# Supplementary material for: The Inducible Response of the Nematode Caenorhabditis elegans to Members of Its Natural Microbiota Across Development and Adult Life
Source: Front Microbiol. 2019 Aug 7;10:1793. doi: 10.3389/fmicb.2019.01793 (PMC6693516; doi:10.3389/fmicb.2019.01793)
Supplement: TABLE S1 — Fold-change in expression of differentially expressed genes, gene ontology (GO) term enrichment, and WormExp enrichment. [file Table_1.XLSX]

## Sheet: FoldChange, Moderated by aFold
			MYb237						MYb71
Wormbase ID	Gene name	Sequence name	L2	L3	L4	Ad1	Ad3	Ad7	L2	L3	L4	Ad1	Ad3	Ad7	Cluster	Average expression across all samples
WBGene00000107	alh-1	F54D8.3	0.462721	0.0460696	0.156524	0.0396734	-0.144291	-0.0427469	0.677833	0.533927	0.372175	0.125148	0.066948	0.0049969	2	0.191582
WBGene00000111	alh-5	T08B1.3	0.22978	0.13594	0.137583	0.359945	0.0769363	0.0615985	0.0142584	0.661601	0.428894	0.714046	0.382146	0.111508	1	0.276186
WBGene00000114	alh-8	F13D12.4	-0.449986	-0.400924	-0.196032	-0.600957	-0.375911	-0.210037	-0.427412	-0.491549	-0.203809	-0.478489	-0.394313	-0.29174	5	-0.376763
WBGene00000169	aqp-1	F32A5.5	0.321268	0.155626	0.156493	0.242102	-0.355439	-0.267106	0.448769	0.510788	0.180853	0.195814	-0.0416856	0.134427	2	0.140159
WBGene00000214	asp-1	Y39B6A.20	0.328744	0.642144	0.533931	0.56822	0.430235	0.179438	0.107803	0.150012	0.37821	0.504422	0.312763	-0.0823484	1	0.337798
WBGene00000216	asp-3	H22K11.1	0.275035	0.414734	0.382508	0.544752	0.214657	-0.246348	-0.00346247	-0.0495286	0.196286	0.384657	0.135833	-0.210821	1	0.169859
WBGene00000218	asp-5	F21F8.3	0.118658	0.350679	0.54896	0.792373	0.391851	0.0431776	-0.0338216	-0.0513904	0.304555	0.631933	0.183078	-0.10398	1	0.264673
WBGene00000219	asp-6	F21F8.7	0.372843	0.964761	0.734791	0.441858	0.254963	-0.00404229	0.0497814	0.279309	0.577019	0.391749	0.0276669	-0.159367	1	0.327611
WBGene00000245	bca-1	T13C5.5	-0.522356	-0.473472	-0.294123	-0.209235	-0.170141	0.0538271	-0.585332	-0.358589	-0.392327	-0.359632	-0.0405357	0.100246	5	-0.270972
WBGene00000298	cat-4	F32G8.6	0.111089	0.13786	-0.0803384	-0.249303	-0.137352	-0.0732105	-0.0143877	0.411871	-0.142822	-0.622658	-0.0797226	-0.181469	7	-0.0767036
WBGene00000373	cyp-14A5	F08F3.7	-0.265413	-0.0999164	-0.50824	-0.182457	0.0598489	-0.140338	-0.393697	0.00592482	-0.473517	-0.182041	-0.0672724	-0.0529596	5	-0.191673
WBGene00000399	cdh-7	R05H10.6	0.209429	0.534115	-0.0668202	0.0411365	0.0168723	-0.0937921	0.378828	0.783536	-0.16636	0.0700582	0.174808	0.0257598	4	0.158964
WBGene00000402	cdh-10	C45G7.5	0.0715662	0.568868	-0.16188	0.140062	0.00996234	-0.0785202	0.386443	0.699778	-0.057067	0.255842	0.0504459	-0.0753465	4	0.150846
WBGene00000503	cht-1	C04F6.3	-0.371336	0.0683179	0.0794502	-0.0721953	-0.183137	-0.351085	-0.619857	-0.141185	0.23756	0.0836047	-0.325335	-0.21174	8	-0.150578
WBGene00000514	ckb-4	F22F7.5	-0.432446	-0.675246	-0.42034	-0.140315	-0.080112	-0.162467	-0.515882	-0.746729	-0.345206	-0.0953942	-0.129203	-0.17729	5	-0.326719
WBGene00000556	cnc-2	R09B5.3	-0.0235775	-0.677922	-0.278109	-0.538041	-0.367754	-0.0132555	0.0254809	-0.447424	-0.284469	-0.114834	-0.385094	-0.261474	6	-0.280539
WBGene00000557	cnc-3	R09B5.8	-0.104975	-0.0323826	-0.182106	-0.638517	-0.0963233	0.0912595	-0.0169325	0.0652259	-0.198841	-0.4001	0.0724699	0.228866	7	-0.10103
WBGene00000558	cnc-4	R09B5.9	0.0262319	-1.53153	-0.199359	-0.405628	-0.413492	-0.122928	-0.0910872	-1.2128	-0.234877	-0.0355084	-0.569403	-0.23169	6	-0.418506
WBGene00000560	cnc-6	Y46E12A.1	0.0154677	0.0743869	0.0986827	0.0825615	-0.843669	-0.254562	-0.0330018	0.033029	0.0655695	0.245825	-0.746522	-0.460597	7	-0.143569
WBGene00000653	col-77	M195.1	-0.236442	0.1871	-0.26646	-0.0995107	-0.255507	-0.585631	-0.234388	-0.0122713	-0.294864	0.000290015	0.228795	0.181807	5	-0.11559
WBGene00000673	col-98	F14F7.1	0.0745066	0.146174	-0.0179116	-0.194156	-0.0424611	-0.159558	0.257925	0.771056	0.0435616	-0.377283	0.156595	0.0489181	4	0.0589471
WBGene00000675	col-101	K02D7.3	0.0983443	0.176043	-0.00699032	-0.108723	0.106741	0.097289	0.0473284	0.50608	0.089027	-0.449933	0.0514224	0.315867	4	0.0768747
WBGene00000677	col-103	F56B3.1	0.15848	0.229527	0.128534	-0.210127	-0.0127032	-0.0984547	0.341066	0.972971	0.184558	-0.278898	0.206423	0.0493635	4	0.139228
WBGene00000722	col-149	B0024.1	-0.231669	0.290643	-0.229463	-0.00704104	0.137025	-0.0195421	0.290807	0.968527	-0.411073	-0.0651761	0.183009	-0.115331	4	0.0658929
WBGene00000731	col-158	D2023.7	-0.119202	0.017061	0.0503612	-0.173888	0.290472	0.056502	0.213646	0.527035	-0.0801399	-0.360724	0.0845482	0.17874	4	0.0570343
WBGene00000749	col-176	ZC373.7	-0.230657	0.250068	0.0619982	-0.00746558	-0.0245395	0.0845398	-0.279289	0.803664	0.0253453	0.139814	0.203724	-0.219491	4	0.0673093
WBGene00000782	cpr-2	F36D3.9	0.970306	0.482432	0.16285	-0.173578	-0.396284	0.012637	0.262588	0.201806	0.162022	-0.0557179	-0.21077	-0.0488273	2	0.114122
WBGene00000783	cpr-3	T10H4.12	0.3363	0.442351	0.525754	0.956192	0.341703	-0.00207563	0.244568	0.442707	0.570732	0.849906	0.0887153	-0.153888	1	0.386914
WBGene00000784	cpr-4	F44C4.3	0.781086	0.399801	0.159089	0.192866	-0.190325	0.594737	0.577786	0.726911	0.086761	0.257383	0.0119641	0.343014	2	0.328423
WBGene00000799	crn-6	K04H4.6	0.0851542	-0.0689631	0.163004	0.13966	0.396553	0.263703	0.0243408	0.0659439	0.137541	0.546508	0.414151	0.176162	3	0.195313
WBGene00000830	ctl-1	Y54G11A.6	0.248919	0.157431	0.271422	0.321876	0.207209	0.128068	0.168031	0.000458808	0.280787	0.690735	0.193191	0.106937	3	0.231255
WBGene00000831	ctl-2	Y54G11A.5	0.260963	0.26346	0.264416	0.339949	0.245685	0.19519	0.2559	0.206973	0.313756	0.82274	0.226616	0.173021	1	0.297389
WBGene00000835	cuc-1	ZK652.11	-0.135986	-0.570893	-0.156983	-0.173393	-0.133418	-0.026823	-0.196728	-0.275349	-0.0896667	-0.275705	-0.0646894	0.0353919	6	-0.17202
WBGene00000898	daf-2	Y55D5A.5	0.138334	0.576074	0.257195	0.126558	-0.0105116	-0.10172	0.0743411	0.218653	0.446899	0.417656	-0.0930067	-0.0825144	1	0.163996
WBGene00000901	daf-5	W01G7.1	0.544535	0.144382	0.112041	0.0501287	0.0426869	0.0733323	0.265811	-0.00936712	0.0826775	0.209371	0.0723222	0.0352168	2	0.135261
WBGene00000908	daf-12	F11A1.3	0.0293143	0.602332	0.121126	0.00682352	0.0537181	0.075048	0.0630493	0.307324	0.262886	0.120443	0.151002	0.0917823	1	0.157071
WBGene00000929	dao-3	K07E3.3	-0.14982	-0.519273	-0.475528	-0.242974	-0.168235	0.0040821	-0.243263	-0.426438	-0.439572	-0.230564	-0.0819177	0.00596397	5	-0.247295
WBGene00000937	dbr-1	C55B7.8	-0.213038	-0.490097	-0.0841008	-0.0590159	-0.102306	0.00572855	-0.189777	-0.503604	-0.0283156	-0.0614991	-0.0570932	-0.000456787	6	-0.148631
WBGene00000941	ddp-1	Y39A3CR.4	-0.209074	-0.509254	-0.172841	-0.152589	-0.0919222	-0.0404931	0.017123	-0.208747	-0.198449	-0.252595	-0.0774392	0.0185323	6	-0.156479
WBGene00000977	dhs-14	R05D8.8	-0.164366	-0.649334	-0.19604	0.0896874	-0.154428	-0.201977	-0.239632	-0.203783	-0.421329	0.469944	-0.170929	-0.0776035	6	-0.159982
WBGene00000981	dhs-18	C45B11.3	0.173978	0.219503	0.0382471	0.416071	0.228684	0.176752	0.188359	0.265465	0.131178	0.563972	0.10266	0.0694844	3	0.21453
WBGene00000982	dhs-19	T11F9.11	-0.352054	-0.634551	-0.12946	-0.112936	-0.0685043	0.0520825	-0.254087	-0.123664	-0.199313	-0.0545398	0.0418981	-0.00425153	6	-0.153282
WBGene00000983	dhs-20	F35B12.2	0.290639	0.167733	0.171485	0.476108	0.359467	0.0395159	0.313668	0.338546	0.340404	0.793579	0.385233	0.0379677	3	0.309529
WBGene00000984	dhs-21	R11D1.11	0.345149	0.439539	0.306772	0.170811	0.152461	0.133945	0.307456	0.568792	0.174296	0.192739	0.162187	0.018119	1	0.247689
WBGene00000986	dhs-23	R08H2.1	-0.263267	-0.692978	-0.334476	-0.321217	-0.171397	-0.00157423	-0.111071	-0.353751	-0.838317	-0.397342	-0.0555611	-0.0998352	5	-0.303399
WBGene00000988	dhs-25	F09E10.3	-0.531551	-0.595257	-0.487184	-0.467145	-0.242373	-0.195365	-0.370237	-0.366407	-0.38341	-0.602304	-0.380124	-0.0112971	5	-0.386054
WBGene00000990	dhs-27	C04F6.5	-0.116257	0.208627	0.0361093	-0.108003	0.0135659	0.0246919	0.0533841	0.617276	0.0545392	-0.153274	-0.032939	0.030717	4	0.0523699
WBGene00001076	dpy-17	F54D8.1	-0.335741	-0.52109	-0.504446	0.107534	-0.114478	-0.251589	-0.430928	-0.528843	-0.456958	0.155916	-0.0932137	-0.29388	5	-0.27231
WBGene00001131	dys-1	F15D3.1	0.252772	0.624972	0.0487273	-0.0869247	-0.197977	-0.145977	0.32192	0.134393	0.0650262	-0.0132123	-0.146496	-0.0609484	2	0.0663563
WBGene00001150	ech-1	C29F3.1	0.0133919	0.495204	0.468657	0.685909	0.759306	0.341622	-0.0888693	-0.159772	0.19356	0.37039	0.361512	0.0746056	3	0.29296
WBGene00001155	ech-6	T05G5.6	-1.47823	-1.14618	-0.643984	-0.473794	-0.238837	-0.0964053	-1.4583	-1.08747	-0.676491	-0.524019	-0.243057	-0.152049	5	-0.684901
WBGene00001156	ech-7	Y105E8A.4	0.540211	-0.00347986	0.155615	-0.163543	-0.140826	-0.0537032	0.647891	0.351686	0.225563	-0.0187145	-0.236159	0.159595	2	0.122011
WBGene00001158	ech-9	F01G10.3	0.568244	0.844974	0.487738	0.3752	0.30676	0.0780754	0.305976	1.00645	0.675746	0.345674	0.129773	-0.208788	1	0.409651
WBGene00001159	eff-1	C26D10.5	-0.0400418	0.370334	0.0510324	-0.0736037	0.0327039	0.0321869	-0.00847122	0.511959	-0.0323005	-0.00919877	0.0357508	0.0392065	4	0.0757964
WBGene00001240	elo-2	F11E6.5	0.295497	0.0832023	0.146832	-0.139842	-0.0378584	-0.0672473	0.546367	0.0964801	0.216165	-0.258257	-0.224048	0.0775771	2	0.0612389
WBGene00001243	elo-5	F41H10.7	0.229631	-0.0465804	0.134352	-0.107655	-0.070929	-0.015088	0.446289	0.273259	0.169189	-0.809789	-0.190377	0.22601	7	0.0198594
WBGene00001244	elo-6	F41H10.8	-0.00923117	-0.335775	-0.0393496	-0.156306	-0.282409	-0.156255	0.24858	0.178359	0.00546075	-0.859966	-0.306226	0.0397897	7	-0.139444
WBGene00001397	fat-5	W06D12.3	-0.517188	-0.945187	-0.54511	-0.225135	-0.133646	0.0123971	-0.447241	-0.751687	-0.74743	-0.549099	0.074508	0.126943	5	-0.387323
WBGene00001398	fat-6	VZK822L.1	0.199247	-0.831616	-0.106303	0.221942	0.154093	0.133121	0.117776	-0.471359	-0.186339	0.278198	0.36444	0.154842	6	0.00233687
WBGene00001399	fat-7	F10D2.9	-0.500367	-0.900885	-0.0715177	-0.0153439	0.929688	0.224459	-0.765959	-1.06921	-0.449689	-0.369828	0.0856565	-0.431171	6	-0.277847
WBGene00001476	fmo-1	K08C7.2	0.234176	-0.25748	0.0874638	0.221374	0.389672	0.0562247	0.0756137	-0.115182	0.131063	0.603457	0.546194	0.161136	3	0.177809
WBGene00001477	fmo-2	K08C7.5	0.190744	0.0407722	0.200371	0.225636	-0.228554	-0.299973	0.591239	0.724492	0.392742	0.499644	0.699786	0.490261	1	0.29393
WBGene00001523	gbh-2	M05D6.7	0.525873	0.188518	0.0313924	0.343163	0.296116	-0.074309	0.268911	0.349985	-0.0170922	0.456822	0.282284	-0.120316	3	0.210946
WBGene00001578	ges-1	R12A1.4	0.175966	0.117496	0.377513	0.385322	0.0670959	0.337485	0.0428304	0.318162	0.373239	0.611092	0.165539	0.166294	1	0.261503
WBGene00001581	gfi-1	F57F4.3	0.520164	0.386822	0.0936827	-0.144203	0.1078	-0.00161745	0.389397	0.0311817	0.11324	-0.199236	-0.0378492	-0.0947066	2	0.0970562
WBGene00001591	glc-1	F11A5.10	0.358503	0.350497	0.036122	0.289415	0.3196	0.072839	-0.0289016	0.671337	0.14468	0.567114	0.375104	-0.0404605	1	0.259654
WBGene00001604	gln-3	Y105C5B.28	-0.0147418	0.166613	0.229503	0.282489	0.426212	0.214935	-0.0400383	0.33443	0.301666	0.511344	0.531683	0.270828	3	0.26791
WBGene00001754	gst-6	F11G11.3	0.234864	-0.0875937	0.0388258	0.619934	0.0719555	0.0141496	0.289784	0.0255246	-0.270461	0.611935	0.0859475	0.011755	3	0.137218
WBGene00001760	gst-12	F37B1.2	0.217352	0.368979	-0.112915	-0.0741358	0.138871	-0.0289733	0.31209	0.611309	0.0128338	0.0293222	0.00561015	-0.111122	4	0.114102
WBGene00001768	gst-20	Y48E1B.10	0.603518	0.257965	0.021201	0.225297	0.0812005	0.00465953	0.315264	0.491522	0.112788	0.266224	0.12557	-0.170103	2	0.194592
WBGene00001776	gst-28	Y53F4B.31	0.597708	0.268797	0.265768	0.234994	0.202744	0.0132532	0.485922	0.486595	0.28828	0.381978	0.302162	0.0243219	2	0.296044
WBGene00001777	gst-29	Y53F4B.32	0.142555	-0.0671535	-0.00688622	0.275109	0.301665	-0.115921	-0.0522261	0.274157	0.0779779	0.577806	0.272472	-0.12708	3	0.129373
WBGene00001783	gst-35	Y1H11.2	-0.330408	-0.0715241	-0.00520431	-0.0447264	-0.00234235	0.00952544	-0.549976	-0.0636801	-0.0952399	-0.128451	0.0355897	0.00670298	8	-0.103311
WBGene00001792	gst-44	F13A7.10	0.0895767	0.352213	0.109635	0.372097	0.0462409	-0.024261	0.40988	0.562459	0.200286	0.534847	0.219593	0.0910873	1	0.246971
WBGene00001824	hbl-1	F13D11.2	-0.0555584	0.564543	0.12644	0.09568	0.00281073	0.0773402	0.0113592	0.255242	0.221421	0.255139	0.016671	0.0946907	1	0.138815
WBGene00001906	his-32	F17E9.10	-0.329166	-0.641961	-0.163995	-0.118383	-0.0511063	-0.042745	-0.141034	-0.645839	-0.168838	-0.0648885	-0.146982	-0.109756	6	-0.218724
WBGene00001933	his-59	F55G1.2	-0.233265	-0.183418	-0.11492	-0.0288371	0.02262	0.286975	-0.215756	-0.517688	-0.162177	0.0290008	0.0662616	0.110281	6	-0.0784103
WBGene00001980	hmr-1	W02B9.1	0.236878	0.50659	0.176513	-0.00317994	-0.0589226	-0.10955	0.265312	0.134963	0.302432	0.089655	-0.191559	-0.0836591	2	0.105456
WBGene00002012	hsp-12.3	F38E11.1	-0.0573183	-0.96035	-0.351781	0.181425	0.053157	-0.13101	-0.0886636	-0.0695063	-0.310859	0.23739	0.143039	-0.0352439	6	-0.11581
WBGene00002025	hsp-60	Y22D7AL.5	-0.431317	-0.505987	0.0260052	-0.0793735	-0.0750519	-0.115076	-0.173991	-0.533581	0.0223531	-0.231803	-0.285676	-0.0924266	6	-0.206327
WBGene00002087	ins-4	ZK75.1	0.413711	0.232636	0.0564603	0.273498	0.173296	0.0622746	0.30278	0.621293	0.15192	0.352174	0.209455	0.103113	1	0.246051
WBGene00002095	ins-12	C17C3.19	-0.0546454	-0.993815	-0.346808	-0.61386	-0.0450583	-0.0475904	-0.0366292	-0.412367	-0.296125	-0.396191	-0.0709242	0.00176616	6	-0.276021
WBGene00002183	kat-1	T02G5.8	-0.258378	-0.583876	-0.441185	-0.280733	-0.0984837	-0.0160284	-0.311967	-0.565364	-0.462909	-0.401124	-0.222637	-0.0661048	5	-0.309066
WBGene00002188	kgb-2	ZC416.4	0.688782	-0.00793444	0.402492	0.235296	0.222272	0.114189	0.385556	0.143749	0.551273	0.311137	0.235477	0.0709479	2	0.279437
WBGene00002258	lbp-6	W02D3.5	0.214265	-0.566374	-0.106654	-0.116829	0.051617	0.000863042	0.233236	-0.277009	-0.14637	-0.273557	0.0409146	0.0333505	6	-0.0760456
WBGene00002259	lbp-7	T22G5.2	-0.299786	-0.433592	-0.324459	0.43242	0.178283	-0.0568318	-0.301431	-0.230797	-0.386131	0.577815	0.112944	-0.0841235	6	-0.067974
WBGene00002260	lbp-8	T22G5.6	-0.154755	-0.605224	-0.398294	-0.402185	-0.397544	-0.32499	-0.0756501	-0.661912	-0.614777	-0.436066	-0.429559	-0.367978	5	-0.405745
WBGene00002263	lea-1	K08H10.1	0.225803	0.214954	0.516263	0.363873	0.0518001	-0.197735	0.215459	-0.0227563	0.303371	0.584918	-0.0648629	-0.0785256	1	0.176047
WBGene00002274	lec-11	F38A5.3	0.0173563	-0.288884	-0.115634	0.458942	0.277464	0.0301876	0.0535969	-0.194088	-0.165996	0.556809	0.0406681	-0.153635	3	0.0430656
WBGene00002282	let-4	C44H4.2	-0.0838325	0.374884	-0.0425967	0.0417876	0.0125433	-0.0285103	0.256622	0.518233	-0.0791443	0.0792104	0.0239082	-0.0642295	4	0.084073
WBGene00002915	let-805	H19M22.2	0.21002	0.520059	0.01631	-0.0904819	-0.193275	-0.0884881	0.351008	0.194592	0.021284	-0.0702169	-0.0903377	-0.0706448	2	0.0591524
WBGene00003067	lrg-1	F55H2.4	0.010857	-0.0661902	-0.292816	-0.429999	-0.516341	-0.467705	-0.0990746	-0.0384295	-0.107839	-0.332195	-0.325857	-0.33006	7	-0.249637
WBGene00003091	lys-2	Y22F5A.5	0.318133	0.507817	0.550508	0.243397	0.341976	-0.0538973	-0.0235419	0.281233	0.470739	0.265691	0.144335	-0.209573	1	0.236401
WBGene00003093	lys-4	F58B3.1	-0.844325	-0.437844	0.0352107	0.338713	0.216901	0.184179	-0.045481	0.0107331	-0.115245	0.397446	0.370838	0.318401	8	0.0357939
WBGene00003094	lys-5	F58B3.2	-0.16092	-0.274685	-0.245597	0.377375	0.448511	0.243853	0.618289	0.146652	-0.17371	0.419098	1.2278	0.542913	3	0.264131
WBGene00003099	lys-10	F17E9.11	-0.231791	-0.643781	-0.207373	-0.122742	-0.260659	-0.0994232	-0.709952	-0.622969	-0.325165	0.229338	-0.152805	-0.198822	5	-0.278845
WBGene00003107	mab-10	R166.1	0.00116603	0.519199	0.125465	0.108445	-0.0197179	0.0976205	0.061936	0.380992	0.137111	0.0708842	0.00873777	0.152418	4	0.137021
WBGene00003163	mdl-1	R03E9.1	0.712625	0.464678	0.254612	0.328421	0.0392394	-0.00185079	0.60682	0.141575	0.40766	0.158343	0.145686	0.00233996	2	0.271679
WBGene00003214	mel-32	C05D11.11	-0.492947	-0.49997	-0.158389	-0.218281	-0.0130563	-0.0339786	-0.4355	-0.522986	-0.113068	-0.24646	-0.0969471	0.000706346	5	-0.235906
WBGene00003473	mtl-1	K11G9.6	-0.189356	-0.276883	-0.284932	-0.295747	-0.234798	0.190615	-0.669059	0.0339771	-0.241344	-0.323373	-0.0693822	0.205769	5	-0.179543
WBGene00003474	mtl-2	T08G5.10	-0.917099	-1.20221	-1.40424	-0.876002	-0.393857	-0.511487	-0.911702	-1.04403	-1.42966	-0.958733	-0.483695	-0.527508	5	-0.888352
WBGene00003476	mtm-3	T24A11.1	0.58086	0.219713	0.308899	0.0656765	0.0652789	-0.0440469	0.188024	0.0640785	0.422114	0.21333	6.45714e-06	0.0146509	2	0.174882
WBGene00003482	mua-3	K08E5.3	0.240223	0.749001	0.0450587	-0.13046	-0.0414482	-0.109066	0.287558	0.456771	0.0338123	-0.20608	0.0163245	-0.0141753	4	0.110627
WBGene00003497	mup-4	K07D8.1	0.542699	0.243669	0.115166	-0.160687	-0.022689	-0.00731161	0.466479	-0.13132	0.171497	-0.176268	0.10477	0.0799814	2	0.102166
WBGene00003522	nas-3	K06A4.1	-0.600244	0.188573	-0.388253	-0.331071	-0.160182	0.0460064	-0.264062	0.149483	-0.27578	-0.343195	-0.168249	0.122548	5	-0.168702
WBGene00003571	ncx-6	C07A9.4	0.529573	0.296017	0.405623	0.210264	0.0599418	-0.0120976	0.477224	0.343161	0.383232	0.0440604	-0.00462127	0.0558143	2	0.232349
WBGene00003607	nhr-8	F33D4.1	0.451647	0.281023	0.443477	0.164402	0.111504	0.1423	0.48677	0.205258	0.553235	0.152713	0.165556	0.0919867	2	0.270823
WBGene00003610	nhr-11	ZC410.1	-0.411777	-0.594801	-0.162225	-0.151089	-0.0175855	0.0685015	-0.342131	-0.609931	-0.271989	-0.132317	-0.0430562	0.0201443	6	-0.220688
WBGene00003622	nhr-23	C01H6.5	-0.0349174	0.427512	0.198753	0.0204243	-0.0286644	-0.0135262	0.172768	0.543692	0.295693	0.0117075	-0.0233859	0.0356811	4	0.133811
WBGene00003643	nhr-53	K06B4.11	-0.13802	-0.484633	-0.199854	-0.329542	-0.0665187	0.108512	-0.375396	-0.511621	-0.226925	-0.422855	-0.0683577	0.0308031	5	-0.223701
WBGene00003658	nhr-68	H12C20.3	-1.51055	-1.84547	-0.622582	-0.493587	-0.223067	-0.272711	-1.69059	-1.63158	-0.700842	-0.529589	-0.199559	-0.309995	5	-0.835843
WBGene00003669	nhr-79	T26H2.9	0.0771777	0.153808	0.323029	0.104391	0.248137	-0.0479807	0.0822739	0.181498	0.58055	0.20742	0.0662226	-0.0228542	1	0.162806
WBGene00003675	nhr-85	W05B5.3	0.119937	0.504492	0.0529129	0.0207795	-0.168494	0.052414	0.312474	0.246084	0.0340293	-0.0445654	-0.0212494	0.0487074	2	0.0964601
WBGene00003681	nhr-91	Y15E3A.1	-0.101807	0.432246	-0.00892979	0.101635	-0.122081	-0.0137824	0.140437	0.508094	-0.0691935	0.127848	-0.0793411	-0.0463738	4	0.0723959
WBGene00003691	nhr-101	H12C20.6	-0.465916	-0.924924	-0.390632	-0.295101	-0.324727	-0.0806554	-0.737929	-0.458457	-0.331773	-0.145027	-0.0733986	-0.0790677	5	-0.358967
WBGene00003704	nhr-114	Y45G5AM.1	-1.24315	-0.97776	-0.693369	-0.471761	-0.359111	-0.288256	-1.29383	-1.04797	-0.696842	-0.475498	-0.428675	-0.252103	5	-0.685695
WBGene00003727	nhr-137	C56E10.4	-0.197045	-0.506585	-0.442447	-0.410849	-0.0243587	0.021487	-0.269387	-0.470517	-0.50505	-0.3685	-0.109672	-0.162191	5	-0.287093
WBGene00003767	nlp-29	B0213.4	-0.145475	-0.679029	-0.328184	-0.299207	-0.0887934	-0.122922	-0.106675	-0.489457	-0.483583	0.0278482	-0.245131	-0.301958	6	-0.271881
WBGene00003768	nlp-30	B0213.5	-0.158183	-0.947097	-0.0698589	-0.210629	0.25962	0.0380868	-0.128678	-0.578766	-0.231952	-0.000358238	0.0878812	-0.000488859	6	-0.161702
WBGene00003769	nlp-31	B0213.6	-0.163563	-0.724687	-0.236871	-0.14591	-0.197635	-0.157251	0.00876809	-0.294163	-0.317255	0.0348901	-0.33238	-0.390873	6	-0.243077
WBGene00003771	nlp-33	T19C4.7	0.213568	-0.580037	-0.259886	-0.149794	-0.0244951	-0.241254	0.03764	-0.357816	-0.164768	-0.0298703	0.0883312	-0.0554621	6	-0.126987
WBGene00003778	nnt-1	C15H9.1	0.265947	0.540849	0.320038	0.240636	0.184348	-0.018595	-0.0239073	0.517201	0.235251	0.48228	0.262825	0.0274843	1	0.252863
WBGene00003828	nuc-1	C07B5.5	0.361576	0.126538	0.157159	0.276538	0.500332	0.209943	0.365612	0.341527	0.27349	0.535142	0.525234	0.22618	3	0.324939
WBGene00003844	odc-1	K11C4.4	0.520623	-0.375783	-0.259248	-0.0995027	0.00690215	-0.302489	0.502914	-0.351932	0.0271192	-0.145064	0.0118651	-0.17237	7	-0.0530805
WBGene00003847	blmp-1	F25D7.3	0.0435144	0.502571	0.0591824	-0.0706035	0.127505	-0.0261383	0.196768	0.259978	0.106606	0.0369975	0.0806482	-0.000424036	4	0.109717
WBGene00003877	pept-1	K04E7.2	0.33821	0.0515124	0.0233922	-0.38567	-0.022819	-0.0762433	0.265787	-0.145866	0.0870474	-0.567164	-0.0252971	0.0676251	7	-0.0324571
WBGene00003957	pcp-2	F23B2.12	0.597924	0.518196	0.337939	0.183205	0.190902	0.052195	0.173158	-0.0372221	0.259045	-0.124064	0.133739	0.057769	2	0.195232
WBGene00003958	pcp-3	F23B2.11	0.684369	0.381641	0.260004	0.267702	0.1942	0.439741	0.666981	0.32478	0.253429	0.0920726	0.308054	0.40706	2	0.35667
WBGene00003959	pcp-4	Y116F11B.3	0.740639	0.562253	0.312347	-0.0563123	0.130894	-0.00304288	0.404297	0.265616	0.277454	-0.129597	0.0748644	0.0709651	2	0.220865
WBGene00003968	peb-1	T14F9.4	0.00106975	0.58433	0.010553	0.229499	0.106868	-0.0895924	0.321947	0.515049	0.0334321	0.367706	0.067681	0.0322757	4	0.181735
WBGene00003982	pes-9	R11H6.1	0.401423	0.303064	0.299081	-0.0308192	0.0183561	-0.0426471	0.597098	-0.0259937	0.212007	-0.0444235	-0.178157	-0.0979675	2	0.117585
WBGene00003999	pgp-5	C05A9.1	-0.21088	-0.12829	-0.309141	0.330103	-0.0123691	-0.125755	-0.5113	-0.0256015	-0.387427	0.171925	-0.124547	-0.184687	8	-0.126498
WBGene00004000	pgp-6	T21E8.1	-0.310236	-0.433487	-0.529057	-0.287704	-0.346597	-0.204144	-0.56481	-0.421883	-0.573075	-0.150834	-0.403165	-0.185329	5	-0.367527
WBGene00004003	pgp-9	C47A10.1	0.544932	0.0789667	0.199213	0.388416	0.389933	0.0462333	0.63892	0.0686668	0.172031	0.314925	0.247551	0.0997159	2	0.265792
WBGene00004005	pgp-11	DH11.3	0.090634	0.241756	0.268368	0.136474	0.311609	0.0726225	0.0548696	0.538206	0.433441	0.384779	0.280604	0.075159	1	0.24071
WBGene00004020	pho-1	EGAP2.3	0.493923	0.292533	0.394118	-0.081914	0.112699	0.0187066	0.668768	0.211237	0.295359	0.032222	0.0211001	0.104996	2	0.213646
WBGene00004047	plx-1	Y55F3AL.1	0.200167	0.51568	0.189661	-0.0104211	-0.109319	-0.130994	0.243972	0.126079	0.299009	0.0777215	-0.206261	-0.0936765	2	0.0918014
WBGene00004052	pme-4	H23L24.5	-0.169815	-0.19625	-0.683017	-0.455567	-0.289218	-0.354793	-0.266068	-0.194521	-0.679238	-0.395032	-0.32194	-0.111743	5	-0.3431
WBGene00004062	pmp-5	T10H9.5	-1.73862	-1.09065	-0.576386	-0.590142	-0.442344	-0.031481	-1.74764	-1.1134	-0.611114	-0.612625	-0.332507	0.0477308	5	-0.736598
WBGene00004096	pqm-1	F40F8.7	0.526379	0.198677	0.414265	0.38882	0.336161	-0.0434541	0.221021	-0.0914808	0.33911	0.463508	0.0517196	-0.0913839	1	0.226112
WBGene00004114	pqn-25	D1044.3	0.0795152	0.0894674	0.450912	0.614086	0.344569	0.118783	0.00483636	0.0882026	0.327709	0.558024	0.200875	0.0559822	3	0.244413
WBGene00004130	ketn-1	F54E2.3	0.365674	0.559407	0.0664856	-0.0922286	-0.0507739	-0.0227205	0.360465	0.150857	0.0935169	-0.0976157	-0.114218	-0.0286251	2	0.0991852
WBGene00004134	pqn-47	F59B10.1	0.0680688	0.531708	0.0120402	0.0470483	-0.0706263	0.0486165	0.178636	0.312435	0.0440221	0.176993	0.0248823	0.0780817	4	0.120992
WBGene00004153	pqn-71	T23F1.6	-0.423026	0.164663	-0.199983	0.0149705	-0.309985	0.114093	-0.556377	0.189003	-0.190072	0.224788	-0.0729425	0.0324966	8	-0.0843643
WBGene00004196	prx-11	C47B2.8	0.0860437	0.0737978	0.106095	0.528816	0.234387	0.111815	0.189369	0.153001	0.151789	0.430577	0.0859485	0.0448433	3	0.18304
WBGene00004224	ptr-10	F55F8.1	-0.120719	0.320244	-0.034713	0.100253	-0.130619	-0.0936873	0.110711	0.650627	-0.0704225	0.10601	0.00115051	-0.0718814	4	0.0639128
WBGene00004300	ram-2	F38A3.2	-0.137881	-0.0537967	-0.219625	0.0496737	-0.352632	-0.534497	-0.335844	-0.333174	-0.247751	0.154895	0.238992	0.215805	5	-0.129653
WBGene00004428	rpl-16	M01F1.2	-0.334446	-0.235156	-0.209355	-0.117122	0.00582457	0.0955833	-0.502943	-0.333549	-0.1404	-0.123235	-0.0866531	0.0618772	5	-0.159964
WBGene00004431	rpl-19	C09D4.5	-0.156981	-0.501757	-0.166284	-0.1024	0.0544259	0.0546086	-0.110429	-0.286901	-0.146865	-0.238928	-0.0633438	0.0478896	6	-0.134747
WBGene00004433	rpl-21	C14B9.7	-0.329521	-0.190945	-0.062307	-0.0626636	-0.0338698	-0.0282843	-0.509619	-0.380914	-0.0464766	-0.0795277	-0.0896635	0.0437142	8	-0.147506
WBGene00004456	rpl-43	Y48B6A.2	-0.280532	-0.627228	-0.126201	-0.128734	-0.0705244	-0.0360429	-0.142242	-0.237144	-0.191898	-0.281082	-0.154438	-0.0075304	6	-0.1903
WBGene00004499	rps-30	C26F1.4	-0.294699	-0.500703	-0.266303	-0.106915	-0.0162736	-0.022993	-0.157211	-0.273341	-0.214105	-0.211255	-0.117316	-0.0326261	5	-0.184479
WBGene00004567	rrn-2.1	F31C3.11	0.00261299	0.0565646	-0.132524	0.279667	0.0576603	0.0746035	-0.575722	0.00388991	-0.235567	-0.0418209	-0.180723	-0.186659	8	-0.0731681
WBGene00004930	sod-1	C15F1.7	-0.589129	-1.02987	-0.420113	-0.395896	-0.154989	0.0369434	-0.459612	-0.709163	-0.385179	-0.362557	-0.164406	0.0327276	5	-0.383437
WBGene00004987	spp-2	T08A9.12	0.494575	0.234038	0.195898	0.345635	0.740193	0.00514851	0.405143	0.436374	0.202079	0.65558	0.916498	0.0257552	3	0.388076
WBGene00004988	spp-3	T08A9.7	0.143405	0.269601	0.20774	0.591207	0.635115	0.142762	0.17287	0.239441	0.160988	0.556479	0.481738	0.00269192	3	0.300337
WBGene00004989	spp-4	T08A9.8	0.472522	0.155933	0.121892	0.201491	0.481181	-0.154639	0.489601	0.173659	0.0743939	0.229313	0.513579	-0.0282536	2	0.227556
WBGene00004990	spp-5	T08A9.9	0.25818	0.362943	0.317463	0.423848	0.741277	0.176937	0.285845	0.340824	0.315377	0.429805	0.46319	0.0930955	3	0.350732
WBGene00004993	spp-8	C28C12.5	0.614949	0.216802	0.162329	0.290154	0.125228	-0.305795	0.344196	0.372583	0.160694	0.414662	0.361433	-0.210044	2	0.212266
WBGene00005002	spp-17	C54G6.5	0.504011	0.412586	0.10099	0.106188	0.272542	0.416866	0.443433	0.359833	0.117114	0.0733001	0.414469	0.552054	2	0.314449
WBGene00005444	srh-237	T05E12.7	-1.03891	-0.877344	-0.584224	-0.560126	-0.426925	-0.254266	-1.24039	-0.915827	-0.607686	-0.561653	-0.4169	-0.229791	5	-0.642837
WBGene00005653	srr-2	T26H2.8	-0.00435741	0.55238	0.225138	0.303287	0.197341	-0.0344841	0.169756	0.719546	0.200745	0.464158	0.290451	0.0482355	1	0.261016
WBGene00005655	srr-4	K11D12.3	-0.52231	-0.531771	-0.366403	-0.53842	-0.273761	-0.118159	-0.675365	-0.550442	-0.422777	-0.466673	-0.114501	-0.0927647	5	-0.389445
WBGene00005949	srx-58	C29F3.6	-0.0912498	-0.432058	0.0435571	-0.124823	0.0181295	0.103669	-0.0673127	-0.620046	-0.119469	-0.159056	-0.00955423	-0.0152568	6	-0.122789
WBGene00005982	srx-91	H12C20.4	-0.286694	-0.470412	-0.214038	-0.132487	-0.132247	-0.0985403	-0.49899	-0.591894	-0.235655	-0.259762	-0.012592	-0.0963712	5	-0.252474
WBGene00006075	str-7	F22B8.5	-0.501396	-0.917344	-1.18775	-0.478578	-0.327988	-0.500146	-0.652796	-0.919293	-1.2493	-0.424368	-0.320509	-0.497247	5	-0.664726
WBGene00006220	str-176	T01B11.5	0.0429773	0.207544	0.301994	0.202568	0.0726456	0.00930756	-0.0348983	0.578071	0.356259	0.205183	-0.0217841	0.0246914	1	0.162047
WBGene00006366	sym-1	C44H4.3	-0.075823	0.484691	-0.168718	0.031804	0.20052	-0.10858	0.349463	0.648306	-0.08881	0.0735339	0.131265	-0.159971	4	0.109807
WBGene00006367	sym-2	ZK1067.6	-0.044828	0.3662	0.0683387	0.16398	-0.00132404	0.0294845	0.0236619	0.614968	0.0294452	0.143086	0.015583	0.00199634	4	0.117549
WBGene00006404	tag-10	C31C9.1	0.331419	0.142658	0.0189558	-0.053154	0.262253	0.455835	0.518467	0.0862203	0.0105156	-0.299345	0.420613	0.361718	2	0.188013
WBGene00006493	tag-147	R09A8.3	0.506877	0.199079	0.105752	0.0287215	0.0706819	0.00300041	0.353705	-0.00553218	0.154793	-0.0850137	-0.01135	0.0211034	2	0.111818
WBGene00006510	mtrr-1	C01G6.6	-1.23679	-0.929096	-0.271491	-0.191174	-0.0464563	0.0747222	-1.28192	-0.998846	-0.214445	-0.146722	-0.0390351	0.0454832	8	-0.436314
WBGene00006534	tba-8	ZK899.4	-0.0592878	0.308355	-0.040966	0.0919219	0.0369333	-0.0204449	0.0895955	0.663183	-0.0739511	0.114176	0.169413	0.205606	4	0.123711
WBGene00006588	tnt-3	C14F5.3	-0.0417737	-0.14268	-0.259403	-0.724803	-0.281432	-0.138273	-0.0910256	-0.24578	-0.267938	-0.65236	-0.188826	-0.0877835	7	-0.260173
WBGene00006636	tsp-10	T14B4.4	0.353122	0.300348	0.0425194	0.461496	0.252031	0.105657	0.326787	0.370197	0.130384	0.583335	0.329276	0.191263	3	0.287201
WBGene00006771	tln-1		0.345784	0.51043	0.101129	-0.0202852	-0.0784805	-0.131939	0.301766	0.0362985	0.107995	0.00617323	-0.0784342	-0.0673648	2	0.0860893
WBGene00006897	ver-4	F59F3.5	0.110033	0.25581	0.402138	0.139981	0.0995121	0.0142264	0.125432	0.236819	0.675614	-0.0588697	0.100846	0.0141712	1	0.17631
WBGene00006964	xrn-2	Y48B6A.3	0.374236	0.345902	0.184129	0.0392567	-0.0294505	-0.0462906	0.541207	-0.00982976	0.26976	0.0844144	-0.0883958	0.00324713	2	0.139016
WBGene00006980	zig-3	C14F5.2	-0.147855	-0.743039	-0.299741	-0.241534	-0.115166	-0.0419141	-0.303304	-0.754727	-0.408834	-0.286619	-0.11039	-0.0400996	6	-0.291102
WBGene00006981	zig-4	C09C7.1	0.0832443	-0.552302	0.00277811	0.00496615	-0.114042	0.022851	-0.0127051	-0.504637	-0.0310992	0.129104	0.0461317	0.0715109	6	-0.0711833
WBGene00007018	mdt-18	C55B7.9	-0.474588	-0.764254	-0.246188	-0.164044	-0.105746	-0.00474902	-0.457699	-0.597881	-0.116409	-0.112594	-0.0761552	0.0181473	6	-0.258513
WBGene00007027	ssl-1	Y111B2A.22	0.297053	0.549084	0.146327	0.0394169	-0.0855416	-0.156296	0.356346	0.0815787	0.22923	0.175244	-0.18064	-0.132536	2	0.109939
WBGene00007072	ugt-1	AC3.7	-0.0165333	-0.67469	-0.00700545	0.42091	0.282918	0.0252441	-0.0823591	-0.670803	-0.181936	0.675682	0.368656	-0.0290331	6	0.00925413
WBGene00007073	ugt-2	AC3.8	-0.0727788	-0.133092	0.107557	0.453024	0.380355	-0.101207	-0.136843	0.127488	-0.0498244	0.649192	0.299389	-0.102943	3	0.11836
WBGene00007112		B0035.13	0.530283	0.3747	0.392694	0.494469	0.760723	0.471216	0.476051	0.412702	0.35016	0.595346	1.2154	0.446025	3	0.543314
WBGene00007203	best-1	B0564.3	0.11499	0.211325	0.0591788	0.266357	-0.031889	-0.229348	0.0558115	0.517144	0.242989	0.398873	0.201134	-0.164462	1	0.136842
WBGene00007228	acs-7	C01G6.7	0.258476	0.307222	0.354803	0.642323	0.542943	-0.053793	0.142896	0.225452	0.563585	1.10752	0.263176	-0.0511801	1	0.358619
WBGene00007231		C01G10.4	-0.529774	-0.0471614	-0.116565	0.0589245	0.0305668	-0.00609572	-0.495191	0.128084	0.0193885	0.0175105	-0.0552542	0.00988152	8	-0.0821405
WBGene00007324		C05B5.8	-0.00387539	-0.620423	-0.228649	-0.0962184	-0.0587349	-0.0969042	-0.315008	-0.443862	-0.285855	-0.087634	-0.0477515	-0.0906381	6	-0.197963
WBGene00007328	pho-10	C05C10.1	0.206608	0.425612	0.406564	0.212869	0.283822	0.141426	0.0189287	0.757332	0.55261	0.550592	0.333453	0.158549	1	0.337364
WBGene00007330		C05C10.3	-0.631147	-0.62245	-0.493301	-0.32821	-0.137493	0.0484073	-0.743928	-0.580511	-0.599582	-0.377299	-0.171667	-0.0160067	5	-0.387766
WBGene00007331	pho-11	C05C10.4	0.42571	0.253502	0.426199	0.637787	0.743095	0.740599	0.0964692	0.28874	0.380125	0.66304	0.684826	0.589532	3	0.494135
WBGene00007362	cyp-35C1	C06B3.3	-0.202539	-0.74779	-0.308185	-0.208195	0.151138	0.109324	-0.117045	-0.85325	-0.623588	-0.320319	0.195649	0.0433294	6	-0.240123
WBGene00007392	fbxa-156	C06H5.1	0.228455	-0.191248	0.0951239	0.223095	0.1953	0.00583695	-0.0103333	0.018529	0.0394413	0.552123	0.112649	0.0256136	3	0.107882
WBGene00007402	ugt-60	C07A9.6	0.0598532	-0.0399898	-0.00899224	-0.333449	-0.272723	0.0787819	0.0874487	0.0399787	-0.00432865	-0.604031	-0.251632	0.00427151	7	-0.103734
WBGene00007404	best-5	C07A9.8	0.598504	0.216658	0.037423	0.244544	0.170612	-0.0283059	0.12842	0.516106	0.189706	0.190065	0.260754	0.0376688	2	0.213513
WBGene00007405		C07A9.9	0.0326303	-0.502025	-0.212723	-0.208977	-0.0921433	0.0922326	-0.106924	-0.442602	-0.203901	-0.210899	-0.108904	0.0876893	6	-0.156379
WBGene00007422	ugt-17	C08B6.1	-0.713907	-0.85011	-0.368838	-0.402927	-0.0743852	0.117193	-0.63486	-0.860095	-0.257689	-0.382056	0.112423	0.0443536	5	-0.355908
WBGene00007423		C08B6.2	-0.143579	-0.548493	-0.24352	-0.372741	0.0261396	-0.0324016	-0.25908	-0.461544	-0.156199	-0.228724	0.185358	-0.0332025	6	-0.188999
WBGene00007440		C08E8.4	0.0818906	0.132199	0.180163	0.293902	0.389374	0.42001	-0.233376	0.278062	0.0807232	0.463154	0.545187	0.254303	3	0.240466
WBGene00007455	ugt-22	C08F11.8	0.00932917	-0.736358	-0.346813	-0.296997	0.0132954	0.0589703	0.0161047	-0.676523	-0.441756	-0.4862	-0.0284109	-0.0937745	6	-0.250761
WBGene00007460		C08F11.13	0.550526	-0.177905	0.0500115	0.11285	0.334389	0.136428	0.0280118	0.00205613	0.106364	0.366384	0.538236	0.0198173	3	0.172264
WBGene00007479		C09F9.2	-0.0820965	0.748636	-0.175357	0.0463095	0.0096905	-0.119398	0.114874	0.571507	-0.221407	0.0696334	-0.0162456	-0.220687	4	0.0604549
WBGene00007521		C11E4.7	-0.0404872	0.031359	0.263341	-0.256095	0.169819	-0.0766284	0.0311623	0.0825611	0.513329	-0.310923	0.0777912	0.0159216	1	0.0417626
WBGene00007565	clec-48	C14A6.1	-0.740577	-1.1453	-0.597318	-0.586058	-0.262715	-0.0256046	-0.811499	-0.817143	-0.665324	-0.579852	-0.0792373	-0.0292068	5	-0.52832
WBGene00007599		C15A11.7	-0.133563	-0.0126993	0.0701209	-0.044203	-0.0159627	0.0152597	-0.429581	0.583297	0.0420883	0.346213	-0.0402488	-0.0322075	4	0.0290428
WBGene00007605		C15C8.3	0.295711	0.503883	0.772294	0.0999554	0.211587	0.706726	0.228914	0.268114	0.385958	-0.171555	0.255518	0.502682	1	0.338316
WBGene00007656		C17H1.3	-0.398489	-0.0318483	-0.132821	-0.109481	-0.064099	-0.00337523	-0.637584	0.12953	-0.197425	-0.0597239	0.184052	0.0454955	8	-0.106314
WBGene00007660		C17H1.7	-0.0623809	0.0410285	0.26901	0.147625	0.515998	0.280497	-0.36827	0.354713	0.267385	0.118261	0.393555	0.21137	3	0.180733
WBGene00007672	fbxa-136	C18D4.2	0.367433	0.559947	0.0116449	0.0874303	0.0573433	0.00691814	0.371819	0.408887	0.0744236	0.143075	0.119202	0.0591999	2	0.188944
WBGene00007682		C18D11.6	-0.131023	-0.193974	-0.0607427	0.0259606	-0.885979	-0.168769	-0.20795	-0.0878618	0.161586	-0.0450551	-0.746735	-0.620585	7	-0.246761
WBGene00007779		C27D8.3	0.369029	0.541149	0.375876	0.240247	0.332541	-0.0299661	0.176537	0.265176	0.355968	0.473302	0.170109	-0.0317104	1	0.269855
WBGene00007807		C29F3.7	-0.785948	-0.533982	-0.233329	-0.216966	0.151937	0.0415602	-1.17631	-0.717075	-0.607235	-0.460145	-0.0570878	-0.249718	5	-0.403692
WBGene00007808	best-7	C29F4.2	0.488211	0.491097	0.549151	0.0205027	-0.0139108	-0.0916747	0.484905	0.534003	0.524811	-0.172674	0.0201837	0.0470626	2	0.240139
WBGene00007812		C29F7.3	0.00112704	-0.176045	-0.284674	-0.278931	-0.00864032	-0.0519005	0.0380319	0.00224639	-0.280718	-0.54801	-0.119398	-0.0939164	7	-0.150069
WBGene00007818		C30F2.4	0.0574746	0.906846	0.786241	0.720093	0.326377	0.105401	0.00367966	0.800724	0.608651	0.718939	0.231699	0.111952	1	0.448173
WBGene00007829	oac-5	C31A11.1	0.106174	0.21969	0.61831	0.174022	0.311695	-0.0175283	0.152101	0.173928	0.427739	0.181827	0.349395	0.0515186	1	0.229073
WBGene00007848	cytb-5.1	C31E10.7	-0.205121	-0.580421	-0.223523	-0.142777	-0.010797	-0.0672272	0.0860129	-0.189243	-0.291198	-0.185621	-0.0320239	-0.0878161	6	-0.160813
WBGene00007864		C32H11.1	-0.327834	-0.3536	-0.41679	-0.247678	-0.705037	-0.700184	-0.340065	-0.388199	-0.50055	-0.265514	-0.603772	-0.72597	5	-0.464599
WBGene00007867		C32H11.4	1.57441	0.885469	0.20335	0.497243	0.142743	-0.0603765	1.07853	0.646203	0.10002	0.207254	0.186026	-0.455033	2	0.417154
WBGene00007872		C32H11.9	0.185333	0.18694	0.512756	0.171523	0.108112	0.0854518	-0.0300359	-0.185926	0.211752	0.00163744	-0.139064	-0.0478878	1	0.0883827
WBGene00007875	dod-24	C32H11.12	0.692535	0.0415016	-0.360258	0.0446861	-0.13498	-0.234638	0.438622	-0.416647	-0.490814	-0.362726	-0.413497	-0.961134	7	-0.179779
WBGene00007885	ugt-21	C33A12.6	0.00780658	-0.138322	0.181816	0.63579	0.212269	0.26512	-0.127839	-0.149642	0.128203	0.308176	0.229197	0.20091	3	0.146124
WBGene00007913	cyp-36A1	C34B7.3	0.14635	0.212203	0.187584	-0.209301	-0.110375	-0.347191	-0.00983459	-9.35907e-05	0.239214	-0.229638	-0.11226	-0.542057	7	-0.0646167
WBGene00007944		C34F6.10	0.200665	0.516185	0.11846	-0.000130667	0.019632	0.0202247	0.168495	0.251023	0.188022	0.0499572	0.0364078	0.0370961	2	0.133836
WBGene00007947		C35A5.3	-0.724122	-0.580777	-0.481341	-0.479169	-0.242663	-0.0253724	-0.731245	-0.803756	-0.506859	-0.563628	-0.308146	0.0991491	5	-0.445661
WBGene00007969	acs-19	C36A4.9	0.0525381	0.174168	0.293532	0.148756	-0.118037	0.0362302	0.538866	0.487173	0.408895	-0.104033	-0.0109377	0.104392	2	0.167628
WBGene00007990	fipr-23	C37A5.4	-0.0672849	-0.171297	-0.0710021	0.141925	-0.445066	-0.209024	-0.455009	-0.0817407	-0.083618	0.243151	-0.501237	-0.251659	5	-0.162655
WBGene00008014	fbxa-172	C38D9.6	0.584364	0.454646	0.536788	0.577436	0.38894	0.225584	0.428661	0.575356	1.07605	0.682669	0.41656	0.142645	1	0.507475
WBGene00008027	scl-5	C39E9.2	0.0369489	0.105493	-0.167047	0.0721994	0.0254712	0.491768	-0.50087	0.273095	-0.273335	0.0536623	0.165897	0.398798	8	0.0568401
WBGene00008043		C40H1.8	-0.318258	-0.697047	-0.0102084	-0.0474261	-0.111514	-0.0834982	-0.438497	-0.664687	-0.379208	0.15452	-0.211446	-0.0381037	6	-0.237114
WBGene00008097	ugt-15	C44H9.1	-0.535592	-0.478257	-0.345523	0.0949138	-0.0724604	-0.124219	-0.538519	-0.0936645	-0.488442	-0.0105314	-0.0714611	-0.0665902	5	-0.227529
WBGene00008167		C48B4.1	0.499721	0.573852	0.335081	0.192149	0.361818	-0.0196167	0.525878	0.263399	0.208751	0.472907	0.221062	-0.145537	2	0.290789
WBGene00008205	sams-1	C49F5.1	-0.801809	-0.301311	-0.129079	-0.610527	-0.179497	-0.206429	-0.646511	-0.327294	-0.200098	-0.614105	-0.256777	-0.163729	5	-0.369764
WBGene00008220		C50B6.7	0.0326611	0.139775	0.169111	0.386372	0.44228	0.326231	0.126095	0.416542	0.104437	0.640135	0.786178	0.46283	3	0.336054
WBGene00008224		C50B8.1	-0.174306	-0.520307	-0.14123	-0.0497069	-0.0412347	0.0445484	-0.392025	-0.364815	-0.0911214	-0.0950323	0.00215057	0.0214408	6	-0.150137
WBGene00008233		C50F4.8	0.170654	0.200842	0.219756	0.123892	-0.0735408	-0.107957	-0.0194183	0.380876	0.197538	0.524338	0.0799476	-0.00216166	1	0.14123
WBGene00008296	cdr-2	C54D10.1	0.346618	0.0889219	0.246884	0.511161	0.532315	0.250851	0.152921	0.218558	0.0226007	0.54051	0.400829	0.0158787	3	0.277337
WBGene00008301	dct-3	C54D10.7	-0.315532	0.0678245	0.161877	0.115475	0.0996851	0.00469945	-0.531231	0.315023	0.173419	0.0686299	0.238651	0.104654	8	0.0419312
WBGene00008335		C55A6.6	0.0621001	0.13537	0.122624	0.321764	0.239395	0.131774	0.0950009	0.502975	0.208436	0.17534	0.289606	0.0309455	1	0.192944
WBGene00008354	gcsh-1	D1025.2	-0.165992	-0.19558	-0.227289	-0.280565	-0.158902	0.0396375	-0.0470881	-0.0841002	-0.2779	-0.611872	-0.204318	0.0177296	7	-0.18302
WBGene00008390		D1086.3	0.104	0.17535	0.262306	-0.14057	0.333006	0.0373127	-0.15111	0.6583	0.340031	0.203095	0.311479	0.115833	4	0.187419
WBGene00008396		D1086.9	0.0292458	0.0563815	0.13219	-0.0776776	-0.515831	-1.23084	-0.0758572	0.260169	0.0286394	0.0349358	-0.381045	-0.931329	7	-0.222585
WBGene00008412		D2030.2	0.648422	0.197766	0.279007	0.263199	0.0590137	0.104476	0.157266	0.354341	0.255983	0.374714	0.129325	0.031983	2	0.237958
WBGene00008436		DH11.2	-0.73348	-1.15575	-0.538386	-0.451496	-0.219868	-0.226852	-0.97241	-0.996195	-0.493815	-0.40617	-0.0530444	-0.200618	5	-0.53734
WBGene00008462		E02H4.4	0.444511	0.389634	0.241518	0.0829065	0.124409	0.194899	0.622711	0.576045	0.347108	0.129712	0.337492	0.174883	2	0.305486
WBGene00008477	clec-17	E03H4.10	0.816704	0.899603	0.381368	0.0607861	-0.0938318	-0.0342156	0.513432	0.667039	0.105692	0.107783	-0.11053	0.0432603	2	0.279757
WBGene00008499	cyp-37A1	F01D5.9	0.17417	0.0849644	0.103178	0.247886	0.409882	0.186541	0.137489	0.00889664	0.166113	0.497486	0.588598	0.152979	3	0.229849
WBGene00008519	cyp-13B1	F02C12.5	-0.290982	0.690847	0.708727	0.218895	-0.102767	-0.0425029	-0.385354	0.639322	0.506553	0.190081	-0.109133	-0.0281455	4	0.166295
WBGene00008548		F07A11.5	0.22387	0.130967	0.151446	0.179645	0.168767	0.0656385	0.268753	0.552587	0.144973	0.106591	0.186808	0.020141	1	0.183349
WBGene00008549	din-1	F07A11.6	0.285282	0.568504	0.157141	-0.0429045	-0.0386842	-0.153544	0.211672	0.208512	0.223564	0.108092	-0.119494	-0.0869215	2	0.110101
WBGene00008560	pho-13	F07H5.9	-0.521972	-0.67671	-0.502976	-0.333773	-0.100293	0.0230325	-0.500686	-0.659096	-0.544756	-0.562029	-0.162595	0.141427	5	-0.366702
WBGene00008565		F08A8.2	-0.270411	0.265287	0.0653306	-0.158624	0.171189	0.533511	-0.0855159	-0.0504954	0.127991	-0.308352	0.183222	0.470688	8	0.0786518
WBGene00008584		F08G5.6	-0.502943	-1.29995	-0.631023	-0.0841931	-0.431481	-0.307442	-0.762338	-1.57867	-1.09944	-0.288817	-0.479511	-0.470399	5	-0.66135
WBGene00008588		F08G12.5	-0.270317	-0.335143	0.0914142	0.0161154	0.133048	0.0116941	-0.50193	-0.0451502	0.117174	0.00622326	0.0679197	-0.00280093	8	-0.0593128
WBGene00008596	clec-54	F08H9.8	0.644628	0.303894	0.382096	0.467064	0.362034	0.174631	0.662514	0.527397	0.643318	0.782795	0.356111	0.301824	1	0.467359
WBGene00008597	clec-55	F08H9.9	0.485639	0.250218	0.164991	0.305313	0.373387	0.0588801	0.461585	0.55322	0.243454	0.835117	0.369705	0.158222	1	0.354978
WBGene00008598		F09A5.1	0.194736	0.163321	0.328419	0.346023	0.205489	-0.00627739	0.320383	0.509754	0.607138	0.206646	0.221993	-0.0795597	1	0.251506
WBGene00008602	oac-14	F09B9.1	-0.201026	-0.392563	0.201741	0.332808	0.0371291	-0.0741869	-0.224913	-0.501957	0.195872	0.184178	0.0907292	-0.133104	6	-0.0404411
WBGene00008634		F10A3.4	0.469504	0.506689	0.297349	0.484365	0.393834	0.184887	0.268094	0.379218	0.360426	0.446946	0.415973	0.178333	1	0.365468
WBGene00008677		F11A5.9	0.20772	0.455783	0.658327	0.0658144	0.0662337	0.0807408	0.0684344	0.745006	0.563989	-0.0214584	0.136837	0.0451776	1	0.25605
WBGene00008694		F11C1.5	-0.625672	-0.528647	-0.262249	-0.388265	-0.07566	-0.0181491	-0.574414	-0.635953	-0.293659	-0.453701	-0.135278	0.0268759	5	-0.330398
WBGene00008739		F13D12.3	-0.0866421	-0.521326	0.0737234	-0.0471375	-0.110286	-0.112678	-0.379294	-0.384289	0.0599594	0.0187224	-0.23955	-0.279443	6	-0.167353
WBGene00008809	cyp-13A11	F14F7.2	-0.0537325	0.183712	0.167829	0.407243	-0.0245378	-0.0556125	-0.066163	0.338017	0.0565737	0.642229	0.0837166	-0.123502	1	0.129648
WBGene00008810	cyp-13A12	F14F7.3	-0.286835	0.236966	0.292426	0.460604	0.175239	-0.227425	0.40545	0.421134	0.178472	0.609298	0.194467	-0.0529655	1	0.200569
WBGene00008850		F15B9.6	0.343623	0.160002	0.133625	0.584476	-0.0402261	-0.0972812	0.00590188	0.270823	0.139713	0.131031	-0.00333083	-0.103317	1	0.127087
WBGene00008860	rmo-1	F15D4.3	-0.162025	-0.582709	-0.234631	-0.143799	-0.0609912	-0.0324075	0.0977998	-0.224472	-0.209565	-0.266027	-0.108656	-0.0622096	6	-0.165808
WBGene00008862		F15D4.5	-0.44634	-0.406267	-0.327825	-0.0810394	-0.209992	-0.00898676	-0.621594	-0.484264	-0.0796959	-0.0232382	-0.26292	-0.116035	5	-0.255683
WBGene00008891	clec-42	F16H6.1	0.752761	0.332891	0.262219	0.313759	-0.124341	-0.0362714	0.317181	0.211411	0.0803744	0.138081	0.0453412	-0.0820063	2	0.184283
WBGene00008905		F17B5.1	0.339833	0.491391	0.0132093	0.343479	0.563664	0.181333	0.118841	0.618144	0.0898859	0.462099	1.14767	0.301839	3	0.389282
WBGene00008916	clec-221	F17C11.5	-0.0876258	-0.553449	-0.108729	0.278594	0.039502	-0.105882	-0.0916439	-0.231886	-0.120085	0.135024	0.0408696	-0.129163	6	-0.0778729
WBGene00008917		F17C11.6	-0.143591	-0.51548	-0.220666	0.106075	0.113302	0.0879149	-0.571104	-0.398546	-0.249886	0.073416	0.137376	0.0932557	6	-0.123994
WBGene00008922		F17C11.11	-0.151894	-0.555517	-0.201114	-0.11535	0.531479	0.0489232	-0.335747	-0.233718	-0.127482	-0.0174954	0.393647	-0.00968655	6	-0.0644964
WBGene00008925		F17H10.1	-0.317251	-0.663095	-0.256518	-0.304052	-0.196047	-0.0387398	-0.437595	-0.637689	-0.228678	-0.260393	-0.115618	-0.0108712	5	-0.288879
WBGene00008936		F18E2.1	-0.591557	-0.706491	-0.500697	-0.478004	-0.277096	-0.214144	-0.803961	-0.645938	-0.534699	-0.461717	-0.289905	-0.301581	5	-0.483816
WBGene00008963		F19H8.2	-0.229247	0.116761	-0.0611822	-0.0776394	-0.0969933	0.107659	-0.0346548	0.553916	-0.1609	-0.165634	-0.00934032	0.0374947	4	-0.00164672
WBGene00008964	mltn-9	F19H8.4	-0.0526132	0.21829	-0.066572	-0.781673	-0.131931	0.0644154	0.218358	0.175039	-0.307495	-0.513536	-0.224437	-0.0317025	7	-0.119488
WBGene00009047		F22B8.4	-0.342258	-0.654299	-0.467596	-0.498494	-0.220918	-0.377582	-0.416421	-0.679928	-0.469883	-0.453166	-0.261985	-0.392937	5	-0.436289
WBGene00009048	cth-1	F22B8.6	-0.83322	-1.26522	-1.04645	-0.598413	-0.404151	-0.707035	-0.906927	-1.23834	-1.05221	-0.62531	-0.392748	-0.725284	5	-0.816277
WBGene00009049		F22B8.7	-0.634593	-1.04206	-0.83702	-0.206166	-0.398827	-0.420548	-0.787424	-0.881622	-0.82994	-0.205548	-0.310435	-0.454565	5	-0.584062
WBGene00009057	cept-1	F22E10.5	-0.141031	-0.474973	-0.093663	-0.286308	-0.0382185	-0.18634	0.0881645	-0.635057	-0.0322177	-0.368754	-0.226283	0.00824171	6	-0.19887
WBGene00009061		F22G12.1	-0.298365	0.031779	0.228957	0.110004	0.173275	0.154589	-0.5091	0.242854	0.289832	0.0583106	0.243694	0.202272	8	0.0773418
WBGene00009096	fipr-1	F23H12.8	0.056506	-0.138592	-0.136595	0.23093	0.452491	-0.0839203	0.115048	0.387563	-0.163534	-0.00849884	0.525441	0.039791	3	0.106386
WBGene00009110		F25D1.5	-0.436138	-0.469505	-0.385426	-0.213289	-0.143922	0.00765525	-0.197421	-0.0155544	-0.598703	-0.290582	-0.0708098	-0.0628537	5	-0.239712
WBGene00009187		F27D4.1	-0.278225	-0.519593	-0.163093	-0.142496	-0.00889466	-0.0503075	-0.23819	-0.56664	-0.153837	-0.193546	-0.0761643	-0.0203246	6	-0.200943
WBGene00009192		F27E5.1	0.719988	0.437996	0.516093	0.42612	0.673601	0.295129	0.754001	0.531926	0.661263	0.471636	0.834536	0.163146	1	0.540453
WBGene00009215	thn-2	F28D1.5	-0.163436	0.028124	-0.348009	0.110935	-0.210421	0.262809	-0.0135152	0.503239	-0.216504	0.361275	0.0300784	0.319158	4	0.0553111
WBGene00009226	cyp-37B1	F28G4.1	0.775944	0.253184	0.105303	0.184584	0.0450603	-0.085202	0.22938	0.441333	0.224225	0.343903	0.20878	-0.171332	2	0.21293
WBGene00009236		F28H7.2	-0.0110821	0.255843	0.180328	0.267134	0.154739	0.0348486	0.152427	0.54364	0.165715	0.243671	0.322099	0.0237237	1	0.194424
WBGene00009292		F31D4.5	-0.32704	-0.14305	0.0304229	0.0420309	-0.145884	-0.065253	-0.512844	-0.357275	-0.0445036	0.185567	-0.0427445	-0.115069	8	-0.124637
WBGene00009293		F31D4.8	-0.627303	-0.505166	-0.141492	-0.094238	-0.0436993	0.0541913	-0.511988	-0.368321	0.0617588	-0.105956	6.04852e-05	0.1421	8	-0.178338
WBGene00009311	mltn-1	F32A11.7	0.153933	0.292414	0.298895	0.190116	0.14559	0.0581323	0.52925	0.342229	0.271373	0.367392	0.435948	0.0771323	1	0.263534
WBGene00009334		F32D8.12	-1.21178	-1.07544	-0.458668	-0.400153	-0.432471	-0.216755	-1.1447	-0.685069	-0.426774	-0.339596	-0.16675	-0.196359	5	-0.562876
WBGene00009340	best-14	F32G8.4	-0.135191	0.152145	0.0402143	-0.204473	-0.0136644	0.0428415	-0.198316	0.562063	0.0503114	-0.206875	0.0885234	-0.00158281	4	0.0146664
WBGene00009342	fasn-1	F32H2.5	0.14862	0.685812	0.0671352	0.022941	-0.0702688	-0.153511	0.267822	0.378562	0.0920635	0.0559501	-0.149708	-0.0952214	2	0.104183
WBGene00009347		F32H5.1	0.715953	0.955905	1.17119	0.53726	0.405427	0.546268	0.684713	0.967608	0.767702	0.497456	0.380108	0.455422	1	0.673751
WBGene00009352		F33A8.4	-0.301383	-0.487221	-0.116782	-0.125979	-0.0580923	0.024999	-0.28835	-0.540878	-0.061245	-0.0859672	0.0105706	0.0323953	6	-0.166494
WBGene00009383		F35B12.3	0.0233384	0.0328649	0.116688	-0.0317578	0.0207301	-0.0418967	-0.138189	0.519449	0.113573	-0.00605519	0.148441	-0.0302988	4	0.060574
WBGene00009384		F35B12.4	-0.288836	-0.0124562	-0.226604	-0.0644512	0.012148	0.0619886	-0.508991	0.0418602	-0.234005	-0.339293	-0.0858336	0.114227	8	-0.127521
WBGene00009393	clec-62	F35C5.5	0.569276	0.581384	0.657947	0.600473	0.364008	0.0653889	0.37137	0.31656	0.559235	0.445883	0.231924	-0.0763139	1	0.390595
WBGene00009394	clec-63	F35C5.6	0.598704	0.892707	0.645617	0.390493	0.352656	0.210667	0.266279	0.231643	0.43041	0.264187	0.154164	-0.0568965	1	0.365053
WBGene00009396	clec-65	F35C5.8	0.423267	0.488912	0.579286	0.327043	0.360238	-0.229718	0.0344985	0.295051	0.449883	0.222783	0.115887	-0.243686	1	0.235287
WBGene00009397	clec-66	F35C5.9	0.421383	0.817843	0.708931	0.30668	0.360041	-0.309091	0.184901	0.386295	0.594713	0.0828151	0.0227042	-0.389364	1	0.265654
WBGene00009405		F35C11.6	-0.188683	-0.627657	-0.17526	-0.0571108	0.0329533	-0.110026	-0.23577	-0.610695	-0.309137	-0.0582761	-0.0230869	-0.152017	6	-0.209564
WBGene00009428		F35E12.4	-0.201746	-0.222189	-0.315118	0.280419	0.293394	0.0654637	-0.270623	-0.305736	-0.0712529	0.344502	0.554811	-0.00535603	3	0.0122141
WBGene00009429		F35E12.5	-0.379597	-0.610373	-0.207421	-0.352376	-0.634649	-0.292052	-0.658264	-0.718598	-0.39052	-0.418038	-0.579601	-0.558811	5	-0.483358
WBGene00009430		F35E12.6	-0.0853603	-0.719589	-0.420353	-0.465775	-0.327827	-0.164215	-0.261475	-0.830336	-0.494895	-0.526442	-0.361846	-0.360789	5	-0.418242
WBGene00009431	dct-17	F35E12.7	-0.159103	-0.175169	0.211103	-0.258709	0.0289525	0.0202269	-0.507742	-0.530508	-0.124302	-0.475225	-0.240885	-0.285542	5	-0.208075
WBGene00009434		F35E12.10	-0.11373	-0.358007	-0.0591637	-0.209103	-0.0717521	0.00293778	-0.502667	-0.200516	0.00246758	-0.291641	-0.0502749	-0.0559538	5	-0.15895
WBGene00009493	hrg-4	F36H1.5	-0.00423535	0.513698	0.310012	0.0980507	0.0647112	0.202288	-0.00962374	0.522856	0.196028	-0.220749	0.002482	0.187645	4	0.155264
WBGene00009518	clec-166	F38A1.5	0.328786	0.350722	0.198393	0.271049	0.33806	0.0215997	0.617804	0.543381	0.426635	0.708121	0.631827	0.233879	1	0.389188
WBGene00009578		F40F8.5	0.475511	1.12331	1.69231	0.814013	0.716081	0.236319	0.174255	0.466844	1.25014	1.23933	0.578732	0.26292	1	0.752481
WBGene00009653		F43D9.1	0.162758	0.539135	-0.084474	0.179644	-0.0448343	-0.251302	0.210572	0.228925	-0.0275125	0.239978	-0.0173266	-0.0812107	2	0.0878628
WBGene00009677		F44A6.5	-0.824449	-0.829877	-0.552279	-0.424583	-0.0374478	0.0185226	-1.12065	-0.839388	-0.593684	-0.354755	-0.193811	0.0129863	5	-0.478285
WBGene00009686	ent-4	F44D12.9	-0.549034	-0.690094	-0.266804	-0.226437	0.00363126	0.0584457	-0.636944	-0.622311	-0.348304	-0.353686	-0.0677629	0.0325554	5	-0.305562
WBGene00009706		F44G3.2	-0.717911	-1.46629	-0.882377	-0.309706	-0.286973	-0.489761	-0.72485	-1.46568	-0.885213	-0.308685	-0.288059	-0.492489	5	-0.693166
WBGene00009723		F45D3.3	0.337173	0.383161	0.48355	0.210841	0.232503	-0.0017647	0.231586	0.220848	0.565519	0.0897055	0.255066	0.149275	1	0.263122
WBGene00009724		F45D3.4	0.442436	0.037526	0.609015	0.239098	0.0454116	0.251726	0.315856	-0.199222	0.48392	0.559332	0.0931521	0.0574801	1	0.244644
WBGene00009773	lipl-2	F46B6.8	0.860343	0.409997	0.391671	0.22051	0.387015	0.115826	0.744233	0.496415	0.298732	0.607391	0.670115	-0.0205332	2	0.43181
WBGene00009778		F46C5.1	0.149194	0.359526	0.223237	0.262835	0.0566866	-0.000745996	0.128891	0.556265	0.390977	0.343752	0.47945	0.26734	1	0.268117
WBGene00009824	gpdh-1	F47G4.3	-0.237821	-0.84018	-0.299996	-0.282114	-0.0322025	0.143246	0.00601543	-0.467635	-0.425319	-0.258878	-0.172562	0.104993	6	-0.230204
WBGene00009835		F47H4.2	0.696011	0.48184	0.282603	0.490481	0.258177	0.374083	0.566217	0.527502	0.272881	0.518161	0.476624	0.381242	1	0.443818
WBGene00009836	fbxa-185	F47H4.4	0.524797	0.489544	0.447428	0.375024	-0.00214051	0	0.61702	0.548918	0.526442	0.301839	0.0806187	0.104167	2	0.334472
WBGene00009837	fbxa-186	F47H4.6	0.53947	0.43792	0.074967	0.0647537	-0.0997578	-0.0309936	0.24418	0.530252	-0.072209	0.161007	-0.00844131	0.0419865	2	0.156928
WBGene00009838	fbxa-187	F47H4.7	0.440608	0.432052	0.344322	0.210506	0.354268	0.206759	0.13642	0.837985	0.503029	0.305153	0.487962	0.155642	1	0.367892
WBGene00009840	fbxa-189	F47H4.9	0.403175	0.323351	0.520013	0.486211	0.522634	0.149042	0.118696	0.342559	0.589695	0.54965	0.4419	0.0618758	1	0.375734
WBGene00009877		F49C12.7	0.52749	0.479791	0.357697	0.16292	0.250341	0.239918	0.558306	0.424212	0.390696	0.443066	0.412788	0.139212	1	0.365536
WBGene00009895	scl-2	F49E11.10	0.233009	0.384429	-0.107064	0.223296	-0.00665851	-0.142685	-0.224257	0.503564	0.152993	0.517985	0.18016	-0.156356	1	0.129868
WBGene00009902		F49E12.9	-0.188142	-0.445692	-0.395642	-0.49125	-0.288023	-0.214769	-0.0113412	-0.119137	-0.282327	-0.556439	-0.380634	-0.113526	7	-0.290577
WBGene00009908		F49H6.5	0.0201158	0.329806	0.0254488	0.181404	-0.00708295	0.00800847	-0.183638	0.502595	0.153403	0.258792	0.298402	0.0644502	4	0.137642
WBGene00009964	fip-6	F53B6.9	-0.212914	-1.05067	-0.177128	-0.286054	-0.254391	-0.253182	-0.363811	-0.885973	-0.253451	-0.09982	-0.268769	-0.226763	6	-0.361077
WBGene00009982		F53F1.4	-0.103905	-0.302304	-0.234963	-0.198203	-0.355323	-0.267265	0.0603292	-0.597761	-0.103553	-0.0763693	0.143001	0.177391	6	-0.154911
WBGene00010005	cnc-7	F53H2.2	-0.0149992	-0.440404	-0.0806692	-0.337653	-0.449807	-0.0864738	0.0322916	-0.169724	-0.0993992	-0.152093	-0.61723	-0.147038	7	-0.2136
WBGene00010034		F54B11.11	-0.309922	-0.606159	-0.247441	-0.281049	0.0886612	-0.051565	-0.323316	-0.539747	-0.0824525	0.0371159	0.115286	0.0583277	6	-0.178522
WBGene00010049		F54D5.3	0.336731	0.113142	0.195134	0.587881	0.44834	0.0691779	0.153951	0.260852	0.111043	0.540159	0.330699	-0.0531659	3	0.257829
WBGene00010055		F54D5.12	-1.43655	-1.12466	-0.650665	-0.48249	-0.243109	-0.0481944	-1.51136	-1.11313	-0.645616	-0.509966	-0.170889	-0.0989473	5	-0.669631
WBGene00010058		F54E4.2	0.00502006	-0.038122	-0.342796	-0.529808	-0.512313	-0.36221	-0.133287	0.110018	-0.451575	-0.531287	-0.510169	-0.317165	7	-0.301141
WBGene00010062	lipl-1	F54F3.3	0.48892	0.350608	0.414833	0.40186	0.401242	-0.17519	0.706053	0.46228	0.341313	0.429941	0.656005	-0.057057	1	0.368401
WBGene00010063		F54F3.4	0.044744	0.154602	0.0763687	0.410789	0.453523	0.0100024	0.0360696	0.223737	0.0506035	0.582786	0.333766	0.0717631	3	0.204063
WBGene00010080		F55A11.7	-0.204083	-0.319457	0.243287	0.0371931	-0.0340705	0.0658589	-0.35868	-0.509466	0.33708	0.0595347	-0.0439077	0.0711499	8	-0.05463
WBGene00010116		F55F3.2	0.356748	0.485523	0.361589	0.351207	0.130004	0.0052882	0.574831	0.617781	0.464549	0.365713	0.335745	0.186741	1	0.352977
WBGene00010123		F55G11.2	-0.110727	-0.338806	-0.0792554	-0.106158	-0.0804101	-0.0516464	-0.523117	-0.260189	-0.371901	-0.308901	-0.213055	-0.477043	5	-0.243434
WBGene00010124		F55G11.4	-0.200387	0.77656	0.660629	0.187235	-0.194081	0.0255976	-0.477612	0.0475714	-0.0694749	-0.108989	-0.282162	-0.851041	4	-0.0405127
WBGene00010126		F55G11.6	0	0.0584162	-0.164912	0.091408	-0.142955	-0.612049	0	0	0.0196033	0	-0.0248689	-0.750183	7	-0.127128
WBGene00010128		F55G11.8	0.292412	-0.0976914	0.108991	0.102883	-0.0901215	-0.323565	-0.251958	-0.353854	0.0890354	-0.0719901	-0.163665	-0.506283	7	-0.105484
WBGene00010174		F56H9.2	0.361773	-0.143261	-0.0973223	0.0578739	-0.240638	-0.106446	0.502474	0.317474	0.028054	0.133295	-0.150886	0.0387586	2	0.058429
WBGene00010204		F57F5.1	0.508008	0.465014	0.468015	0.272162	0.250896	0.187831	0.655692	0.754007	0.467562	0.499359	0.0721465	0.0544148	1	0.387926
WBGene00010238		F58B4.5	0.171025	-0.0540249	0.18344	0.304592	0.136257	0.079597	0.318333	0.285574	0.0915876	0.530862	0.134598	0.0287651	3	0.184217
WBGene00010266	dct-18	F58G1.4	0.185128	-0.170539	-0.205397	-0.338399	-0.119375	-0.0507268	0.119249	-0.161698	-0.377299	-0.718899	-0.025175	0.0127867	7	-0.154195
WBGene00010274		F58G6.3	-0.143875	-0.549756	-0.158947	-0.29823	0.0556159	0.0695214	-0.0638392	-0.263514	-0.0953119	-0.446041	-0.00543372	0.102172	6	-0.149803
WBGene00010277		F58G6.7	0.0461519	-0.461748	-0.0751009	-0.276758	0.166399	0.130325	0.129712	-0.286619	-0.0162095	-0.531762	0.0969884	0.0761402	6	-0.08354
WBGene00010303	cri-3	F59A2.3	-0.269061	-0.392622	-0.204242	-0.11247	-0.030978	0.0867888	-0.139165	-0.518469	-0.161063	-0.17967	-0.0860829	0.0543136	6	-0.162727
WBGene00010370	ctg-1	H06O01.3	-0.0344937	0.166044	-0.123342	-0.194189	-0.219439	-0.0603958	-0.0705561	0.56993	-0.0435503	-0.166266	-0.175448	-0.0926962	4	-0.0370335
WBGene00010380	mpst-2	H12D21.4	0.204298	0.082897	0.00855174	0.124586	0.10416	0.0391867	0.187183	0.197935	0.114059	0.836188	0.133986	-0.00263517	3	0.1692
WBGene00010399	clec-13	H16D19.1	0.127366	0.106431	0.108425	0.117489	0.11861	0	0.535001	0.294246	0.11394	0.0248896	0.0520474	0.0319317	2	0.135865
WBGene00010453	fozi-1	K01B6.1	0.205738	0.375493	0.109687	0.260428	0.188932	0.0541897	0.0348092	0.24638	0.128078	0.543883	0.115251	0.0956734	1	0.196545
WBGene00010470	cdr-4	K01D12.11	-0.154047	-0.645296	-0.116126	0.117459	0.00638305	0.207735	-0.105082	-0.257026	-0.585225	-0.0677018	0.151577	0.162702	6	-0.107054
WBGene00010480		K01G5.9	0.511314	0.0506654	0.0782718	0.037244	-0.0325387	0.0110031	0.189443	0.062215	0.124216	0.0489737	-0.043296	0.0105711	2	0.0873402
WBGene00010516		K02E11.7	-0.00782164	0.250426	-0.0207718	0.083957	0.537236	0.227774	0.0403194	0.271649	-0.0479873	0.198934	0.470199	0.296948	3	0.191738
WBGene00010657		K08D8.3	-0.77439	-0.910238	-0.476294	-0.346668	-0.232918	0.0302749	-1.16141	-0.922608	-0.494629	-0.511874	-0.190482	0.0170242	5	-0.497851
WBGene00010681	mak-1	K08F8.1	0.658197	0.0588112	0.157859	-0.0234511	0.0426488	0.0171604	0.265169	0.0316563	0.095158	-0.0354551	0.0619192	0.095877	2	0.118796
WBGene00010684		K08F9.1	0.533742	0.306384	0.488559	0.287291	0.117646	0.0337453	0.203612	0.313731	0.45547	0.221734	0.125361	0.0127666	1	0.258337
WBGene00010707	cyp-14A3	K09A11.4	-0.00767597	-0.0129686	0.0128369	-0.0123206	0.202024	0.204997	-0.0341539	0.0427619	0.118959	0.0854899	0.614621	0.386967	3	0.133462
WBGene00010738		K10D3.4	0.182424	0.500602	-0.0327442	0.160011	-0.0528362	-0.0213849	0.310348	0.508511	-0.0131334	0.178336	0.0270631	0.0310046	4	0.148183
WBGene00010745	dod-17	K10D11.1	0.504602	0.158318	0.204198	0.166345	0.0420137	0.0759321	-0.0272698	-0.0266214	-0.103194	-0.141785	0.0382518	-0.244964	2	0.0538188
WBGene00010746		K10D11.2	-0.0596902	0.152368	0.505103	-0.0449118	0.0607546	0.103582	-0.343602	0.523183	0.394777	-0.0881216	0.274384	-0.0405124	4	0.119776
WBGene00010754		K10G4.5	0.596659	0.710976	0.648385	0.556201	0.350159	0.313117	0.598269	0.558859	0.580967	0.5376	0.39687	0.259689	1	0.508979
WBGene00010769	asah-1	K11D2.2	0.559495	0.309393	0.151832	0.331915	0.303818	-0.204355	0.647824	0.437068	0.160565	0.466827	0.563465	-0.0657828	2	0.305172
WBGene00010789	sulp-5	K12G11.2	0.053805	0.0534645	0.209626	0.0134512	-0.0593906	0.143191	-0.183204	0.0780085	0.50371	0.0769845	0.202385	0.075646	1	0.0973064
WBGene00010790	sodh-1	K12G11.3	0.187013	0.253721	0.18375	0.257801	-0.321273	-0.193077	0.209038	0.637904	0.305928	0.343189	0.0936231	0.33812	1	0.191312
WBGene00010811	hmit-1.3	M01F1.5	0.531721	0.0823352	0.196388	0.210432	0.305692	0.0511669	0.252514	0.240791	0.353774	0.404102	0.329814	0.00385179	1	0.246882
WBGene00010822		M01G12.9	-0.0694153	-0.411927	-0.108997	0.209346	0.154827	0.0241324	-0.287818	-0.525363	-0.28484	0.171487	-0.0156856	-0.0968189	6	-0.103423
WBGene00010834		M03B6.2	-0.196072	-0.139055	-0.0720884	-0.557343	-0.0478993	-0.0824402	-0.132818	-0.182157	-0.121771	-0.699518	-0.0743943	-0.0183888	7	-0.193662
WBGene00010859		M04C9.4	-0.292918	-0.447781	-0.330109	0.0470644	0.0110318	-0.0675848	-0.208109	-0.57842	-0.32511	-0.105085	-0.0073548	-0.000451201	6	-0.192069
WBGene00010877	lact-4	M05D6.4	0.112312	-0.194553	-0.00486473	0.377643	0.166604	0.0220786	-0.0110681	0.0325244	-0.201851	0.51761	0.341919	-0.0212276	3	0.0947605
WBGene00010887		M7.12	-0.278196	-0.420781	0.0761491	-0.0755826	0.11359	0.0899531	-0.575469	-0.351509	0.0840538	-0.199557	-5.39258e-05	-0.00836128	8	-0.128814
WBGene00010896		M28.5	-0.243626	-0.476039	-0.256568	-0.13113	-0.172915	-0.0534526	-0.191248	-0.568968	-0.228243	-0.192141	-0.14521	-0.0151834	6	-0.222894
WBGene00010928	clec-258	M162.2	-0.910379	-1.06183	-0.79428	-0.343331	-0.332913	-0.466403	-1.01169	-1.05736	-0.791241	-0.323332	-0.328856	-0.465393	5	-0.657251
WBGene00010957		MTCE.3	-0.184272	-0.519191	-0.060343	-0.363009	-0.204949	-0.146779	-0.254176	-0.147751	-0.0661099	-0.291457	-0.132312	-0.146584	5	-0.209744
WBGene00010988	metr-1	R03D7.1	-0.961524	-0.818531	-0.39581	-0.39542	-0.0671134	0.0282037	-0.738613	-0.779953	-0.38622	-0.439081	-0.0769624	0.00239924	5	-0.419052
WBGene00010998		R03G8.3	-0.115928	-0.329335	-0.181813	-0.147723	-0.220891	-0.430788	-0.275604	-0.279799	-0.178833	-0.183959	-0.275294	-0.559998	5	-0.264997
WBGene00011004		R04B5.6	-0.263172	-0.560398	-0.381632	-0.445603	-0.267256	0.0102596	-0.207867	-0.223272	-0.335536	-0.241289	-0.0823221	0.0853766	5	-0.242726
WBGene00011074		R07A4.3	-0.0648119	0.161881	0.160339	0.136968	-0.0515357	-0.00254913	-0.214538	0.549906	0.158937	0.199906	0.186892	0.101301	4	0.110225
WBGene00011076	scav-5	R07B1.3	0.610548	0.470158	0.753026	0.00953565	0.210282	0.210395	0.572003	0.197907	0.738561	-0.275556	0.138067	0.169686	2	0.317051
WBGene00011099	nhr-208	R07B7.15	-0.0857628	0.262819	0.140648	0.159216	0.194437	-0.0242768	-0.186417	0.55873	0.0519455	0.172429	0.166958	-0.0228463	4	0.115657
WBGene00011112		R07E5.4	0.124111	-0.168701	0.0397739	-0.351158	-0.110143	-0.0406149	0.219618	-0.132951	-0.0251581	-0.598668	-0.0225837	0.0747803	7	-0.0826412
WBGene00011119		R07E5.13	-0.605153	-0.692257	-0.400148	-0.284852	-0.148093	-0.0966029	-0.291935	-0.122202	-0.257954	-0.350455	-0.216993	-0.0792269	5	-0.295489
WBGene00011165		R09D1.9	0.174001	0.310229	0.353467	0.477724	0.217477	0.112847	0.161209	0.517421	0.210194	0.324255	0.270765	0.122077	1	0.270972
WBGene00011166		R09D1.10	0.886628	0.495762	0.21482	0.289358	0.343348	0.397855	0.728903	0.761974	0.234491	0.229816	0.429406	0.319378	2	0.444312
WBGene00011167		R09D1.11	0.404883	0.426183	0.171128	0.406855	0.186354	0.043166	0.411239	0.626618	0.306181	0.483359	0.264826	0.137863	1	0.322388
WBGene00011184		R09H10.7	-0.282139	-0.635824	-0.354474	-0.264711	-0.176427	-0.0431432	-0.279424	-0.479959	-0.381596	-0.318941	-0.0972792	-0.133483	5	-0.287283
WBGene00011212		R10E8.6	0.272421	0.547783	0.258474	0.172755	0.150412	0.0635972	0.205441	0.342375	0.366178	0.402349	0.217027	0.0452444	1	0.253671
WBGene00011226		R11.1	-0.0456916	0.168782	0.145882	-0.0357417	-0.113685	-0.0198801	0.179002	0.544474	0.15035	0.0215257	0.00550615	0.0253796	4	0.0854919
WBGene00011244		R11D1.3	0.230173	0.091345	-0.0796263	0.310628	0.587501	0.32341	0.185891	0.332499	-0.0448687	0.161932	0.503168	0.296246	3	0.241525
WBGene00011304	mnk-1	R166.5	0.701788	0.414641	0.242564	0.111786	0.0197613	-0.0846507	0.29594	0.0430184	0.276367	0.244043	-0.00450434	-0.0426644	2	0.184841
WBGene00011321	fil-1	T01C3.4	0.720269	0.255706	0.0485302	0.23288	0.352999	-0.036161	0.725114	0.401221	0.253908	0.370394	0.477801	-0.272126	2	0.294211
WBGene00011330		T01D3.6	0.539392	0.390287	0.504424	0.37996	0.330718	-0.1216	0.47015	0.260335	0.239139	0.430617	0.200774	-0.356564	1	0.272303
WBGene00011334	mrps-14	T01E8.6	-0.217286	-0.569963	-0.204191	-0.147587	-0.115336	-0.100187	-0.0781826	-0.38556	-0.18875	-0.240096	-0.134333	-0.0378716	6	-0.201612
WBGene00011339		T01G5.1	-0.284227	-0.653935	-0.380852	-0.493607	-0.101677	-0.0395439	-0.588308	-0.647729	-0.399535	-0.351567	0.0497326	0.0164604	5	-0.322899
WBGene00011362		T02B5.1	-0.106932	0.333262	0.18584	0.72106	0.52198	0.46162	-0.0969279	0.307278	0.057875	0.46295	0.746528	0.617473	3	0.351
WBGene00011364		T02B5.3	0.171518	-0.236801	0.0040868	0.254799	0.367604	0.0773304	-0.0639339	-0.222267	0.111698	0.59128	0.366472	0.0248176	3	0.12055
WBGene00011423		T04B2.5	0.494372	0.18118	0.228733	0.218973	0.0729046	0.119704	0.500724	0.291808	0.338677	0.247915	0.0453066	0.0223105	2	0.230217
WBGene00011424	dhs-31	T04B2.6	0.156458	0.258205	0.254038	0.26836	0.0690964	-0.0247311	-0.0886215	0.32257	0.366891	0.526369	0.0227876	-0.0765623	1	0.171238
WBGene00011430		T04C12.8	0.410264	-0.117438	0.0681782	0.293792	0.216857	0.0663558	0.0762931	0.0732005	-0.009848	0.527371	0.231902	0.0555063	3	0.157703
WBGene00011464		T05B9.1	-0.609262	-0.555218	-0.0270778	-0.0923597	-0.0613494	-0.00194024	-0.574743	-0.460312	0.0535943	-0.121839	-0.0294084	0.0141054	8	-0.205484
WBGene00011486		T05E12.3	0.130683	0.0454577	0.319272	0.22659	0.19533	-0.151977	-0.0932576	-0.0794363	0.210996	0.518211	0.239989	-0.177547	3	0.115359
WBGene00011487		T05E12.6	-1.78412	-0.884743	-0.521896	-0.563675	-0.36797	-0.426397	-2.03252	-0.908918	-0.560278	-0.598102	-0.441294	-0.578407	5	-0.805694
WBGene00011596		T07G12.5	0.153549	-0.140576	0.138702	0.211084	0.481314	0.242276	-0.117645	-0.0918982	0.192877	0.479773	0.556043	0.236024	3	0.195127
WBGene00011660		T09E11.11	0.603261	0.110229	0.154112	0.132093	0.150525	-0.0139178	0.20836	0.102469	0.19956	0.188587	0.185183	-0.126857	2	0.1578
WBGene00011668	clec-47	T09F5.9	-0.674233	-1.08565	-0.350166	-0.490746	-0.354314	-0.101303	-1.10685	-0.254977	-0.370764	-0.488574	-0.413537	-0.0703238	5	-0.48012
WBGene00011671	cyp-13A4	T10B9.1	-0.216782	-0.979665	-0.390955	-0.484759	-0.156766	0.0142684	-0.475881	-0.94234	-0.426601	-0.304983	-0.202063	-0.0796019	6	-0.387177
WBGene00011677	cyp-13A1	T10B9.8	-0.0696258	0.250394	0.30034	0.191037	0.00877117	0.0567506	-0.0515636	0.510476	0.293136	0.377548	0.125828	0.0658545	1	0.171579
WBGene00011699	cyp-34A2	T10H4.11	0.0165656	0.175765	-0.121729	0.582759	0.301935	0.0844625	-0.0551813	0.237887	0.189058	0.468337	0.252657	0.025861	3	0.179865
WBGene00011725	lips-5	T12A7.4	0.121987	-0.113534	0.189406	0.504878	0.0540828	-0.0430796	0.227886	0.135301	0.196121	0.267378	0.0920354	-0.0528781	1	0.131632
WBGene00011733		T12D8.5	0.691161	-0.19579	0.288259	0.2426	0.247373	0.00967901	0.326353	0.0255099	0.229886	0.412803	-0.110772	0.0709533	2	0.186501
WBGene00011772		T14G8.4	-0.167972	-0.575786	-0.297742	0.0444667	0.0515636	-0.0361933	-0.267993	-0.651417	-0.411191	0.0586073	0.0193193	-0.0455649	6	-0.189992
WBGene00011786		T15D6.12	-0.0976975	-0.0660513	-0.105991	-0.662248	-0.213991	-0.0394428	-0.212288	-0.0794127	-0.00955727	-0.489864	-0.226542	-0.0225346	7	-0.185468
WBGene00011799		T16G1.5	-0.0384008	-0.0304297	0.130605	1.07232	0.0410248	-0.167869	0.0981009	0.0510945	-0.100851	0.801978	-0.0263999	-0.0464915	3	0.148724
WBGene00011800		T16G1.6	-0.297509	-0.68458	-0.294944	0.0196913	-0.00990202	-0.180639	-0.356208	-0.377695	-0.561014	0.336388	-0.0757518	-0.217108	6	-0.224939
WBGene00011801		T16G1.7	-0.182409	-0.142973	-0.111805	0.232207	0.203134	-0.184067	-0.189101	0.100258	-0.199989	0.595509	0.325882	-0.182031	3	0.0220513
WBGene00011844		T19C9.8	0.547923	0.0611966	0.479425	0.521485	0.404123	0.218071	0.418251	0.132401	0.607813	0.341306	0.0192779	-0.0456886	1	0.308799
WBGene00011849		T19H5.4	0.133414	0.0522973	0.329307	0.12413	0.00752721	0.0506472	-0.00998369	0.200347	0.536972	0.205943	0.0105231	0.0246432	1	0.138814
WBGene00011850		T20B3.1	0.065754	0.364343	0.2202	0.29962	0.159111	0.142249	-0.0841355	0.298028	0.251883	0.579177	0.131131	0.0169333	1	0.203691
WBGene00011893		T21C9.6	0.223661	0.0504495	0.309338	0.25728	0.148246	0.00505191	0.146045	0.22521	0.268984	0.566893	0.180988	0.0201961	1	0.200195
WBGene00011894	ttr-23	T21C9.8	-0.304552	-0.0643875	0.0363648	0.524705	0.31023	-0.0966225	-0.710302	0.109165	-0.0141791	0.82181	0.226022	-0.200309	3	0.053162
WBGene00011979		T24B8.5	-0.283389	-0.30975	-0.0938367	-0.0148853	0.0210802	-0.00511461	-0.522764	-0.551532	-0.173555	-0.308959	-0.267345	-0.35377	5	-0.238652
WBGene00012015		T25B9.9	0.478083	-0.108002	0.102983	-0.0924877	-0.00363312	0.0564994	0.649534	0.14512	0.22135	-0.178696	-0.0686877	0.0551944	2	0.104771
WBGene00012019	dkf-2	T25E12.4	0.26379	0.557359	0.282568	-0.00805378	-0.0665712	-0.149731	0.252284	0.35299	0.273494	0.0308862	-0.172331	-0.0698916	2	0.128899
WBGene00012027	fbxa-127	T25E12.12	0.145216	0.621306	0.479503	0.372451	0.327014	-0.0148736	0.000840177	0.31845	0.530267	0.440904	0.0781577	-0.049435	1	0.270817
WBGene00012028	srz-99	T25E12.13	0.117608	0.220474	0.569556	0.244165	0.247273	0.015409	0.0854421	0.153229	0.560344	0.241353	0.0183899	-0.0104789	1	0.20523
WBGene00012113		T28B8.1	0.566798	0.193459	0.315221	0.26683	-0.0248501	-0.270218	0.151928	0.149523	0.171241	0.278007	-0.0406712	-0.115065	2	0.13685
WBGene00012123		T28D6.3	-0.0912789	0.125575	-0.120078	0.0366022	0.181019	-0.0574977	0.0636686	0.552065	-0.0714567	-0.135373	0.157569	0.115615	4	0.0630358
WBGene00012134		T28F3.8	0.503215	0.344328	0.41537	0.441686	0.466656	0.22897	0.251325	0.311429	0.33177	0.52172	0.55435	0.165801	1	0.378052
WBGene00012139		T28F4.4	0.33385	-0.243608	-0.0777903	0.213153	0.528339	0.0980796	0.0235497	-0.154851	0.0301686	0.543139	1.0052	-0.0147743	3	0.190372
WBGene00012144		T28H10.3	0.586094	-0.163664	0.111664	0.159751	0.225287	0.161427	0.0701953	-0.0394032	0.0640657	0.360886	0.213877	0.041111	3	0.149274
WBGene00012176		W01C9.2	-0.0465416	0.0308264	0.234976	0.350067	0.302868	-0.30516	-0.160756	0.287608	0.127929	0.564054	0.190505	-0.116756	3	0.121635
WBGene00012231		W04A4.2	-0.00148463	0.0112289	0.175833	0.475615	-0.00106952	0.139009	0.0427004	0.0184681	0.251727	0.562185	0.0615056	0.102463	3	0.153182
WBGene00012253	clec-50	W04E12.8	0.748713	0.484913	0.562117	0.295909	0.459649	0.392017	0.601832	0.364004	0.55707	0.467032	0.541741	0.293587	1	0.480715
WBGene00012404		Y6G8.2	0.287072	0.733838	0.817883	0.635371	0.419299	0.148727	0.0193538	0.655746	0.648215	1.07723	0.560342	0.173216	1	0.514691
WBGene00012439		Y12A6A.1	-0.116778	0.190031	-0.0369721	0.133791	0.103368	0.0859414	-0.219066	0.56845	0.00829121	0.195954	0.158911	0.00425236	4	0.0896812
WBGene00012445		Y16B4A.2	0.834108	0.724065	0.224003	0.379925	0.220799	0.201549	0.561145	0.335652	0.302509	0.529347	0.130259	0.247651	2	0.390918
WBGene00012467	arrd-8	Y17G7B.14	-0.28911	-0.163936	0.0544716	0.546653	0.277119	-0.0222534	-0.21378	-0.233947	0.00521982	0.531157	0.232908	-0.014248	3	0.0591879
WBGene00012491		Y20C6A.1	0.241367	0.448411	0.80826	0.61918	0.467198	0.153738	0.166205	0.40516	0.712595	0.674584	0.42183	0.0810686	1	0.4333
WBGene00012518	comt-2	Y32B12A.3	0.449975	0.551901	0.401589	0.0801054	0.19251	-0.0321261	0.442626	0.522367	0.541182	-0.0648862	0.0643496	-0.0248829	2	0.260392
WBGene00012538		Y37A1B.5	-0.459656	-0.388253	-0.559018	-0.428948	-0.356966	-0.108914	-0.44964	-0.239077	-0.544745	-0.470157	-0.246364	-0.134998	5	-0.365561
WBGene00012545		Y37D8A.3	-0.116803	0.199581	-0.0839169	-0.0961064	0.109338	0.0411215	0.0946757	0.680666	-0.0965477	0.00903627	-0.0123088	0.0858757	4	0.0678842
WBGene00012582	clec-8	Y38E10A.4	0.284263	0.141518	0.0859381	0.392495	0.130838	0.116482	0.580518	0.439414	0.203204	0.320056	0.197426	0.321678	2	0.267819
WBGene00012585	lips-15	Y38E10A.7	-0.523287	-0.296254	-0.341638	0.075736	0.166775	0.171531	-0.51931	-0.191199	-0.21029	0.0253924	0.173752	0.20384	8	-0.105413
WBGene00012591	nspe-1	Y38E10A.13	0.501838	-0.190419	-0.308701	0.0514859	-0.149	-0.131006	0.543339	-0.338285	-0.226792	-0.202126	-0.251229	-0.0419534	7	-0.061904
WBGene00012592		Y38E10A.14	-0.0944345	-0.253924	-0.641628	-0.243973	-0.289631	-0.231103	-0.257397	-0.335083	-0.410257	-0.311817	-0.406576	-0.0901759	5	-0.297167
WBGene00012593	nspe-7	Y38E10A.15	0.167478	-0.287985	-0.729506	0.059624	-0.239176	-0.157209	-0.00939715	-0.18079	-0.0489466	-0.25633	0.026212	-0.0937645	5	-0.145816
WBGene00012597	nhr-235	Y38E10A.19	-0.388438	0.0167232	-0.20069	-0.145277	-0.12219	0.0359304	-0.51712	0.0216055	-0.196269	-0.4775	-0.0811128	0.0484664	8	-0.167156
WBGene00012608		Y38F1A.6	-1.55145	-1.01658	-0.708682	-0.545966	-0.427966	-0.382108	-1.59207	-1.01904	-0.740144	-0.537909	-0.381091	-0.425527	5	-0.777377
WBGene00012631		Y38H6C.19	-0.255638	-0.898043	-0.529437	-0.585622	-0.538569	-0.182953	-0.518865	-0.944196	-0.547399	-0.569953	-0.521203	-0.174637	5	-0.52221
WBGene00012633		Y38H6C.21	-0.390693	-0.861006	-0.48207	-0.46934	-0.339481	-0.0966432	-0.622809	-0.800434	-0.496826	-0.45473	-0.261296	-0.116256	5	-0.449299
WBGene00012634		Y38H6C.23	-0.631277	-0.368006	-0.464376	-0.53485	-0.384888	-0.159649	-0.848723	-0.352869	-0.486358	-0.492514	-0.366648	-0.198275	5	-0.440703
WBGene00012646	lron-10	Y39A1A.7	-0.0658578	-0.552136	-0.099973	-0.0589097	-0.0361335	-0.0167492	-0.0410922	-0.342785	-0.0278201	-0.114324	-0.0670199	0.0246598	6	-0.116512
WBGene00012648		Y39A1A.9	0.0530109	0.529939	-0.138099	0.0712613	-0.0523455	0.0546902	0.191986	0.421525	-0.141159	0.0586794	0.201362	0.0562176	4	0.108922
WBGene00012664		Y39B6A.1	1.10879	1.45551	0.274672	0.102324	0.00521948	0.000441699	0.473028	0.787038	0.507328	0.451169	-0.0900607	-0.0279261	2	0.420628
WBGene00012683		Y39B6A.24	0.105707	-0.134133	-0.210827	0.18831	0.0560331	1.0816	0.101918	0.0506466	-0.162141	0.00917249	0.102743	0.677057	3	0.155507
WBGene00012727		Y39G8B.7	0.0292157	1.50509	0.777554	0.44095	0.169706	0.0479649	0.0300912	0.290733	0.514534	0.168147	-0.00227861	0.0707881	1	0.336875
WBGene00012810		Y43F8A.3	0.551102	0.351466	0.484455	0.622617	0.328342	0.224269	0.304457	0.435589	0.438922	1.01486	0.377781	0.15988	1	0.441145
WBGene00012824		Y43F8B.14	0.184816	-0.00706949	0.161135	0.511259	0.303258	0.211303	-0.0134669	0.182905	0.232099	0.537764	0.23701	0.169212	3	0.225852
WBGene00012850		Y44A6C.1	0.632944	0.202754	0.122324	0.115125	0.0796463	-0.000182657	0.142806	0.0123222	0.074881	0.198617	0.0298557	-0.0196276	2	0.132622
WBGene00012862		Y45F3A.5	0.00674158	-0.376839	-0.0319789	0	0	0	-0.140519	-0.56091	-0.00310541	0	0	0.0472357	6	-0.0882813
WBGene00012941		Y47D3B.4	0.0787723	0.0993182	0.170616	-0.00965056	-0.00664917	-0.0420681	0.0977543	0.5729	0.210387	-0.0113864	-0.0155391	-0.0463215	4	0.0915111
WBGene00012943	bed-2	Y47D3B.9	0.134379	0.5128	0.140485	0.0683323	0.00971043	-0.0386333	0.19732	0.237429	0.18629	0.129323	-0.100386	-0.0375372	2	0.119959
WBGene00012961		Y47H10A.5	-0.354103	-0.171449	0.23805	0.321346	0.137869	0.450321	-0.542198	-0.286908	0.0807481	0.224115	0.0567998	0.237643	8	0.0326861
WBGene00013037		Y49E10.18	0.472403	0.342717	0.374975	0.159981	0.110959	0.0290827	0.401721	0.579549	0.41483	0.306876	0.188363	-0.0217115	1	0.279979
WBGene00013073	hmit-1.1	Y51A2D.4	0.436051	-0.115467	-0.115023	0.450953	0.760588	0.727249	0.48866	0.0303096	-0.217458	0.350838	0.658413	0.719846	3	0.347913
WBGene00013079	ttr-26	Y51A2D.11	-0.487244	-0.0767052	-0.0888605	0.0874614	0.040383	-0.14371	-0.59752	0.134584	-0.202315	0.202049	0.0327873	-0.106238	8	-0.100444
WBGene00013080		Y51A2D.13	0.56022	-0.0818297	0.00194715	0.0804507	0.169759	0.256552	0.186887	-0.0838271	-0.0563628	0.245219	0.140891	0.100515	3	0.126702
WBGene00013083		Y51A2D.18	0.0295616	0.0551878	-0.0450082	-0.455697	-0.098265	0.0269407	0.157286	0.0926309	-0.0437092	-0.63416	-0.0958466	0.047979	7	-0.0802584
WBGene00013088		Y51B9A.6	-0.499003	-0.544089	-0.257048	-0.46066	-0.0494116	-0.0843907	-0.710267	-0.555765	-0.419459	-0.36348	-0.00537507	-0.0342857	5	-0.331936
WBGene00013101		Y51H4A.5	0.256019	0.0467298	0.229123	0.198423	-0.151439	-0.343772	0.223952	0.303858	0.153854	0.593089	0.209331	-0.300904	1	0.118189
WBGene00013146		Y53C12B.7	0.0331723	0.168334	0.222517	0.228455	-0.0742714	-0.0789211	-0.182979	0.543171	0.182418	0.302028	0.146276	-0.0923036	4	0.116491
WBGene00013207		Y54G9A.4	0.355617	0.737907	1.00154	0.439341	0.329896	0.00481943	0.580179	0.825799	1.07487	0.745362	0.171745	0.126012	1	0.532758
WBGene00013215		Y54G11A.4	-0.328304	-0.315743	0.190249	-0.00803557	0.233852	0.0636995	-0.631159	-0.345846	0.0249966	-0.0203939	-0.0244805	-0.110958	8	-0.10601
WBGene00013481		Y69H2.3	0.254249	0.0745334	0.0865889	-0.0491982	0.025616	0.336305	0.161862	0.0878763	0.066927	-0.157942	-0.533188	-0.259929	7	0.00780836
WBGene00013489		Y69H2.14	0.236156	0.215295	0.0654726	-0.210719	-0.0136309	-0.11179	0.443279	1.01958	0.171586	-0.342815	0.169335	-0.0137278	4	0.135668
WBGene00013602		Y87G2A.16	-0.266305	-0.186305	-0.528388	-0.236485	-0.178365	-0.116472	-0.370098	0.0211168	-0.577124	-0.139261	-0.123661	0.00695987	5	-0.224532
WBGene00013647		Y105C5B.5	-0.340802	-0.267113	-0.154018	-0.05525	0.265426	0.118402	-0.519839	0.124632	-0.173854	-0.0741112	0.238579	0.0208574	8	-0.0680909
WBGene00013851		ZC101.1	0.228049	0.526681	0.0348308	0.0627257	-0.0962678	0.10412	0.258735	0.0741368	0.0396994	0.179969	0.0168859	0.186111	2	0.13464
WBGene00013866	cbs-1	ZC373.1	1.03591	1.25807	0.42576	0.349423	0.363912	0.0450667	1.37345	0.931689	0.374461	0.465777	0.27309	0.121774	2	0.584866
WBGene00013900	ugt-18	ZC443.5	0.495196	0.709228	0.668077	0.339938	0.64396	0.0544449	0.290829	0.697662	1.11421	0.375347	0.457006	-0.0887651	1	0.479761
WBGene00013901	ugt-16	ZC443.6	-0.468834	-0.897697	0.0463989	0.0535551	0.0924301	-0.0284469	-0.264791	-1.16025	-0.187809	0.0150126	-0.141649	-0.0671369	6	-0.250768
WBGene00013935		ZK218.1	-0.130092	-0.253924	-0.468683	-0.340063	-0.121057	0.00312765	-0.88364	-0.452501	-0.431557	-0.384544	-0.12486	-0.025669	5	-0.301122
WBGene00013986		ZK512.7	-0.0294127	0.143008	-0.144628	-0.132092	-0.293198	-0.363988	0.00643599	0.601475	-0.149535	-0.431224	-0.386783	-0.190357	7	-0.114191
WBGene00014000		ZK550.6	-0.00986894	0.0481684	0.00897214	0.451592	0.423879	0.142642	-0.0200947	0.185178	0.0404048	0.740571	0.217361	0.0568175	3	0.190469
WBGene00014001	pyk-2	ZK593.1	-0.0605304	-0.504367	-0.035204	-0.151439	-0.0343824	0.0886704	-0.241543	-0.282588	0.00372162	-0.159552	-0.0520123	0.0954962	6	-0.111144
WBGene00014003		ZK593.3	-0.664143	-0.257711	-0.35459	-0.476019	-0.143923	0.10927	-0.426177	0.14021	-0.445562	-0.459959	0.0476424	0.0621682	5	-0.239066
WBGene00014009	lips-6	ZK617.2	-0.0240825	-0.00576779	-0.122206	0.232907	-0.12256	-0.138436	0.089435	0.195364	-0.0203463	0.333669	0.722727	0.0527984	3	0.0994585
WBGene00014046	clec-60	ZK666.6	-0.0314003	0.207992	-0.163551	0.164799	0.0753599	0.0355575	-0.0499048	0.40451	-0.0890631	0.273993	0.755564	0.704635	3	0.190708
WBGene00014063	clec-143	ZK673.9	0.24988	0.0606659	0.150093	0.581871	0.409167	-0.0248519	0.276722	0.268239	0.139849	0.413443	0.139044	-0.0900691	3	0.214504
WBGene00014092		ZK822.5	-0.833879	-0.656549	-0.398714	-0.424736	-0.0354487	-0.0445999	-1.17901	-0.575639	-0.521501	-0.467568	-0.0777105	-0.0261768	5	-0.436794
WBGene00014132		ZK896.1	0.423843	0.0754906	0.251922	0.364135	0.643028	0.162162	0.309411	0.300404	0.131719	0.22706	0.423079	0.0965725	3	0.284069
WBGene00014136		ZK896.5	0.619796	1.01048	0.705907	0.274513	0.39465	0.2704	0.452733	1.21519	0.656085	0.353235	0.655613	0.335715	1	0.578693
WBGene00014173		ZK970.7	0.338983	-1.25372	-0.162599	-0.163597	-0.345926	-0.345559	-0.222677	-1.06986	-0.228208	0.212112	-0.413754	-0.561215	6	-0.351335
WBGene00014244		ZK1307.1	0.0322381	-0.298054	-0.150939	-0.396089	-0.0549714	0.0477056	0.0289059	-0.534665	-0.33187	-0.163316	-0.154372	0.0012686	6	-0.164513
WBGene00014252		ZK1320.2	0.403272	0.315063	0.224366	0.65041	0.637906	0.192729	0.237754	0.369377	0.117625	0.725944	0.437248	-0.000881099	3	0.359234
WBGene00014454		MTCE.7	-0.234494	-0.322267	-0.201355	0.0574424	-0.0819153	0.125297	-0.642915	-0.0469332	-0.304263	-0.0484921	-0.145424	-0.201372	8	-0.170558
WBGene00014472		MTCE.33	-0.169867	-0.287022	-0.151971	0.181296	-0.0910845	0.0419981	-0.712712	-0.06079	-0.256223	0.160203	-0.159595	-0.225761	8	-0.144294
WBGene00014492		R166.6	0.61769	0.316381	0.121451	0.0883966	-0.0868186	-0.0984251	0.22074	0.0381462	0.185782	0.257487	-0.00729951	-0.070213	2	0.131943
WBGene00014505		T05E11.9	-0.593854	-0.262157	-0.16527	-0.170982	-0.0810211	0.00303544	-0.699999	-0.225707	-0.145117	-0.0571305	-0.0276054	-0.0456052	8	-0.205951
WBGene00014666		C05D12.3	0.610756	0.488883	0.396174	0.125877	0.336888	0.184329	0.562464	0.160366	0.365899	0.103396	0.205252	0.0547763	2	0.299588
WBGene00014669		C06G8.3	0.306851	0.153663	0.356625	0.653648	0.555912	0.0997763	-0.0362922	0.092343	0.378847	0.898339	0.368703	0.0566234	3	0.323753
WBGene00014697	cyp-25A3	C36A4.3	-0.575576	-0.115096	0.214799	0.0525388	0.171811	0.0934286	-0.690262	0.112101	0.172197	0.155127	0.0416298	0.0912183	8	-0.023007
WBGene00014954		Y102A5C.5	0.120327	0.446032	0.481789	0.391932	0.642776	0.388971	-0.157197	-0.331207	-0.235156	-0.571124	-0.483351	-0.381549	2	0.0260203
WBGene00014955		Y102A5C.6	-0.122496	0.267878	0.430071	0.358761	0.609992	0.501023	-0.149182	-0.293701	-0.195918	-0.613398	-0.505349	-0.268122	8	0.00163005
WBGene00015040	cyp-34A5	B0213.10	-0.0102046	0.069906	0.171493	0.343965	0.198753	0.0795326	-0.0559389	0.543345	0.334332	0.466642	0.226093	0.0367074	1	0.200386
WBGene00015042	cyp-34A7	B0213.12	-0.0637654	-0.107686	-0.0712114	0.370969	0.238715	0.130855	-0.0451892	0.19488	0.123713	0.599707	0.234843	0.0521328	3	0.138163
WBGene00015044	cyp-34A9	B0213.15	0.398423	0.0584712	0.213528	0.397178	0.153411	0.320242	0.380889	0.455463	0.248952	0.84615	0.292265	0.153669	3	0.326553
WBGene00015045	cyp-34A10	B0213.16	0.0540741	0.310151	0.314041	0.611376	0.331641	0.0575701	0.181764	0.643475	0.312768	0.587655	0.324309	0.0569775	1	0.315483
WBGene00015046	nlp-34	B0213.17	-0.183494	-0.869838	-0.0260247	-0.0909038	-0.265815	-0.118171	-0.239862	-0.562435	-0.0412467	0.212269	-0.245141	-0.22464	6	-0.221275
WBGene00015048	faah-2	B0218.2	0.736984	-0.170786	0.172547	0.205707	0.449095	0.105297	0.490633	-0.270611	0.180813	0.370876	0.513577	0.0763294	3	0.238372
WBGene00015050	clec-51	B0218.6	0.391683	0.339359	0.314078	0.287675	0.438683	-0.0622326	0.169415	0.100272	0.140756	0.229473	0.57334	0.000528989	1	0.243586
WBGene00015052	clec-52	B0218.8	-0.489882	-0.604263	-0.41333	-0.0207701	-0.494478	0.0836465	-0.577917	-0.931904	-0.732318	-0.296679	-0.225973	0.185731	5	-0.376511
WBGene00015064		B0228.7	-0.765639	-0.775026	-0.277251	-0.0613054	-0.117685	-0.0528237	-0.764527	-0.46084	-0.357736	-0.139878	-0.0563549	0.000451384	5	-0.319051
WBGene00015116		B0286.3	-0.296731	-0.552943	-0.356315	-0.246006	-0.0955038	0.139528	-0.244155	-0.339811	-0.481475	-0.241069	-0.0411182	0.119588	5	-0.219667
WBGene00015163		B0361.9	0.0866641	0.245541	0.325603	0.0568688	0.054237	-0.00747047	0.195636	0.438915	0.507255	-0.0306354	0.0874269	-0.0496212	1	0.159202
WBGene00015196		B0454.5	0.0571072	0.151478	-0.221106	-0.00370961	-0.0726095	-0.0665996	0.235095	0.584203	-0.184884	-0.139535	-0.0515184	-0.0962796	4	0.0159701
WBGene00015216	valv-1	B0496.7	-0.266736	-0.104854	-0.351339	-0.630363	-0.39512	-0.0888963	-0.28381	0.100234	-0.374818	-0.635736	-0.102557	-0.11927	7	-0.271105
WBGene00015225		B0507.8	-0.734614	-0.198967	-0.0124413	0.229138	-0.034305	-0.0102336	-0.985674	0.0764825	-0.139319	0.0157609	0.197491	0.10522	8	-0.124288
WBGene00015227		B0507.10	-0.757423	-0.295609	-0.151208	0.257001	-0.0435575	-0.00509655	-0.868521	0.045633	-0.118765	0.148206	0.154808	0.0948481	8	-0.128307
WBGene00015268		BE0003N10.3	-0.0619457	0.403023	-0.0750041	-0.0343651	-0.0532708	-0.0906817	0.11219	0.608056	-0.41099	0.0046836	0.0252414	0.03764	4	0.0387148
WBGene00015298		C01F1.3	0.0371667	0.353424	0.0689417	-0.0115563	0.0454971	-0.0504221	0.289964	0.604755	0.134505	-0.0689182	0.02337	-0.0657892	4	0.113411
WBGene00015381		C03B1.13	0.153663	-0.24452	-0.0551702	0.238861	0.242814	0.011172	-0.130263	-0.240657	-0.0345745	0.667304	0.282629	0.030214	3	0.0767894
WBGene00015398	tag-293	C03G6.13	-0.823931	-0.580354	-0.220899	-0.241862	-0.371195	0.0107241	-0.675806	-0.467421	-0.365017	-0.229161	-0.311145	-0.0308225	5	-0.358907
WBGene00015402		C03G6.17	-0.348639	-0.0630911	-0.0266312	0.0892515	-0.021083	0.0256719	-0.558443	0.361972	0.0312588	-0.0297758	0.0648619	-0.0126609	8	-0.040609
WBGene00015434		C04E12.4	0.102926	0.18355	0.194817	0.159258	0.00655954	0.0364971	0.00294437	0.635011	0.194995	0.0382572	0.150927	0.0756888	4	0.148453
WBGene00015435		C04E12.5	-0.145256	0.068609	-0.000918648	-0.0826565	-0.000552334	-0.00845643	-0.164396	0.525873	0.104398	-0.209428	0.0505236	0.0375828	4	0.0146102
WBGene00015456		C04G6.6	-0.0116002	-0.248487	-0.59487	-0.405743	-0.698959	-0.595278	-0.0798726	-0.353028	-0.471339	-0.37717	-0.677809	-0.470583	7	-0.415395
WBGene00015464		C05C8.7	-0.0906558	0.450018	0.088028	-0.0782098	0.0240583	0.160066	0.0991761	0.500571	0.0528689	-0.139881	-0.0817106	0.128623	4	0.0927461
WBGene00015484		C05D11.7	0.543325	0.296909	0.233788	0.102772	-0.0148355	0.0164015	0.249924	0.0228747	0.318774	0.176215	0.0185638	0.0648455	2	0.16913
WBGene00015512	mthf-1	C06A8.1	-1.08582	-0.77212	-0.301283	-0.347691	-0.175943	-0.0419821	-1.04742	-0.704058	-0.315831	-0.391853	-0.124662	-0.0283885	5	-0.444754
WBGene00015538	sams-3	C06E7.1	-1.03611	-0.680607	-0.0893234	-0.0694634	-0.0436838	0.120935	-1.04778	-0.739477	-0.0936665	-0.0780642	-0.128544	0.106989	8	-0.314899
WBGene00015577	ugt-64	C07G3.9	-0.25079	-0.425611	-0.514104	-0.409176	-0.509439	-0.289124	-0.147052	-0.311426	-0.277191	-0.215387	-0.130945	-0.062462	5	-0.295226
WBGene00015601	fbxa-166	C08E3.9	0.409174	0.381552	0.115814	0.0134399	0.173264	0.00149593	0.380828	0.654458	0.20328	0.149853	-0.00140783	-0.000675506	2	0.206756
WBGene00015605		C08E3.13	0.381393	0.535634	0.290015	0.378146	-0.0009756	-0.0175415	0.440523	0.489349	0.339188	0.277937	0.28003	0.157792	1	0.295958
WBGene00015623		C09B8.4	-1.05735	-0.571784	-0.603601	-0.56361	-0.274227	0.0320842	-1.2042	-0.5789	-0.620977	-0.564263	-0.284293	-0.0542411	5	-0.52878
WBGene00015624		C09B8.5	-0.240829	-0.504169	-0.00371565	-0.188135	-0.0552822	0.0835534	-0.456579	-0.296861	0.0300603	-0.127969	-0.0122455	0.0807972	6	-0.140948
WBGene00015632		C09D4.1	-0.210942	-0.509965	-0.181844	-0.305499	-0.160392	-0.0215181	-0.308481	-0.375232	-0.163561	-0.315895	-0.0597771	0.0238061	5	-0.215775
WBGene00015660	catp-3	C09H5.2	0.387206	-0.343318	-0.12562	-0.509905	0.0749831	0.165777	0.315436	-0.305267	-0.117409	-0.517378	0.133488	0.15769	7	-0.0570263
WBGene00015692	ugt-25	C10H11.3	-0.0838748	-0.19152	-0.234782	0.0323475	0.407189	0.356852	0.0651784	-0.140344	-0.143524	0.0486599	0.513587	0.253501	3	0.0736059
WBGene00015693	ugt-28	C10H11.4	-0.554086	-0.663935	-0.295356	-0.107663	0.0737707	0.15831	-0.713682	-0.564561	-0.237332	-0.117704	0.0946218	0.100251	5	-0.235614
WBGene00015695	ugt-26	C10H11.6	-0.522509	-0.582314	-0.768063	-0.384344	-0.0972306	0.000377048	-0.59673	-0.507773	-0.85949	-0.264844	-0.124176	0.0541434	5	-0.387746
WBGene00015710		C12D5.9	0.169464	0.0633773	-0.0158155	0.272532	0.525366	0.0867514	0.122637	0.346645	0.257794	0.348852	0.532517	0.284116	3	0.24952
WBGene00015756		C14C6.2	0.360731	0.513958	0.336017	0.411923	0.526567	0.152835	0.185394	0.340201	0.305573	0.51718	0.506715	0.242895	1	0.366666
WBGene00015759		C14C6.5	-0.357296	0.495081	0.214883	0.14018	0.257854	-0.343547	-0.586179	-0.0607007	-0.208302	0.0463401	0.163319	-0.496144	8	-0.0612093
WBGene00015865		C16E9.1	-0.0329202	0.382397	0.113378	0.144186	-0.0694433	-0.0219413	0.0534468	0.8321	0.0651472	0.278724	0.103864	0.0583388	4	0.15894
WBGene00015879		C17B7.5	-0.0676249	0.13977	0.0779714	0.140984	0.247343	0.0697004	-0.0828543	0.597093	0.0239713	-0.0811386	0.157559	0.0623298	4	0.107092
WBGene00015887		C17C3.1	-0.519603	-0.608809	-0.475741	-0.319988	0.0456119	0.159643	-0.573678	-0.618062	-0.524345	-0.453251	-0.0546054	0.0814395	5	-0.321782
WBGene00015894	acdh-2	C17C3.12	-0.908722	-0.584465	-0.919953	-0.520015	-0.403921	-0.177585	-1.00922	-0.586737	-0.938652	-0.567504	-0.426399	-0.109339	5	-0.596043
WBGene00015897	nhr-156	C17E7.1	-0.268901	-0.501364	-0.518351	-0.356455	-0.255145	-0.113918	-0.461658	-0.433519	-0.530442	-0.361634	-0.22998	-0.13419	5	-0.34713
WBGene00015913		C17F4.7	1.4912	1.14655	1.02897	0.117615	0.26999	0.66623	0.647459	0.516544	1.01164	-0.0472871	0.455691	0.673785	2	0.664865
WBGene00015932		C17H12.6	-0.0750422	-0.0671725	0.0515519	0.0850029	-0.099255	-0.50006	-0.220467	-0.261254	-0.284428	-0.0621109	-0.204143	-0.646945	5	-0.19036
WBGene00015933		C17H12.8	-0.172729	0.2909	0.648215	0.286586	0.274357	0.350268	-0.53386	-0.0319069	0.582838	0.121266	0.229123	0.372932	1	0.201499
WBGene00015950		C18A11.4	-0.0493199	0.0857204	-0.103448	-0.118551	-0.0283879	-0.0516156	0.0296488	0.521157	-0.153437	-0.0257213	0.0181991	0.024085	4	0.0123608
WBGene00016003		C18H9.5	-0.351456	-0.530137	-0.534933	-0.234292	-0.00749442	-0.0922888	-0.626842	-0.462948	-0.495395	-0.329469	-0.176567	-0.136208	5	-0.331502
WBGene00016013		C23G10.6	-0.590786	-0.833336	-0.403383	0.0714895	0.0783253	0.222248	-0.323126	-0.64744	-0.439726	0.037184	0.203604	0.262172	6	-0.196898
WBGene00016025	xbx-4	C23H5.3	-0.150529	-0.487262	-0.57314	-0.520553	-0.315337	-0.297625	-0.209124	-0.384816	-0.642938	-0.386973	-0.152286	-0.237866	5	-0.363204
WBGene00016027		C23H5.8	-0.869587	-1.14085	-0.487448	-0.434374	-0.25524	-0.330961	-0.850691	-1.00136	-0.578776	-0.456303	-0.183725	-0.421332	5	-0.584221
WBGene00016061	hpo-15	C24G6.6	0.652434	0.596113	0.366028	0.34172	0.23731	0.27562	0.850453	0.660669	0.45092	0.301311	0.400611	0.278778	2	0.450997
WBGene00016095		C25E10.5	-0.0411463	-0.580878	-0.0475746	-0.183074	0.0989607	-0.0332124	-0.218931	-0.423901	-0.0401892	-0.227611	0.123559	-0.102884	6	-0.13974
WBGene00016097		C25E10.8	-0.225207	-0.407344	0.0322221	0.266353	-0.41125	-0.187246	-0.319366	-0.194982	-0.0366159	0.142318	-0.507128	-0.289266	5	-0.178126
WBGene00016150	hint-3	C26F1.7	-0.269357	-0.115925	-0.151003	-0.153802	0.148556	0.164188	-0.540874	-0.0314097	-0.0400251	-0.0177467	0.176057	0.0774859	8	-0.0628213
WBGene00016173	fust-1	C27H5.3	0.295195	0.158486	0.101479	-0.168193	0.0787341	-0.092476	0.50721	-0.0386695	0.171804	-0.151857	-0.146893	-0.0924248	2	0.0518662
WBGene00016218		C29F9.3	-0.154886	-0.686252	-0.102593	0.226568	0.243608	0.0747815	-0.32603	-0.540894	-0.156152	0.16208	0.228666	0.0185095	6	-0.0843828
WBGene00016219		C29F9.4	-0.0200316	-0.62926	-0.119141	0.19201	0.176415	0.0662549	-0.21876	-0.416648	-0.152014	0.184983	0.171526	0.0283729	6	-0.0613577
WBGene00016274		C30G12.2	-0.647566	-0.321674	-0.644218	-0.418308	0.196369	-0.0321361	-0.731863	-0.297602	-0.673981	-0.406174	0.249054	0.117626	5	-0.300873
WBGene00016340	gba-2	C33C12.8	0.106831	0.0470449	-0.129164	0.87502	0.242675	0.483279	0.24325	-0.0974911	-0.277612	0.498437	0.22097	0.349649	3	0.213574
WBGene00016360		C33G8.2	-0.249893	-0.092903	0.0918718	-0.032174	0.435112	-0.00739743	-0.276236	0.474351	0.198902	0.210961	0.624536	0.466134	3	0.153605
WBGene00016407		C34D10.2	0.313331	0.286483	0.26902	0.248844	0.0775635	0.0028108	0.0239284	0.206884	0.306984	0.637556	0.114529	-0.0174158	1	0.205877
WBGene00016424		C34H4.1	-0.00731228	-0.0982796	0.0618487	0.204322	0.690483	0.174698	-0.203634	-0.101279	0.0836123	0.146177	0.349024	0.0404477	3	0.111676
WBGene00016474		C36C5.5	-0.00816898	-0.525504	-0.167179	0.0311479	0.20845	0.24906	0.0344825	-0.549911	-0.306873	0.0135596	0.0899207	0.11678	6	-0.0678529
WBGene00016481		C36C5.12	-0.0565659	-0.468936	-0.14793	-0.0381456	-0.03021	0.12981	0.0602365	-0.596562	-0.318508	0.115265	-0.0946896	0.0356223	6	-0.117551
WBGene00016483		C36C5.14	-0.0537777	-0.519083	-0.370078	-0.0256912	-0.0958233	-0.0462961	-0.0113762	-0.728209	-0.396609	0.037796	-0.0451644	-0.0115058	6	-0.188818
WBGene00016484		C36C5.15	-0.0462826	-0.488741	-0.234658	-0.0468765	0	-0.0462961	-0.0721016	-0.643453	-0.333198	0.0517803	0	-0.0115058	6	-0.155944
WBGene00016493		C37A2.7	-0.202356	-0.529276	-0.11008	-0.167568	-0.00512491	-0.00518865	-0.17231	-0.0860391	-0.12034	-0.330369	-0.14421	-0.0282265	5	-0.158424
WBGene00016517	nhr-260	C38C3.9	-0.416206	-0.0836069	-0.0898908	-0.251861	-0.05855	0.00195954	-0.579464	0.0695611	-0.143379	-0.1565	-0.0634902	0.110841	8	-0.138382
WBGene00016577	clec-3	C41H7.7	-0.117639	-0.426543	-0.468777	-0.417294	-0.391645	-0.265127	-0.47912	-0.162087	-0.598624	-0.470001	-0.427779	-0.57243	5	-0.399756
WBGene00016644		C44C1.5	0.735139	0.0834087	0.18491	0.019546	0.0165457	0.148754	0.996814	0.475355	0.271976	-0.415154	0.0104056	0.36761	2	0.241276
WBGene00016657		C44E12.1	-0.0898764	0.26674	0.00637842	0.0114684	0.0632322	-0.0225636	-0.217797	0.750864	0.198285	0.0557267	0.120746	0.0629362	4	0.100512
WBGene00016662		C45B2.8	0.256572	-1.02366	-0.123574	-0.204147	0.0310336	-0.292763	0.0192024	-0.865622	-0.152336	-0.25249	-0.0265471	-0.161517	6	-0.232987
WBGene00016664		C45E5.1	-0.523305	-0.699066	-0.619736	-0.444473	-0.334176	-0.397919	-0.231177	-0.209223	-0.608019	-0.465738	-0.324082	-0.265444	5	-0.426863
WBGene00016669	ilys-2	C45G7.2	-0.239244	-0.462543	-0.0254003	-0.0421912	-0.681119	-0.183404	-0.531166	-0.242725	-0.270158	0.13285	-0.535225	-0.0609782	5	-0.261775
WBGene00016670	ilys-3	C45G7.3	-0.0869379	-0.30022	-0.223142	0.134757	-0.943963	-0.256195	-0.374713	0.0752016	-0.206687	0.320718	-0.725445	-0.0837123	5	-0.222528
WBGene00016749		C48E7.1	-0.150532	0.322643	0.277443	-0.130382	0.100469	0.0205342	0.0632054	0.699654	0.225689	-0.0685621	0.14092	0.0835908	4	0.132056
WBGene00016768	cyp-33E1	C49C8.4	0.0600864	0.138702	0.198007	0.228199	0.0251761	0.0367955	-0.0857862	0.441678	0.211717	0.555535	0.160544	-0.0353262	1	0.161277
WBGene00016769		C49C8.5	0.322114	0.00776184	0.510371	-0.0346977	0.344235	0.228828	0.145969	-0.126164	0.253423	-0.220229	0.146723	0.0920816	2	0.139201
WBGene00016781		C49G7.3	0.178	0.0795494	0.111159	0.242657	0.629923	0.578542	-0.0413327	0.0256408	0.0707403	0.477912	0.532841	0.382848	3	0.272373
WBGene00016782	phat-3	C49G7.4	0.504829	0.217855	0.150731	0.368377	0.392677	0.275814	0.363212	0.196519	0.107582	0.29018	0.308287	0.0284209	3	0.26704
WBGene00016788		C49G7.10	-0.133441	-0.643148	-0.392196	0.00695287	0.319489	-0.0480398	-0.462308	-0.461843	-0.144384	0.0461886	0.281386	-0.000229707	6	-0.135964
WBGene00016797		C50A2.3	-0.646064	-0.338594	-0.229785	-0.287071	0.032818	0.154034	-0.773586	-0.367363	-0.240652	-0.4978	-0.0790863	0.189838	8	-0.256943
WBGene00016891		C53A3.1	-0.116947	-0.485125	-0.453916	-0.159641	-0.0103336	0.0184496	-0.231274	-0.534841	-0.477898	-0.0115437	0.0113618	0.0480339	6	-0.200306
WBGene00016892		C53A3.2	-0.390038	-0.711415	-0.340622	-0.350884	0.221576	0.411719	-0.212512	-0.322178	-0.347394	-0.276065	0.328613	0.381941	6	-0.133938
WBGene00016922	swt-2	C54F6.4	0.0376136	0.209964	-0.20774	-0.0212498	-0.0299967	0.0166533	-0.0645814	0.520205	-0.0907174	0.00117497	0.111611	0.00943882	4	0.0410313
WBGene00016934	mboa-3	C54G7.2	0.33969	0.149011	0.178013	0.0779843	0.0458056	-0.0409603	0.532106	0.217533	0.208737	0.0335545	-0.149852	-0.0222659	2	0.13078
WBGene00016942		C55B7.3	-1.68047	-1.02843	-0.294603	-0.00617288	-0.270643	-0.106641	-1.96008	-1.05972	-0.464266	-0.203581	-0.265845	-0.133827	8	-0.622857
WBGene00016943	acdh-1	C55B7.4	-2.25671	-1.49382	-0.82655	-0.637369	-0.633031	-0.581246	-2.27927	-1.4976	-0.840995	-0.630476	-0.628569	-0.609721	5	-1.07628
WBGene00016984	npr-8	C56G3.1	0.0494573	0.181908	0.0240652	0.358347	-0.0297015	-0.0557269	-0.0637997	0.0511738	0.0194916	0.531847	0.0125924	-0.0761102	3	0.0836287
WBGene00016995		D1005.1	0.423392	0.221248	0.177639	-0.0850574	0.0430749	0.0383619	0.669201	0.236108	0.285357	-0.123015	-0.078986	0.0800612	2	0.157282
WBGene00016996		D1005.2	-0.0567525	0.251491	0.0637093	-0.103859	-0.035585	-0.101607	0.0103996	0.592545	0.053575	-0.152444	0.0298571	-0.116511	4	0.0362348
WBGene00017001		D1007.3	-0.146719	0.0727333	0.530155	0.186418	0.110894	0.0747422	-0.238525	0.0165685	0.497937	0.145807	0.163878	-0.0361096	1	0.114815
WBGene00017012	acs-22	D1009.1	0.284833	-0.00979666	0.20136	0.202393	0.376366	0.229484	0.0133599	-0.140167	0.284004	0.513031	0.456278	0.126131	3	0.21144
WBGene00017027		D1044.1	-0.26425	-0.470372	-0.225522	-0.11693	-0.0677523	-0.0577151	-0.378098	-0.500346	-0.268061	0.024784	-0.0476274	-0.109411	6	-0.206775
WBGene00017051	afmd-1	D2024.2	0.0175881	0.25747	0.0533213	0.152917	0.303612	0.0679043	-0.0275556	0.507038	0.0767079	0.222498	0.187509	0.101548	4	0.160047
WBGene00017071	aagr-1	D2096.3	0.298992	0.380095	0.274707	0.428693	0.494808	0.446116	0.27298	0.438158	0.365784	0.656202	0.791	0.260131	3	0.425639
WBGene00017082		DC2.5	-0.192107	-0.407087	-0.64959	-0.304592	0.175582	0.0075018	-0.276039	-0.279942	-0.455532	-0.383848	0.0277128	-0.0560354	5	-0.232831
WBGene00017092		E02C12.6	-0.0586638	-0.197798	0.067235	0.486322	-0.0804199	-0.111864	0.200659	0.143951	-0.241379	0.606437	-0.0338263	-0.0082049	3	0.0643708
WBGene00017103	klo-2	E02H9.5	0.71163	0.824261	0.396528	0.252178	0.335476	0.0700359	0.985121	1.08351	0.615605	0.270849	0.296845	0.0560635	2	0.491509
WBGene00017154	ugt-57	F01E11.1	-0.112955	0.326868	-0.0902003	0.118653	0.15094	-0.0346729	-0.111338	0.549828	-0.0915655	0.123713	0.195328	-0.00213675	4	0.0852052
WBGene00017197		F07C3.9	-0.158124	-0.760627	-0.215484	0.14629	0.136307	0.0180112	-0.281057	-0.241082	-0.333411	0.273118	0.328921	0.017623	6	-0.0891263
WBGene00017200		F07C4.6	0.512281	0.0632034	0.0894137	0.121816	0.448174	0.042624	0.4031	0.339971	-0.066511	-0.0666446	0.219005	0.0856532	2	0.182674
WBGene00017205		F07C4.12	0.255394	0.316028	0.095504	0.242864	0.0662588	-0.0390456	0.185903	0.537555	0.247741	0.371642	0.542174	0.0517331	1	0.239479
WBGene00017233		F07G11.9	0.0612474	0.148771	0.184246	-0.143672	0.0673477	-0.00365379	0.0978506	0.702021	0.268923	0.212754	0.195244	0.0815692	4	0.156054
WBGene00017301		F09F7.4	-0.773498	-0.864231	-0.74866	-0.486883	-0.331313	-0.169259	-0.698976	-0.868902	-0.712614	-0.514841	-0.334033	-0.224605	5	-0.560651
WBGene00017303		F09F7.6	-0.18823	-0.0981483	0.00440567	0.13874	0.109073	-0.0504229	-0.552339	0.337177	-0.0098267	0.195407	0.284469	-0.0054631	8	0.0137367
WBGene00017322	clec-160	F09G8.8	0.206244	0.262852	0.269556	0.179743	0.322875	0.581369	0.13521	0.396217	0.260184	0.154898	0.310131	0.494912	1	0.297849
WBGene00017331	ugt-40	F10D2.5	-0.399159	-0.0966314	0.137037	0.0443131	-0.0387797	-0.0741259	-0.589271	0.0204894	0.130825	-0.0914796	0.0172437	0.0185358	8	-0.0767502
WBGene00017332	ugt-37	F10D2.6	-0.576753	-0.181087	0.0123642	0.250165	0.233874	0.0765409	-0.38595	-0.363578	-0.237941	0.297399	0.187736	0.134312	8	-0.0460765
WBGene00017335		F10D2.10	0.127562	0.569599	0.430703	0.398505	0.282724	0.0967232	0.165413	0.272147	0.257294	0.182362	0.0443324	-0.0717264	1	0.229636
WBGene00017336	ugt-41	F10D2.11	-0.63884	-0.712474	-0.189798	-0.214528	0.187038	0.403402	-0.760331	-0.706755	-0.214266	-0.172618	0.416344	0.267155	8	-0.194639
WBGene00017349	farl-11	F10E7.8	-0.446713	-0.555124	-0.19469	-0.151926	-0.0468198	0.0215416	-0.457163	-0.589367	-0.0672225	-0.108421	0.0042113	0.0219907	6	-0.214142
WBGene00017356		F10E9.4	-0.242443	-0.506285	-0.202374	-0.113196	-0.0373831	0.00596425	-0.0966498	-0.351859	-0.156898	-0.170832	-0.042483	-0.0449529	6	-0.163283
WBGene00017464	sulp-2	F14D12.5	-0.010561	0.243707	0.175567	0.181118	0.0785805	0.0370044	-0.305388	0.509976	0.2529	0.247954	0.224128	0.0744756	4	0.142455
WBGene00017485		F15E6.4	-0.453944	-0.973999	-0.323471	-0.504313	-0.0495512	-0.103481	-0.53977	-0.829686	-0.334997	-0.226152	-0.263568	-0.135819	6	-0.394896
WBGene00017490		F15E11.1	0.55804	0.415643	-0.0692684	0.706373	0.474536	-0.0285626	0.485796	0.331949	0.122921	0.222795	0.0884075	0.0337772	2	0.278534
WBGene00017498		F15E11.12	1.33963	0.400941	-0.0384937	0.645304	0.687342	-0.0401616	0.669871	0.435618	0.220636	0.344632	0.186327	-0.0153543	2	0.403025
WBGene00017499		F15E11.13	1.30957	0.370346	-0.0167957	0.0283916	0.304152	-0.0756669	1.07848	0.354572	0.192164	0.422772	0.132451	-0.021217	2	0.339935
WBGene00017500		F15E11.14	1.80617	0.373866	-0.0968532	0.511792	0.672567	-0.0437684	0.822831	0.456358	-0.00781985	0.558135	0.268736	0.0323347	2	0.446195
WBGene00017501		F15E11.15	1.91769	0.42626	-0.0622635	0.204799	0.438442	-0.196638	1.14108	0.511542	0.236854	0.208298	0.200969	0.00185113	2	0.419073
WBGene00017563		F18C5.10	0.0609341	0.486142	0.270687	0.222526	0.215776	0.0624626	-0.000331171	0.52751	0.379146	0.349066	0.325826	0.0655981	1	0.247112
WBGene00017565	ddo-2	F18E3.7	-0.23753	-1.07681	-0.540301	-0.465304	-0.379198	-0.107083	-0.341153	-0.540231	-0.522236	-0.453041	-0.120244	-0.0930053	5	-0.406345
WBGene00017567		F18E3.11	-0.417757	-0.892611	-0.242647	-0.258111	-0.164573	-0.117736	-0.255566	-0.808234	-0.253755	-0.394102	-0.0771963	-0.098002	6	-0.331691
WBGene00017592		F19C7.2	0.475232	1.27661	0.956409	0.752118	0.352997	0.057581	0.378018	0.719658	0.862185	0.891676	0.18224	0.0509802	1	0.579641
WBGene00017594		F19C7.4	0.421935	0.396009	0.579823	0.43427	0.285569	0.0666226	0.319764	0.456144	0.490227	0.57127	0.210766	0.0151563	1	0.353963
WBGene00017635		F20D6.5	0.289587	0.0609159	0.186082	0.371758	0.436565	-0.0251997	0.19365	0.0983268	0.259106	0.694061	0.41126	0.00399161	3	0.248342
WBGene00017658		F21C10.9	-1.12933	-0.814962	-0.5842	-0.446246	-0.361864	-0.21862	-1.18288	-0.815764	-0.599186	-0.452527	-0.307725	-0.284791	5	-0.599842
WBGene00017660		F21C10.11	0.0189244	0.34077	0.524775	0.357841	0.254998	0.231914	-0.0860177	0.323149	0.276357	0.277108	0.22359	0.272915	1	0.25136
WBGene00017667	ttr-37	F21E9.3	-0.18609	-0.860006	-0.200182	0.203444	0.0494288	-0.0388251	-0.412614	-0.703957	-0.239264	0.180033	-0.0415571	-0.0468716	6	-0.191372
WBGene00017678		F21F8.4	0.632946	0.745502	0.579177	0.820729	0.436837	0.0300921	0.374402	-0.0742683	0.230696	0.578961	0.276871	-0.124206	1	0.375645
WBGene00017703		F22E5.1	-0.296878	-0.314756	-0.0388224	-0.299643	-0.0808612	-0.028916	-0.320657	-0.623144	-0.215721	-0.394082	-0.290715	-0.242909	5	-0.262259
WBGene00017724		F22F7.7	0.515793	0.139476	0.226931	0.202715	0.0804336	-0.00194561	0.226332	-0.00521632	0.308205	0.0319001	-0.0237531	-0.0381725	2	0.138558
WBGene00017734		F23C8.5	-0.167365	-0.663945	-0.258194	-0.195722	0.00598831	-0.0266715	-0.0992563	-0.404242	-0.258365	-0.283498	-0.0764111	-0.0248209	6	-0.204375
WBGene00017751		F23F12.3	0.268598	0.563858	0.367383	0.256261	0.270712	-0.0678614	0.218861	0.688373	0.491525	0.0991335	0.142748	-0.217576	1	0.256835
WBGene00017771		F25B4.8	-0.0992705	-0.750003	-0.62471	-0.534042	-0.317968	-0.0800487	-0.159912	-0.656296	-0.67456	-0.588449	-0.229426	-0.0381494	5	-0.396069
WBGene00017777		F25B5.6	-0.357351	-0.659925	-0.0612298	-0.148299	-0.0493416	0.0127151	-0.350464	-0.622809	-0.0208687	-0.126187	-0.00098698	0.0179671	6	-0.197232
WBGene00017838		F26G1.2	0.0516839	-0.824711	-0.0761244	-0.419351	0.0167146	-0.0282892	0.0375165	-0.641498	-0.0545425	-0.277987	-0.149865	-0.125571	6	-0.207669
WBGene00017864	pcca-1	F27D9.5	0.0589333	0.2581	0.413359	0.0456174	0.0449803	0.0422494	0.134453	0.209197	0.513203	0.0761762	0.0204009	0.0990989	1	0.159647
WBGene00017874	acdh-9	F28A10.6	-0.107318	-0.401795	-0.161048	-0.356119	0.094592	0.00493705	-0.156174	-0.510293	-0.137582	-0.30681	0.0337265	0.022446	6	-0.16512
WBGene00017880		F28A12.3	0.0135258	-0.533059	-0.359048	-0.144651	-0.186204	-0.0451853	-0.195194	-0.361749	-0.289967	-0.258816	-0.140158	-0.126736	5	-0.218937
WBGene00017881		F28A12.4	-0.98208	-1.40004	-0.573425	-0.380561	-0.282461	-0.108659	-0.609306	-1.0985	-0.609825	-0.41594	-0.247958	-0.169524	5	-0.57319
WBGene00017962	fbxa-72	F31F4.15	-0.538282	-0.512565	-0.575985	-0.462285	-0.238741	-0.103658	-0.596128	-0.512982	-0.628629	-0.544045	-0.366813	-0.164882	5	-0.437083
WBGene00017964		F31F7.1	0.201473	-0.0425552	0.214741	0.222614	0.531584	0.372908	-0.0928038	0.160438	0.14843	0.479906	0.524988	0.0641401	3	0.232155
WBGene00018052		F35F10.1	0.221792	0.217625	-0.0523682	-0.0811742	0.465675	0.194577	0.265848	0.531331	-0.0722471	0.0891442	0.446961	0.196012	4	0.201931
WBGene00018138	folt-2	F37B4.7	-1.5842	-0.60062	-0.564191	-0.5468	-0.332388	-0.461296	-1.87264	-0.634042	-0.770648	-0.595364	-0.443536	-0.514826	5	-0.743379
WBGene00018195	btb-16	F39E9.2	0.396702	0.303628	0.297713	0.35869	0.2365	0.0492922	0.102565	0.582075	0.377758	0.590812	0.140298	-0.0752333	1	0.280067
WBGene00018237		F40F4.6	0.476233	0.544724	0.308921	0.160217	0.453636	0.319354	0.250234	0.0854134	0.285881	0.297298	0.280425	0.0226437	1	0.290415
WBGene00018260	cyp-33C7	F41B5.2	0.00139333	-0.0752634	0.0343106	0.28233	0.18579	-0.02501	-0.199351	0.207893	0.107665	0.542535	-0.0114502	-0.00567531	3	0.0870972
WBGene00018286		F41E6.5	-0.0081032	0.0252235	0.25052	0.251026	0.124409	0.0709546	-0.197383	0.511228	0.310151	0.352432	0.39341	0.0999935	1	0.181988
WBGene00018342		F42A10.6	-0.0489026	0.00525562	-0.0237994	0.618915	0.689427	0.0295038	-0.0432024	0.164396	-0.140088	0.709923	0.488086	-0.0869678	3	0.196879
WBGene00018345		F42C5.3	-0.509359	-0.0982504	-0.0072332	0.136247	-0.122645	-0.0665576	-0.91944	0.00679404	-0.118473	-0.0976594	0.157439	0.0218789	8	-0.134772
WBGene00018375		F43C9.1	0.0176461	-0.0416214	-0.184114	0.598617	0.256231	0.0605759	-0.0678202	0.555138	-0.0692944	0.52749	0.264404	-0.00743581	3	0.159151
WBGene00018393	msra-1	F43E2.5	-1.06153	-1.08838	-0.626147	-0.498603	-0.268157	-0.145549	-0.969402	-1.00639	-0.646325	-0.51475	-0.251621	-0.191431	5	-0.605691
WBGene00018398	sptl-2	F43H9.2	0.0604318	-0.0554798	0.242657	-0.435476	-0.146092	-0.0216924	0.40192	-0.16556	0.0776401	-0.639673	-0.210038	0.0863753	7	-0.0670822
WBGene00018400		F43H9.4	-0.169863	-0.240256	-0.0577352	0.307763	0.238331	0.0299177	-0.323919	-0.148151	0.00203751	0.751315	0.143262	0.151743	3	0.0570371
WBGene00018406		F44A2.7	0.131905	0.195254	0.0181762	0.0404482	-0.13087	0.0259445	0.139628	0.549975	0.00271666	0.0234584	-0.0269314	0.0602143	4	0.0858267
WBGene00018412	nhr-37	F44C4.2	-0.0356651	-0.534589	-0.0541436	-0.180108	-0.0928303	-0.02395	-0.0152981	-0.481331	-0.083408	-0.275388	-0.0301732	0.0347229	6	-0.14768
WBGene00018413	cyp-33C4	F44C8.1	0.00272891	0.147739	0.216853	0.432284	0.210455	0.0605809	0.0106639	0.314331	0.149113	0.502898	0.0816935	0.0513065	1	0.181721
WBGene00018418		F44E2.4	0.0111249	0.364582	-0.186503	0.149033	0.10957	-0.1519	0.244738	0.541302	-0.0692009	0.21328	0.182529	-0.0609785	4	0.112298
WBGene00018424		F44E7.2	-0.0551779	-0.525287	-0.0939409	-0.00659997	0.0715983	0.212831	0.383041	-0.32828	-0.0451558	0.194365	0.137688	0.184484	6	0.0107972
WBGene00018427		F44E7.5	0.720595	1.72967	1.40649	1.65314	0.543227	0.108526	1.33783	1.24654	1.48519	1.5739	0.180711	0.0739011	1	1.00498
WBGene00018448		F45D11.1	0.397063	0.768742	0.68188	0.503498	0.00168666	-0.0734188	0.275495	1.18742	0.711786	0.936109	0.24781	0.00635672	1	0.470369
WBGene00018488	acs-1	F46E10.1	0.13738	0.0694604	0.227306	-0.297065	-0.0986962	0.129247	0.335865	0.0742217	0.211667	-0.592294	-0.185825	0.148493	7	0.0133133
WBGene00018564		F47D12.9	0.563034	0.167196	0.356199	-0.0184434	-0.00762915	-0.0085962	0.0414741	0.136188	0.425	0.0901573	-0.0151903	0.00922955	2	0.144885
WBGene00018602		F48D6.4	0.326792	0.29411	0.520706	0.219426	-0.147348	-0.192152	0.199422	0.568959	0.646747	0.247818	-0.0528595	-0.149898	1	0.20681
WBGene00018603		F48E3.2	-0.263529	-0.565254	-0.416488	-0.279084	-0.165238	-0.271436	-0.283673	-0.525158	-0.279782	-0.298802	-0.234847	-0.28682	5	-0.322509
WBGene00018619		F48G7.8	0.0948801	0.450005	0.175934	0.205611	0.0826558	-0.0903373	0.101574	0.714103	0.147154	-0.0364707	0.0833384	0.0272677	4	0.162976
WBGene00018708	oac-32	F52F10.4	0.131495	0.266077	-0.0882959	-0.141253	-0.280071	-0.329224	-0.00714404	-0.0722202	-0.486242	-0.175332	-0.282512	-0.536465	7	-0.166766
WBGene00018730		F53A9.7	-0.0570329	-0.0826824	-0.0338585	-0.121884	-0.603873	-0.274583	-0.341213	0.0398238	-0.125424	-0.176017	-0.384018	-0.186878	7	-0.195637
WBGene00018743		F53B3.5	-0.0190449	0.2249	0.157706	-0.00092541	0.0801246	-0.110246	0.171428	0.524036	0.257955	0.0173683	-0.0218135	-0.129493	4	0.0959995
WBGene00018755	bcmo-2	F53C3.12	0.272904	0.324016	0.497074	0.404496	0.131951	0.00639699	0.327417	0.539569	0.315064	0.638958	0.0887996	-0.0722725	1	0.289531
WBGene00018760	irg-3	F53E10.4	0.387697	0.149765	-0.165341	0.55442	0.484152	-0.0625108	0.232848	0.188158	-0.270901	0.537752	0.237717	-0.167722	3	0.175503
WBGene00018765		F53F10.3	-0.224793	-0.575831	-0.155696	-0.23383	-0.107413	0.035106	-0.239967	-0.0843868	-0.108586	-0.371201	-0.153901	0.0369474	5	-0.181963
WBGene00018811	pmt-2	F54D11.1	-0.657332	-0.725048	-0.224629	-0.398075	-0.0799713	-0.0291294	-0.769094	-0.731888	-0.293018	-0.53884	-0.152095	-0.00511464	5	-0.383686
WBGene00018823		F54E2.1	0.12948	-0.0856147	0.266913	0.0111746	0.509136	0.0888133	-0.145454	-0.177114	0.0789509	-0.178636	0.260903	-0.0876229	3	0.0559108
WBGene00018903		F55G1.7	0.0479774	-0.0169868	0.111168	0.344549	0.300794	-0.0341248	0.185037	0.274059	0.0893408	0.548456	0.30695	0.0340954	3	0.18261
WBGene00018934		F56B3.11	-0.174535	-0.533592	-0.0973963	-0.103008	0.0213018	-0.057598	-0.0509593	-0.42276	-0.0860787	-0.158128	-0.0483564	-0.0355343	6	-0.145554
WBGene00018946		F56C3.9	0.571031	0.853691	0.759248	0.676577	0.506135	0.137779	1.19194	0.444439	0.756614	0.933333	0.334463	0.221145	1	0.615533
WBGene00018971	clec-67	F56D6.2	0.529301	0.889235	0.674329	0.886041	0.811902	0.443249	0.171008	0.43389	0.536336	0.709548	0.631297	0.0678923	1	0.565336
WBGene00019017		F57F4.4	0.50282	0.38061	0.0962499	-0.127569	0.108592	-0.00262258	0.390909	0.0382636	0.115482	-0.191896	-0.0191814	-0.0672379	2	0.102035
WBGene00019021		F57H12.6	-0.295844	0.131576	-0.150593	-0.176878	-0.621412	-0.184725	-0.286128	0.522996	-0.204705	0.131329	-0.179708	-0.492208	7	-0.150525
WBGene00019022		F58A6.1	0.169108	0.197946	0.141117	0.350567	0.205504	0.0911541	0.308702	0.158596	0.20446	0.664504	0.0397903	0.0404997	1	0.214329
WBGene00019029		F58B6.1	0.33277	0.285032	-0.109905	0.360989	0.531351	-0.0346311	0.353529	0.356039	-0.00899709	0.443273	0.447961	-0.0995823	3	0.238152
WBGene00019060		F58F9.7	0.0951381	0.43591	0.107532	0.414258	0.227422	0.0949246	0.179627	0.25263	0.166808	0.682272	0.0511872	0.104818	1	0.234377
WBGene00019089	clec-206	F59A7.1	-0.159585	-0.683769	-0.207833	-0.0672981	-0.109408	0.0107241	-0.319955	-0.586569	-0.260737	-0.0371412	-0.126659	-0.0308225	6	-0.214921
WBGene00019090		F59A7.2	-0.553939	-0.582647	-0.382889	-0.382086	-0.259542	0.120615	-0.914672	-0.654372	-0.450275	-0.346472	-0.259942	0.0244912	5	-0.386811
WBGene00019100		F59B1.8	-0.574311	-0.892075	-0.596916	-0.271213	-0.229498	-0.379297	-0.639186	-0.929023	-0.60541	-0.308277	-0.255464	-0.473444	5	-0.512843
WBGene00019105		F59D6.3	0.681089	0.563323	0.705903	1.24815	1.18971	0.697758	0.533655	0.594836	0.614354	0.970071	1.63275	1.03965	3	0.872604
WBGene00019160		H05L03.3	-0.191202	-0.211885	0.0261816	0.0344107	0.0947361	0.166566	-0.501219	0.0676255	0.159033	0.0917585	0.294448	0.169543	8	0.0166663
WBGene00019187		H11E01.2	-0.0449689	0.238138	0.285127	0.0446958	0.0171885	0.0259721	-0.0665844	0.833946	0.458881	0.0409699	0.087289	0.0193077	4	0.161664
WBGene00019203	ttr-47	H14N18.3	0.0322703	0.0529625	0.375963	0.256573	0.510347	0.449771	-0.305777	0.0773525	0.0846628	0.0230981	0.159547	0.187904	3	0.158723
WBGene00019214		H20E11.2	-0.418424	-0.818667	-0.685496	-0.340985	-0.264815	-0.331265	-0.519172	-0.885328	-1.10577	-0.336633	-0.277816	-0.346315	5	-0.527557
WBGene00019215		H20E11.3	-0.0321351	-0.466329	-0.574417	-0.261	-0.244062	-0.23653	-0.269266	-0.430511	-0.529083	-0.367342	-0.284079	-0.352128	5	-0.33724
WBGene00019225		H22K11.2	0.351371	0.179494	0.290738	0.321248	0.189883	0.0208096	0.245538	0.323452	0.314456	0.509961	0.305612	0.0494478	1	0.258501
WBGene00019268		H41C03.1	-0.38532	0.369582	0.129179	0.146253	0.297837	0.127635	-0.393702	0.844156	0.149643	0.181429	0.347393	0.190362	4	0.167037
WBGene00019279		K01A2.4	0.300679	0.422136	0.0935744	-0.0502083	-0.0830309	0.0253441	0.470201	0.783085	0.246285	0.0331161	0.0404676	0.0686004	4	0.195854
WBGene00019304		K02D10.4	0.0467905	0.172593	0.39803	0.21045	0.0345207	0.0391965	-0.206953	0.260263	0.613524	0.291839	0.120364	0.0190005	1	0.166635
WBGene00019322	ahcy-1	K02F2.2	-0.94174	-0.657346	-0.221705	-0.375225	-0.153407	-0.173658	-0.658791	-0.691757	-0.243353	-0.3693	-0.283721	-0.104033	5	-0.40617
WBGene00019368		K03H6.2	0.46852	0.384578	0.226301	0.590293	0.756587	0.583486	0.525201	0.420235	0.400154	0.847337	1.04564	0.570308	3	0.56822
WBGene00019376	lipl-4	K04A8.5	0.307342	0.559638	0.633749	0.753727	0.312489	0.264397	0.128686	0.949991	1.28812	1.34328	0.375481	0.437855	1	0.612897
WBGene00019404		K05B2.4	-0.314131	-0.188875	-0.231937	-0.0277676	-0.0772396	-0.00543801	-0.404734	-0.59588	-0.388781	-0.175183	-0.10914	-0.138922	5	-0.221502
WBGene00019435		K06A9.1	0.243438	0.55385	0.038158	0.00983335	-0.114872	0.0840731	0.269694	0.0785394	0.0410264	0.0336801	0.0673668	0.135626	2	0.120034
WBGene00019464		K07B1.4	0.0669827	0.252719	0.172885	0.0330735	0.105842	0.12039	0.0952433	0.52415	0.220425	-0.051529	0.0311012	0.0550205	4	0.135525
WBGene00019495	sdz-24	K07E8.3	0.216991	0.431851	0.561334	0.831122	0.543871	0.841445	0.102424	0.462266	0.593241	0.695834	0.852959	0.832241	3	0.580465
WBGene00019547		K09C4.1	-0.114169	0.123106	0.163857	0.212093	0.138687	-0.0697875	-0.0606415	0.0773636	0.247948	0.60459	0.0597692	0.0368911	3	0.118309
WBGene00019564		K09D9.1	-0.179892	-0.567983	-0.100667	0.196239	0.468161	-0.0885133	-0.567292	-0.540677	0.104765	0.212064	0.323391	-0.133201	6	-0.0728003
WBGene00019589		K09F6.6	0.19514	0.588542	0.105808	-0.0254532	-0.156687	-0.11104	0.215309	0.30775	0.144092	0.082019	-0.101968	0.00489743	2	0.104034
WBGene00019605		K10B2.2	0.363296	0.698817	0.614878	0.307177	0.454763	0.127493	0.0792684	0.0732149	0.353603	0.285851	0.227129	0.0810007	1	0.305541
WBGene00019617		K10C2.1	0.341605	0.685305	0.232532	0.517138	0.235227	-0.148391	0.257267	0.0940367	0.178039	0.528644	-0.0182935	-0.237967	1	0.222095
WBGene00019619		K10C2.3	0.336279	0.25458	-0.17582	-0.08344	-0.315424	-0.628188	-0.210723	-0.171167	-0.30339	-0.277196	-0.394939	-0.731917	7	-0.225112
WBGene00019644	cpt-4	K11D12.4	0.665524	0.397855	0.373999	0.273951	0.283396	0.0261608	0.373131	0.0661783	0.426648	0.370791	0.0885473	0.107829	2	0.287834
WBGene00019682		K12H4.7	0.495921	0.62963	0.57534	0.223139	0.263146	-0.0974963	0.176643	0.19987	0.336705	0.151407	0.12004	-0.400215	1	0.222844
WBGene00019699	math-34	M01D1.2	0.480182	0.411774	0.343904	0.245069	0.206026	0.215046	0.43614	0.53516	0.607639	0.357015	0.188682	0.169109	1	0.349645
WBGene00019719		M01H9.3	0.536294	0.269588	0.349285	0.156696	-0.0239423	0.0106446	0.0609544	0.372958	0.462149	0.239044	0.0384038	0.016926	1	0.207417
WBGene00019730	asns-2	M02D8.4	-0.466701	-0.204364	-0.123651	-0.399384	-0.237627	-0.112095	-0.570132	-0.0957316	-0.181408	-0.524689	-0.175503	-0.172186	5	-0.271956
WBGene00019741	nhr-201	M02H5.3	0.0516951	-0.35299	-0.135791	-0.198375	-0.168501	-0.00410524	-0.0496753	-0.62486	-0.116154	-0.0408837	-0.0497651	-0.11671	6	-0.15051
WBGene00019742	nhr-202	M02H5.4	-0.418325	-0.96431	-0.799252	-0.36447	-0.107227	-0.26918	-0.684109	-1.29624	-0.927933	-0.365254	-0.0898965	-0.331459	5	-0.551471
WBGene00019743	nhr-203	M02H5.5	-0.128887	-0.525269	-0.330435	-0.242838	-0.0300646	-0.0668237	-0.394712	-0.621328	-0.378192	-0.140461	-0.0620924	-0.123393	6	-0.253708
WBGene00019744		M02H5.8	-0.0760141	0.766604	0.823837	0.819531	0.456083	-0.134327	-0.0140173	0.654624	0.824645	1.13579	0.25631	-0.0842442	1	0.452401
WBGene00019748	atg-2	M03A8.2	0.600355	0.200538	0.0450385	0.0691789	0.16739	-0.150338	0.227269	-0.0453806	0.0482079	0.186825	0.134228	-0.127683	2	0.112969
WBGene00019858		R03H10.6	0.0325217	-0.551226	-0.186408	0.12908	-0.172607	0.108485	-0.169225	-0.587744	-0.0791973	0.128348	-0.147099	0.0963837	6	-0.116557
WBGene00019886		R05D8.9	0.00578181	-0.268517	-0.172766	0.00966878	-0.182454	-0.223595	0.0677782	-0.136527	-0.563534	0.155925	-0.230006	-0.172595	5	-0.14257
WBGene00019961		R08E5.1	-0.125581	-0.388064	-0.626947	-0.376825	-0.248843	-0.251066	-0.207883	-0.38128	-0.495284	-0.291661	-0.242314	-0.179434	5	-0.317932
WBGene00019962	cysl-3	R08E5.2	-0.139535	-0.523515	-0.405881	-0.24871	-0.110004	-0.151877	-0.115915	-0.240768	-0.33022	-0.253359	-0.209417	-0.137135	5	-0.238861
WBGene00019963		R08E5.3	-0.543916	-0.840737	-0.626982	-0.591163	-0.456431	-0.325454	-0.703784	-0.782852	-0.5862	-0.57675	-0.466743	-0.229352	5	-0.560864
WBGene00019968		R08F11.4	0.0285808	0.414579	0.429974	0.698727	0.247708	0.0729325	-0.0499547	0.403034	0.430848	1.43951	-0.0739463	-0.0116844	1	0.335859
WBGene00019970		R08F11.7	0.143706	0.486537	0.356894	0.373549	0.12449	-0.0345718	0.00493399	0.506118	0.332976	0.876153	0.247608	0.0814411	1	0.291653
WBGene00019977	fpn-1.2	R09B5.4	0.634132	0.60855	0.335652	0.353164	-0.00820195	-0.170274	0.763137	0.561235	0.334992	0.219	0.0252722	-0.089244	2	0.297285
WBGene00019978	hacd-1	R09B5.6	0.47601	0.178836	0.0914053	0.304008	-0.32766	-0.110873	0.673807	0.467105	0.199447	0.0252988	-0.0807344	0.0434389	2	0.161674
WBGene00019994	cdh-1	R10F2.1	0.215943	0.654402	0.154519	-0.0346877	-0.0949044	-0.0662431	0.255991	0.212164	0.160091	-0.0292472	-0.0367434	-0.055769	2	0.111293
WBGene00020007		R11F4.1	0.712191	0.378105	0.156909	0.101284	0.108808	-0.00809053	0.617756	0.34236	0.309484	0.189513	0.248016	0.116326	2	0.272722
WBGene00020031		R12E2.2	0.503785	0.10817	0.165719	0.0956873	0.0419806	0.0852353	0.0970012	-0.0382666	0.266527	0.228331	0.0492663	0.0845941	2	0.140669
WBGene00020148		T01D1.3	-0.109203	-0.358608	-0.200049	-0.426468	-0.0943143	0.0300922	-0.419633	-0.395223	-0.279025	-0.549022	0.0112849	0.0425997	5	-0.228964
WBGene00020169	mmaa-1	T02G5.13	-0.841052	-0.909955	-0.319901	-0.218828	-0.106283	0.0298365	-0.890308	-0.842671	-0.282897	-0.158432	-0.102143	0.0315719	5	-0.384255
WBGene00020182	ugt-53	T03D3.1	-0.195713	-0.465338	-0.537022	-0.440493	0.137778	0.309782	-0.225909	-0.244179	-0.847942	-0.34024	0.164737	0.0596005	5	-0.218745
WBGene00020191	clec-53	T03F1.10	0.486979	0.758978	0.708825	0.582305	0.484045	0.179962	0.32081	0.301651	0.473747	0.730603	0.533186	0.138181	1	0.474939
WBGene00020258		T05E7.1	-0.267944	0.182838	0.392924	0.278421	0.127389	0.00444569	-0.260459	0.176932	0.603604	0.253694	0.231003	0.00811742	1	0.144247
WBGene00020311		T07D3.9	-0.508899	-0.48546	-0.284892	-0.263073	-0.192014	0.155856	-0.555231	-0.512635	-0.326601	-0.253861	-0.13859	-0.0259944	5	-0.282616
WBGene00020326	math-38	T07H3.3	0.60497	0.43126	0.321245	0.31174	0.836259	0.391114	0.690096	0.549906	0.344511	0.407999	0.857409	0.403509	3	0.512502
WBGene00020329	bath-26	T07H3.6	0.173682	0.390619	0.425923	0.517866	0.397749	0.15002	-0.0217705	0.399698	0.512862	0.609328	0.403218	0.109139	1	0.339028
WBGene00020343	acs-3	T08B1.6	0.2765	0.279187	0.579769	-0.000207952	0.188717	0.289377	0.104417	0.310257	0.606568	0.0772421	0.202607	0.254207	1	0.264053
WBGene00020456	fbxa-60	T12B5.10	-0.113976	-0.320021	-0.145217	0.350743	0.553079	0.233922	-0.380628	-0.0335395	-0.140937	0.560687	0.496915	0.0996339	3	0.0967218
WBGene00020501		T14B4.5	-0.235936	0.145122	-0.152049	-0.04749	-0.0253519	0.065593	0.0272047	0.599822	-0.151619	-0.126313	0.00406497	0.0992777	4	0.0168605
WBGene00020528	lgc-54	T15B7.16	-0.0380401	-0.435873	-0.371286	-0.223822	-0.268604	-0.0484205	-0.0498283	-0.282319	-0.493489	-0.509989	-0.136335	-0.10937	5	-0.247281
WBGene00020557		T19B4.3	-0.218031	-0.525191	-0.217513	-0.158997	-0.0653179	-0.0452542	-0.10369	-0.320993	-0.284464	-0.343737	-0.172116	-0.0554584	5	-0.20923
WBGene00020587	ugt-9	T19H12.1	-0.484273	-0.0376219	-0.0547929	0.0183786	-0.0500443	0.112499	-0.843627	-0.0999027	0.0338962	-0.146308	-0.0547195	-0.0778959	8	-0.140368
WBGene00020590		T19H12.6	-0.519988	0.000258155	-0.320569	-0.0430496	0.0693242	0.153162	-0.511505	0.048377	-0.38635	-0.00223195	0.302928	0.309892	8	-0.0749794
WBGene00020609		T20D4.3	-0.0874015	0.137243	-0.0882095	0.0608174	0.163041	0.0990271	-0.0563462	0.618747	-0.173938	-0.149908	0.101607	0.0722394	4	0.0580766
WBGene00020610		T20D4.4	-0.0142339	0.190426	0.0924587	0.0759114	0.178916	0.137083	-0.0962576	0.522741	0.0819129	0.122813	0.24105	0.086316	4	0.134928
WBGene00020611		T20D4.5	0.0243159	0.236104	0.0179391	0.114975	0.442581	0.202371	0.0519091	0.620134	0.0364091	-0.0585726	0.382027	0.236325	4	0.19221
WBGene00020699		T22F3.10	0.0347909	0.288541	0.212195	0.247856	0.0740732	0.0504886	-0.158684	0.572566	0.340783	0.282318	0.195216	0.066509	1	0.183888
WBGene00020700		T22F3.11	0.313312	0.405475	-0.167732	0.231589	-0.117286	-0.166603	0.637808	0.515153	0.237681	0.300846	0.479311	0.0207593	2	0.224193
WBGene00020741		T23F4.3	0.288013	0.187018	0.174884	0.346809	0.150353	0.39296	0.288549	0.373774	0.277284	0.790716	0.518367	0.536448	3	0.360431
WBGene00020760		T24C4.4	0.0268867	-0.0620689	0.160698	0.428917	0.295403	-0.00298156	-0.0956149	-0.0139717	-0.00869738	0.587698	0.202753	-0.0144719	3	0.125379
WBGene00020788	nep-22	T25B6.2	-0.274405	-0.71871	-0.57656	-0.71115	-0.56172	-0.411781	-0.314187	-0.766586	-0.552374	-0.692257	-0.383922	-0.425703	5	-0.532446
WBGene00020803		T25E4.1	-0.555354	-0.0523536	-0.222409	-0.0936323	-0.184328	-0.0147017	-0.554432	-0.251153	-0.246877	0.0242743	0.0444849	0.176668	8	-0.160818
WBGene00020881		T28A11.19	-0.0348621	0.294697	0.19438	-0.00298782	0.0210943	0.0814381	-0.102667	0.575965	0.125264	-0.0195677	0.350398	0.235656	4	0.143234
WBGene00020911	cpt-6	W01A11.5	-0.0704056	0.232082	0.535431	0.227592	-0.0019425	-0.0486711	0.00811936	0.19195	0.533239	0.24209	-0.0230412	0.0137069	1	0.153346
WBGene00020917		W01B11.6	-0.406512	-1.03561	-0.379652	-0.151667	0.0664498	-0.050265	-0.728721	-0.735685	-0.365737	-0.150051	-0.0276903	-0.142896	6	-0.342336
WBGene00020938	clec-218	W02D7.2	-0.205997	-0.929077	-0.56075	-0.136907	-0.182566	-0.263157	-0.438551	-0.473673	-0.706115	0.0344441	-0.135021	-0.332774	5	-0.360845
WBGene00020946		W02D7.11	0.961401	-0.0311668	-0.0274351	0.208743	0.0315703	-0.0463332	0.141949	0.168298	-0.0388017	0.285532	0.139863	-0.0503603	2	0.145272
WBGene00020952	kel-8	W02G9.2	-0.149063	-0.253278	-0.075106	-0.357075	-0.377931	-0.0782064	-0.0981685	-0.333962	-0.112987	-0.571579	-0.389782	-0.0831331	7	-0.240023
WBGene00020962		W02H5.8	0.104909	-0.515441	-0.139314	-0.364362	-0.124979	-0.104855	0.43687	-0.167587	-0.0896958	-0.208584	-0.15895	-0.0622016	7	-0.116183
WBGene00021026		W04C9.4	-0.267606	-0.470521	-0.270559	-0.199015	-0.161693	-0.10762	-0.0722271	-0.529935	-0.249555	-0.272675	-0.133805	-0.0690127	5	-0.233685
WBGene00021028		W04C9.6	0.376212	0.399504	0.385241	0.253773	0.246495	-0.0856179	0.760346	0.513462	0.534811	0.0815192	0.221717	0.034229	2	0.310141
WBGene00021039		W05F2.7	0.526203	0.566008	0.254943	0.199579	0.20958	0.0178043	0.258034	0.259842	0.267246	0.232471	0.2613	-0.00128619	2	0.25431
WBGene00021066		W06H8.2	0.0587323	0.222868	0.230603	0.134113	0.112441	0.0858813	0.340782	0.524968	0.332135	0.0776203	0.0750181	0.0970206	1	0.191015
WBGene00021068		W06H8.6	0.5873	0.578568	0.240946	0.109972	-0.00916407	-0.0871721	0.291011	0.140021	0.257707	0.205331	-0.0430312	-0.0194701	2	0.187668
WBGene00021070		W07B8.1	0.25865	0.45957	0.748899	0.286723	0.418426	0.583369	0.298541	0.307203	0.498632	0.321297	0.423798	0.560408	1	0.43046
WBGene00021081		W08A12.4	-0.491894	-0.0498346	0.175178	0.122942	-0.214622	0.0651076	-0.606411	0.155116	0.417527	0.0319503	0.12592	0.22501	8	-0.0036675
WBGene00021082	zip-11	W08E12.1	0.579959	1.29323	0.769531	1.06669	0.414906	-0.054187	0.840263	0.663648	0.710685	0.894916	0.0592433	0.0288758	1	0.605647
WBGene00021121		W09G12.7	0.170948	0.191705	0.268379	0.166828	0.00988426	-0.0362285	0.152206	0.592372	0.191364	0.215676	0.133783	0.138216	1	0.182928
WBGene00021133	tomm-22	W10D9.5	-0.172576	-0.551219	-0.240483	-0.133601	0.0130415	0.00435306	-0.117249	-0.175378	-0.122646	-0.251952	-0.0757883	-0.030524	6	-0.154502
WBGene00021160	gba-4	Y4C6B.6	0.986735	0.555572	0.769966	0.072009	0.267899	0.143008	0.849903	0.426619	0.773661	0.216137	0.658543	0.0851279	2	0.483765
WBGene00021167	cyp-32B1	Y5H2B.5	0.416772	0.169121	0.116001	0.251128	0.274179	0.109412	0.356502	0.295583	0.193242	0.579101	0.431363	0.0889622	3	0.273447
WBGene00021197		Y17G9A.4	-0.0595238	0.0112289	-0.201816	0.256673	0.106572	0.0701538	-0.167968	0.0184681	-0.0690384	0.665582	0.0861805	0.112914	3	0.0691189
WBGene00021235		Y19D10B.6	-0.00940917	-0.140313	-0.336815	-0.280121	0.0540285	-0.0665004	-0.0246314	0.07031	-0.207747	-0.589951	0.0721269	-0.047747	7	-0.125564
WBGene00021236		Y19D10B.7	0.886185	0.318675	0.0207592	0.525089	0.439069	0.0188085	0.697851	0.297624	0.0759497	0.180203	0.0856565	0.0276825	2	0.297796
WBGene00021248		Y22D7AL.10	-0.457578	-0.730535	-0.262975	-0.112692	0.000544827	0.0350446	-0.307222	-0.667243	-0.24235	-0.210353	-0.078981	-0.020324	6	-0.254555
WBGene00021337		Y34F4.2	-0.0287826	-0.217797	-0.35624	-0.424608	-0.537773	0.03695	-0.0702721	-0.115106	-0.416816	-0.395472	-0.215475	0.0102481	7	-0.227595
WBGene00021339		Y34F4.4	0.130097	-0.00439194	0.485898	0.329815	0.69186	0.108056	-0.00498121	-0.0169554	0.486186	0.16374	0.580549	-0.0336845	3	0.243016
WBGene00021448		Y39D8A.1	-0.251668	-0.478217	-0.0870005	-0.300677	0.106172	0.073147	-0.220102	-0.523541	-0.148988	-0.497625	0.0337493	0.116338	6	-0.181534
WBGene00021464	ugt-31	Y39G10AR.6	-0.00365024	0.0795936	-0.121752	0.551656	0.0388374	-0.0346261	-0.0788826	0.285072	-0.120542	0.485955	0.255923	-0.00174863	3	0.11132
WBGene00021503		Y40D12A.2	0.204639	0.516448	0.469316	0.162797	0.254778	0.129518	-0.046542	-0.0257723	0.20355	-0.171049	0.0970495	-0.0848755	1	0.142488
WBGene00021529		Y41G9A.5	-0.0963206	-0.115489	-0.0496592	-0.226907	0.0453406	0.0353321	-0.0797804	0.513817	-0.107268	-0.0284803	0.0157315	-0.0299226	4	-0.0103005
WBGene00021533		Y42G9A.3	0.345314	0.580464	0.180092	0.135859	0.142565	-0.00668686	0.46502	0.698053	0.317985	0.139901	0.170483	-0.0297433	2	0.261609
WBGene00021580	clec-174	Y46C8AL.2	-0.0683699	-0.159532	-0.199846	-0.0965881	-0.20409	0.197014	-0.121764	-0.537988	-0.254569	-0.197973	-0.223769	-0.283345	5	-0.179235
WBGene00021581	clec-70	Y46C8AL.3	0.261715	0.572808	0.832134	0.365572	0.214742	0.140218	0.0337933	0.48004	0.718293	0.317068	0.29113	0.0363419	1	0.355321
WBGene00021583	clec-72	Y46C8AL.5	0.252818	0.659807	0.428728	0.174497	-0.0809753	-0.0646541	0.11858	0.279192	0.226766	0.0755495	-0.0132156	-0.0856824	1	0.164284
WBGene00021587	clec-76	Y46C8AR.1	0.0421656	0.275878	-0.0918814	0.181977	-0.173236	0.0173615	0.00434319	0.514275	-0.135662	0.222299	0.168646	0.0511739	4	0.0897783
WBGene00021590		Y46D2A.2	-0.307309	-0.465907	-0.021276	-0.208617	-0.231777	-0.0405684	-0.668157	-0.500569	-0.229344	-0.505142	-0.422939	-0.183455	5	-0.315422
WBGene00021603	clec-204	Y46H3B.2	0.121487	0.106437	0.0716723	-0.0322978	-0.0188527	0.0783034	0.357761	0.507464	0.0987227	-0.144585	-0.11088	-0.00741318	4	0.0856516
WBGene00021625		Y47D7A.13	-0.296028	-0.201809	-0.401932	-0.13145	-0.386158	-0.688474	-0.107866	-0.304853	-0.414187	-0.00256531	0.00600224	0.242802	5	-0.223876
WBGene00021647		Y47G6A.22	-0.0574134	-0.54568	-0.21839	-0.261549	-0.124282	-0.0339596	0.0128102	-0.326036	-0.233212	-0.328932	-0.136563	-0.0777266	6	-0.194244
WBGene00021662		Y48G1BL.1	-0.144159	-0.206345	-0.39241	-0.418026	-0.38625	-0.268748	-0.275976	-0.305959	-0.36342	-0.560633	-0.498412	-0.26921	7	-0.340796
WBGene00021709	ugt-29	Y49C4A.8	-0.484734	-0.461141	-0.46615	-0.261522	-0.00248819	-0.131921	-0.696438	-0.439427	-0.43188	-0.115442	-0.00660231	0.00917572	5	-0.290714
WBGene00021768		Y51F10.7	0.593345	0.128304	0.550197	-0.167299	0.208001	0.0209356	0.527841	0.141318	0.645366	-0.477328	0.23227	0.145923	2	0.212406
WBGene00021772	math-45	Y51H7BM.1	0.54944	0.324508	0.512054	0.303222	0.139296	0.0559403	0.381177	0.367445	0.567671	0.225203	0.121866	0.0260951	1	0.297826
WBGene00021805		Y53G8AM.5	0.62154	0.968033	0.876119	0.857665	0.621579	0.595385	0.862337	1.15327	1.46797	0.775831	0.955059	0.453159	1	0.850662
WBGene00021875		Y54G2A.10	0.143304	0.262667	0.0430306	0.347223	0.415327	0.146225	0.111289	0.294475	0.0891741	0.308473	0.502216	0.185573	3	0.237415
WBGene00021928		Y55F3AM.11	-0.129641	-0.343471	-0.259435	-0.765888	-0.281479	-0.160404	-0.153229	-0.493244	-0.277806	-0.547468	-0.227453	-0.233439	7	-0.322746
WBGene00021963	lipl-6	Y57E12B.3	-0.165677	0.313611	-0.00965446	-0.0680622	-0.108201	0.020535	-0.153825	0.610898	-0.0135869	0.00990395	-0.0424697	0.0096412	4	0.0335926
WBGene00021999	thn-5	Y59E9AR.4	0	0	0.241694	0.283451	0.21739	0.0576043	0	0	0.18721	0.721626	0.192817	0.0574117	3	0.163267
WBGene00022037	acs-13	Y65B4BL.5	0.345208	0.273301	0.283828	-0.028194	0.0296475	-0.0497565	0.596821	-0.00396512	0.370693	0.0355398	-0.112861	-0.0426824	2	0.141465
WBGene00022040		Y65B4BR.1	-0.062013	0.110767	-0.0726966	0.347869	0.727349	0.547328	0.120751	0.309011	0.0766597	0.266983	1.09923	0.565439	3	0.33639
WBGene00022076	daao-1	Y69A2AR.5	0.251808	-0.352898	-0.0570139	0.276959	-0.271468	-0.0606157	0.540028	-0.0527198	-0.0908637	0.307459	-0.0152757	0.0355035	2	0.0425752
WBGene00022181	pho-9	Y71H2AM.16	0.759337	0.211757	-0.0785519	0.0731752	-0.0648273	-0.170019	0.356645	0.12728	0.0858441	0.197469	-0.142611	-0.172084	2	0.098618
WBGene00022233		Y73B6BL.4	0.528999	0.0323241	0.199943	-0.0503917	-0.0879047	0.0667853	0.216187	-0.0646361	0.185861	0.105628	-0.0130807	0.0393532	2	0.096589
WBGene00022245	acp-6	Y73B6BL.24	-0.0413385	0.289949	0.0937747	-0.146642	0.480743	0.264682	-0.192237	1.19549	0.241426	-0.000875427	0.423134	0.284026	4	0.241011
WBGene00022256		Y73B6BL.37	0.0281695	-0.0870988	0.132872	0.232241	0.319037	0.0212646	0.244249	0.293517	0.185015	0.327848	0.551838	0.0260492	3	0.189584
WBGene00022258		Y73C8B.1	-0.279482	-0.376287	-0.180552	-0.0903968	-0.0476088	-0.0598298	-0.425652	-0.577391	-0.303575	-0.207731	-0.151668	-0.10058	5	-0.233396
WBGene00022261	clec-210	Y73C8C.2	-0.517326	-0.628589	-0.60974	-0.0983244	0.0787248	-0.0415543	-0.491014	-0.463172	-0.795617	0.00634041	0.0156139	-0.160325	5	-0.308749
WBGene00022324	fbxa-26	Y82E9BL.7	0.133394	0.154825	0.421375	0.242125	0.239281	0.123818	-0.0120004	0.335492	0.593865	0.244089	0.1878	0.0217348	1	0.223817
WBGene00022345	fbxa-138	Y82E9BR.12	0.548171	0.000925445	0.127027	0.13912	0.0313695	0.0563286	0.302266	0.253998	0.102515	0.216792	0.162178	-0.0387881	2	0.158492
WBGene00022548		ZC196.4	-0.0464585	0.0889872	0.349459	0.201142	0.135467	0.0635075	-0.105234	0.284189	0.55278	0.216038	0.0926946	-0.0333062	1	0.149939
WBGene00022572		ZC239.14	-0.136724	-0.131398	0.175159	0.386946	0.474945	0.194108	-0.0726019	-0.0315423	0.102357	0.637948	0.497592	0.120933	3	0.18481
WBGene00022641		ZK6.6	-0.00485467	-0.283711	-0.225967	-0.597742	-0.0805798	0.0181658	0.331973	-0.212397	-0.347435	-0.481495	0.039834	0.124571	7	-0.143303
WBGene00022642	lipl-5	ZK6.7	1.34688	0.814378	0.836701	0.234867	0.467221	0.249459	1.15393	0.681818	0.953679	0.331363	0.867248	0.433945	2	0.697625
WBGene00022644	dod-19	ZK6.10	-0.295454	-0.0173232	0.100098	-0.330148	0.0306025	0.419093	-0.521144	-0.0928751	-0.0972156	-0.504246	-0.0854909	0.238715	8	-0.0962825
WBGene00022645		ZK6.11	-0.890464	-0.549151	-0.138665	-0.349054	0.18873	0.371341	-1.26848	-0.553669	-0.393907	-0.540143	-0.0257707	0.128156	8	-0.33509
WBGene00022683		ZK185.3	-0.0737186	-0.358725	-0.039769	-0.28015	-0.142575	-0.0248519	-0.112023	-0.529154	-0.109898	-0.275648	-0.185943	-0.0795558	6	-0.184334
WBGene00022760		ZK546.3	-0.300088	-0.462899	-0.168145	0.218105	0.121725	-0.0406695	-0.38559	-0.509468	-0.372478	0.161238	0.130254	0.0641779	6	-0.128653
WBGene00022766	cblc-1	ZK546.17	-0.581163	-0.933051	-0.154129	-0.0602043	-0.0991068	0.00510451	-0.723208	-0.831268	-0.119276	-0.0976561	-0.0783143	-0.0478266	6	-0.310008
WBGene00022789	lron-2	ZK682.5	-0.607462	0.0489565	-0.231691	0.129473	-0.310891	-0.0518244	-0.733019	-0.233219	-0.236703	0.246141	-0.0460421	-0.0202366	8	-0.170543
WBGene00022798	fahd-1	ZK688.3	-0.00203135	0.0933424	0.166065	0.129477	0.0169473	0.00559393	0.0698853	0.510887	0.146256	0.118864	0.0816075	-0.0224704	4	0.109535
WBGene00022816	fbn-1	ZK783.1	0.169985	0.454296	-0.0916732	0.10687	0.118307	-0.221695	0.277192	0.533202	-0.0635161	0.151282	0.0274749	-0.240112	4	0.101801
WBGene00022887		ZK1290.5	0.339001	-0.172365	-0.0279275	0.546853	0.177378	0.11622	0.246172	-0.0566393	0.107669	0.144006	0.0699569	0.0426212	3	0.127745
WBGene00023159		W06H8.5	0.523658	0.482657	0.176921	0.118805	-0.0992392	-0.0769211	0.230261	0.131193	0.243538	0.249769	-0.0363811	-0.069908	2	0.156196
WBGene00023209		ZC513.7	-0.116217	0.308775	0.13309	0.060328	0.0271471	-0.0948052	0.128182	0.515133	0.250066	0.0224062	0.0536302	-0.0609395	4	0.102233
WBGene00023271		F19G12.t1	-0.0902827	-0.251958	-0.268055	-0.486496	-0.269717	-0.0813616	-0.0453894	-0.285876	-0.274474	-0.614909	-0.224493	-0.0970071	7	-0.249168
WBGene00023401		ZK380.t2	-0.377918	-0.572047	-0.295255	-0.180612	0.128208	-0.0600942	-0.264198	-0.349509	-0.202592	-0.42794	-0.0855606	-0.0493882	5	-0.228076
WBGene00043302		F32D8.11	-0.858916	-0.816917	-0.495411	-0.546117	-0.160244	-0.0784877	-0.91557	-0.564308	-0.381433	-0.301673	-0.0880567	-0.0567744	5	-0.438659
WBGene00044035		F27E5.7	-0.062007	-0.551149	-0.129286	-0.0532517	-0.092403	-0.134848	-0.10397	-0.426191	-0.0352602	-0.0496224	-0.00798158	-0.110267	6	-0.146353
WBGene00044067	hke-4.1	T28F3.3	0.415043	0.620196	0.37229	0.245194	0.10713	-0.0017003	0.452552	0.208076	0.368882	0.272874	-0.0169337	0.00865498	2	0.254355
WBGene00044073	tag-244	C34H4.3	0.144426	0.245221	0.397732	0.439893	0.525041	0.0378159	0.0776707	0.0259699	0.375285	0.326565	0.349151	0.0800872	1	0.252072
WBGene00044107		F58G6.9	0.0361159	-0.582927	-0.298074	-0.399043	0.0821504	0.0853554	0.114024	-0.288921	-0.34688	-0.412172	-0.020109	-0.0238893	6	-0.171198
WBGene00044201		H39E23.3	-0.00196946	0.174458	0.234136	-0.203369	-0.434895	-0.472389	-0.0229174	0.419373	0.194069	-0.0638526	-0.305034	-0.540643	7	-0.0852528
WBGene00044213		Y102A5C.36	0.00572337	0.213859	0.346887	0.568177	0.40732	0.480481	0.0320842	-0.0557787	-0.16597	-0.134041	-0.178122	-0.141372	3	0.114937
WBGene00044272	nspa-4	H12D21.13	0.087469	-0.0660513	-0.379569	0.104462	0.0564261	-0.0445636	0.0300912	0.0765909	-0.514921	0.147836	0.0167168	0.0522619	5	-0.0361043
WBGene00044280		W02A2.9	-0.229515	-0.50038	-0.256352	0.162746	-0.0345053	-0.0737341	-0.204387	-0.0835224	-0.366396	0.357485	-0.004283	-0.0806086	6	-0.109454
WBGene00044287		F21H12.7	0.159423	0.235665	0.549793	0.539328	0.211313	0.0805898	0.140604	0.424558	0.485693	0.489216	0.260289	0.0556243	1	0.302675
WBGene00044317		F41G3.19	0.0295638	-0.0765728	-0.182072	0.151698	0.00437831	0.0176855	0.0766953	0.0916114	-0.504911	0.0424238	-0.068435	-0.0226872	5	-0.0367185
WBGene00044338	nspc-3	C03G5.10	-0.631879	-0.357908	0.0690454	0.0885058	0.321277	-0.108435	-0.534015	-0.237842	0.139177	0.0732724	0.198247	-0.0478955	8	-0.0857041
WBGene00044457		C18H7.11	-0.0258627	0.0448604	0.243201	0.457802	0.395608	0.0393118	-0.257496	0.0517068	0.150916	0.634156	0.421419	0.0114957	3	0.180593
WBGene00044471		F56D6.9	-0.000927613	-0.0914831	0.0916032	0.329538	-0.0750357	-0.16026	-0.173519	0.278957	0.244225	0.949913	0.0934294	0.0629692	3	0.129118
WBGene00044488		Y54G2A.45	0.463528	0.620869	0.404124	0.131499	0.283128	0.0506777	0.191847	0.223912	0.198088	-0.0927974	0.161182	0.162745	2	0.233234
WBGene00044642	clec-69	F56D6.15	-0.0428133	0.307507	0.500836	0.0503717	0.0962472	0.0458451	-0.0673356	0.343835	0.245816	-0.0675721	-0.0396562	-0.0330564	1	0.111669
WBGene00044644		B0205.13	-0.0488428	-0.766661	-0.424253	-0.346913	0.413819	-0.0184182	-0.182367	-0.764937	-0.488871	-0.316674	0.169806	0.00202782	6	-0.231024
WBGene00044696		F52E1.14	0.846602	1.03142	0.89822	0.554747	0.658353	0.300856	0.496507	0.53895	0.501768	0.855187	0.539261	0.143765	1	0.613803
WBGene00044697	poml-4	K05F6.11	0.289605	0.389235	0.260709	0.318178	0.224935	0.114689	-0.0452288	0.728624	0.487294	0.347958	0.240317	0.138021	1	0.291195
WBGene00044788	ttr-38	F35G8.2	0.0300021	-0.726307	-0.43152	-0.0344821	-0.017844	-0.0968383	-0.192424	-0.883072	-0.436406	-0.242576	-0.141816	-0.162804	6	-0.278007
WBGene00044811		F12E12.11	-0.291242	-0.383847	-0.503125	0.0943023	-0.215794	-0.224597	0.279003	0.0643477	-0.647479	0.248857	-0.145221	-0.0422297	5	-0.147252
WBGene00044901		Y41G9A.10	-0.0546688	-0.822567	-0.0920386	-0.265238	-0.0850919	-0.114068	-0.0123022	-0.482021	-0.20502	0.0264655	-0.307764	-0.354338	6	-0.230721
WBGene00044922		Y43C5A.7	-0.0483484	-0.278076	-0.130395	-0.402595	-0.249016	-0.0574132	-0.0851819	-0.0124193	-0.26288	-0.523281	-0.323802	-0.0863785	7	-0.204982
WBGene00045208		F13E9.15	0.260363	0.199857	-0.260178	0.226009	0.612252	0.0912763	0.38573	0.442809	0.0818505	0.408979	0.678833	0.445601	3	0.297782
WBGene00045272		F59C12.4	-0.525109	-0.709524	-0.251899	-0.469809	0.0862073	-0.0054514	-0.338035	-0.397708	-0.229774	-0.583395	-0.0454556	0.00339164	5	-0.28888
WBGene00045275		F18E3.12	-0.225999	-1.26413	-0.490191	-0.373468	-0.188834	-0.174356	-0.200621	-1.2845	-0.613496	-0.462827	-0.197705	-0.117904	6	-0.46617
WBGene00045276		F18E3.13	-0.361734	-0.868132	-0.337598	-0.268467	-0.0849759	-0.0804941	-0.0499263	-0.779954	-0.335505	-0.41605	-0.047319	-0.151175	6	-0.315111
WBGene00045316		C49F5.9	-0.582065	-0.964419	-0.500536	-0.509236	-0.319143	-0.116335	-0.698815	-0.73665	-0.526272	-0.478014	-0.252839	-0.0303753	5	-0.476225
WBGene00045379		C45B11.6	-0.0581817	0.162441	0.11059	0.156814	0.0936312	0.0621945	-0.144376	0.738869	0.0229708	0.178722	0.13589	0.00619979	4	0.122147
WBGene00045401		T26F2.3	-0.631659	-0.139179	-0.0562796	0.0548267	-0.0339414	-0.0618568	-0.790279	-0.0771106	-0.121337	0.032286	0.184148	0.0238994	8	-0.134707
WBGene00045457		F33H12.7	-0.246614	-0.51475	-0.0230855	0.0241699	0.262175	0.0346923	-0.316119	-0.279689	-0.0804067	0.0716885	0.216311	-0.0791426	6	-0.0775642
WBGene00045458		F17B5.8	-0.133411	-0.485032	-0.462241	-0.0786201	-0.0090766	-0.218723	-0.114409	-0.219859	-0.644362	-0.0469114	-0.112583	-0.17043	5	-0.224638
WBGene00050899		T10C6.15	0.763765	0.287879	0.445207	0.134663	0.0759072	-0.0816996	0.575632	0.289588	0.399242	0.255365	0.169463	0.0113874	2	0.2772
WBGene00050904		Y70C5A.3	0.144954	0.120302	0.289403	0.402073	0.378801	0.199863	-0.153602	0.257694	0.284314	0.559572	0.454165	0.178493	3	0.259669
WBGene00050945		C45B11.7	-0.153814	-0.00988774	0.310598	0.0785876	0.333338	0.033803	-0.337048	0.510087	0.227798	0.0987133	0.253644	0.115516	4	0.121778
WBGene00050974		Y6G8.9	0.199358	0.105432	0.468998	0.365918	0.430177	0.238525	0.0442387	0.285488	0.293804	0.510955	0.393535	0.188156	3	0.293715
WBGene00077593		C49G7.12	-0.301538	-0.278663	-0.464493	-0.171076	0.0868936	-0.0142787	-0.46223	-0.244678	-0.628864	-0.0719572	-0.0674713	0.0286964	5	-0.215805
WBGene00077629		K10G4.13	0.570472	0.279646	0.277564	0.179147	0.195274	0.0608339	0.107017	0.232557	0.230967	0.0458659	0.115478	0.105224	2	0.200004
WBGene00077701	poml-3	E01A2.10	0.0949536	0.306003	0.233503	0.350486	0.0620918	-0.0178246	-0.231208	0.811131	0.229985	0.354384	0.261065	0.0251257	4	0.206641
WBGene00077757		E02H4.7	0.445652	-0.0730058	-0.195311	0.17915	0.733913	0.278221	0.368905	0.174924	-0.0561788	0.426256	0.592459	0.0534059	3	0.244033
WBGene00077764		F59C6.16	-0.0666691	0.107507	-0.160286	0.401358	0.152346	0.0506539	-0.394048	0.394561	-0.116103	0.573235	0.223552	0.142358	3	0.109039
WBGene00189950		C39B5.14	0.362764	0.325668	0.122524	0.342417	0.197638	-0.0769336	0.579826	0.433284	0.335602	0.332073	0.466292	-0.0197322	1	0.283452
WBGene00194926		K08D8.12	-0.0487202	0.0490467	0.348423	0.486877	0.281379	0.0779041	-0.013901	0.113332	0.225771	0.613828	0.0867532	0.100927	3	0.193468
WBGene00195164		K12B6.11	-0.302984	-0.284639	-0.514122	-0.0973369	-0.159167	-0.0656259	-0.0818968	-0.224734	-0.462518	-0.0756207	-0.14027	-0.0369267	5	-0.20382
WBGene00195179		F48C1.11	-0.00422156	-0.610913	-0.0414543	-0.332466	0.00514434	-0.0570794	-0.120252	-0.414628	-0.0959278	-0.129278	-0.116894	-0.0811731	6	-0.166595
WBGene00195246		ZK546.19	-0.177563	-0.328687	-0.238173	-0.372613	-0.0731953	-0.0459252	-0.332248	-0.56704	-0.250676	-0.282499	0.0398505	-0.0109637	5	-0.219978
WBGene00220000		K02F2.11	-0.476086	-0.543772	-0.565784	-0.498529	-0.234121	-0.0511061	-0.57526	-0.666493	-0.561624	-0.510591	-0.169748	-0.0175667	5	-0.40589
WBGene00235306		W03D2.6	-0.00703006	0.0519457	0.182132	0.279498	0.525412	0.248782	0.15507	0.224978	0.387254	0.144648	0.400056	0.186422	3	0.231597
WBGene00235332		K04A8.20	0.27696	0.704599	1.07893	0.964025	0.598602	0.135275	0.417626	0.875085	1.71946	1.92009	0.165043	0.189751	1	0.753788
WBGene00235352		ZK250.13	0.496928	0.367303	0.273823	0.310789	0.0521312	0.0465914	0.398606	0.525724	0.252219	0.355361	0.181143	0.0568253	2	0.276454

## Sheet: Ordinary Foldchange
			MYb237						MYb71
Wormbase ID	Gene name	Sequence name	L2	L3	L4	Ad1	Ad3	Ad7	L2	L3	L4	Ad1	Ad3	Ad7	Cluster
WBGene00000107	alh-1	F54D8.3	0.535451	0.0673797	0.223853	0.101445	-0.188481	-0.0524922	0.813661	0.948974	0.527758	0.258521	0.0948196	0.00659618	2
WBGene00000111	alh-5	T08B1.3	0.389533	0.226289	0.279885	1.14171	0.163821	0.325526	0.0167997	1.04381	0.776659	1.80988	0.875197	0.515452	1
WBGene00000114	alh-8	F13D12.4	-0.663248	-0.779269	-0.490491	-1.14068	-0.661984	-0.300124	-0.956158	-1.35352	-0.418412	-0.912184	-0.643828	-0.399481	5
WBGene00000169	aqp-1	F32A5.5	0.462229	0.260354	0.313761	1.56749	-1.26087	-0.92475	0.783528	1.4194	0.395781	0.581614	0.281648	0.038054	2
WBGene00000214	asp-1	Y39B6A.20	0.389824	0.857303	1.03608	0.885033	1.20207	0.346291	0.149907	0.262955	0.828555	0.852832	0.764118	-0.113537	1
WBGene00000216	asp-3	H22K11.1	0.329115	0.50452	0.581498	0.762757	0.408047	-0.358881	-0.0115554	-0.0816865	0.298345	0.459328	0.258374	-0.322655	1
WBGene00000218	asp-5	F21F8.3	0.138195	0.479835	0.976078	1.08725	1.01896	0.0908494	-0.0602641	-0.108379	0.63827	0.93618	0.537838	-0.150567	1
WBGene00000219	asp-6	F21F8.7	0.421216	1.26537	1.44217	0.750273	0.494031	-0.00191446	0.0332921	0.482297	1.20989	0.758556	0.0594693	-0.215178	1
WBGene00000245	bca-1	T13C5.5	-1.10432	-0.863177	-0.446369	-0.412279	-0.292573	0.137204	-1.33365	-0.657023	-0.569552	-0.640389	-0.0781167	0.241653	5
WBGene00000298	cat-4	F32G8.6	0.25548	0.299966	-0.102598	-0.418675	-0.253067	-0.11908	-0.0203122	1.08158	-0.24776	-0.895092	-0.110206	-0.299355	7
WBGene00000373	cyp-14A5	F08F3.7	-0.605293	-0.518618	-0.838999	-0.349655	0.0959821	-0.29615	-0.996615	-0.247672	-0.769262	-0.429438	-0.186353	-0.124903	5
WBGene00000399	cdh-7	R05H10.6	-0.224912	1.38726	0.0929236	0.027987	-0.576618	-0.481787	0.741018	2.04677	-0.207734	-0.104292	0.952035	-0.0385967	4
WBGene00000402	cdh-10	C45G7.5	-0.411009	1.59643	0.683329	0.566316	-0.0351455	-0.308986	0.694814	1.90373	0.549431	1.24317	0.345375	-0.368235	4
WBGene00000503	cht-1	C04F6.3	-1.47553	0.0160997	0.338053	-0.294986	-0.492707	-0.69312	-2.28335	-0.76746	0.790841	0.180852	-0.65644	-0.414243	8
WBGene00000514	ckb-4	F22F7.5	-0.959667	-1.34119	-0.748265	-0.297675	-0.16441	-0.399648	-0.985248	-1.52454	-0.647015	-0.166093	-0.261996	-0.422077	5
WBGene00000556	cnc-2	R09B5.3	-0.0931859	-3.82203	-0.838263	-1.23251	-0.603528	-0.017577	0.420264	-1.96186	-0.742821	-0.578647	-0.737816	-0.511531	6
WBGene00000557	cnc-3	R09B5.8	-0.182803	-0.129224	-1.01429	-1.23549	-0.1997	0.210141	0.211041	0.259793	-0.596296	-0.731774	0.15346	0.490542	7
WBGene00000558	cnc-4	R09B5.9	0.0634902	-2.60174	-0.671448	-0.897538	-0.896654	-0.20466	-0.248999	-2.26235	-0.665121	-0.161502	-1.00431	-0.365993	6
WBGene00000560	cnc-6	Y46E12A.1	0.0604287	0.248886	1.03616	-0.0157589	-1.68796	-0.543784	-0.518443	-0.0345003	0.44488	0.775422	-1.54848	-0.945619	7
WBGene00000653	col-77	M195.1	-0.938523	0.383741	-0.515771	-0.275334	-0.122245	-3.4089	-0.843309	0.00768544	-1.14938	0.11492	0.948845	0.774462	5
WBGene00000673	col-98	F14F7.1	0.112336	0.795511	0.178139	-0.646346	0.0645458	-0.388274	0.345564	2.86598	0.529749	-1.3592	0.511279	0.105797	4
WBGene00000675	col-101	K02D7.3	0.322749	0.524747	0.0521191	-0.793521	0.874807	0.201351	0.123163	2.05559	0.487074	-1.52529	0.72538	0.545273	4
WBGene00000677	col-103	F56B3.1	0.21274	1.02925	0.473863	-0.45037	0.120081	-0.223475	0.466633	2.80245	0.74786	-0.848401	0.572428	0.119604	4
WBGene00000722	col-149	B0024.1	-0.451916	1.17086	-0.460629	-0.317781	-0.865697	0.226374	0.601434	2.34277	-1.19426	-0.28043	-0.172454	-0.0961742	4
WBGene00000731	col-158	D2023.7	-0.419288	0.555275	0.0745443	-0.94995	1.83364	0.141896	0.814133	2.79231	0.116646	-1.36595	0.973868	0.4482	4
WBGene00000749	col-176	ZC373.7	-0.430402	1.29712	0.689342	-0.0237041	-0.486702	1.24766	-0.60589	3.50827	0.383961	0.651897	0.839319	-0.867747	4
WBGene00000782	cpr-2	F36D3.9	3.20697	3.20942	1.08238	-0.793434	-3.88913	0.473341	0.95576	1.3334	1.0628	0.274263	-0.943985	0.202092	2
WBGene00000783	cpr-3	T10H4.12	0.666641	0.904117	1.37542	1.63553	0.639031	0.0108242	0.43774	1.0097	0.87253	1.81445	0.171362	-0.276455	1
WBGene00000784	cpr-4	F44C4.3	0.999412	1.03648	0.357997	0.409232	-0.314361	0.870491	0.814799	1.90809	0.155123	0.834408	0.217229	0.542035	2
WBGene00000799	crn-6	K04H4.6	0.143609	-0.106066	0.283599	0.192083	0.924418	0.620226	0.035943	0.154436	0.202371	0.93458	0.950341	0.447297	3
WBGene00000830	ctl-1	Y54G11A.6	0.609739	0.318284	0.565532	0.566254	0.465005	0.286177	0.384427	-0.0252928	0.545611	1.0755	0.405895	0.248573	3
WBGene00000831	ctl-2	Y54G11A.5	0.465859	0.317147	0.402938	0.522012	0.375257	0.28878	0.451527	0.273456	0.455305	1.03331	0.321445	0.264177	1
WBGene00000835	cuc-1	ZK652.11	-0.253556	-1.03366	-0.718542	-0.377825	-0.260195	-0.0550649	-0.174083	-0.690331	-0.611938	-0.556062	-0.126329	0.0703054	6
WBGene00000898	daf-2	Y55D5A.5	0.39419	0.844374	1.03232	0.233786	-0.0144513	-0.182384	0.158283	0.412211	1.31925	0.62353	-0.128914	-0.113037	1
WBGene00000901	daf-5	W01G7.1	0.837953	0.261513	0.318722	0.0644819	0.0625872	0.121534	0.542225	-0.100406	0.253801	0.268481	0.10644	0.0565489	2
WBGene00000908	daf-12	F11A1.3	0.0606868	0.792656	0.566984	0.0392266	0.0990675	0.157914	0.0861843	0.555534	0.883647	0.261779	0.287705	0.193997	1
WBGene00000929	dao-3	K07E3.3	-0.214531	-0.942393	-0.896641	-0.414563	-0.285844	0.00838873	-0.317292	-0.815793	-0.74254	-0.37801	-0.11547	0.0103765	5
WBGene00000937	dbr-1	C55B7.8	-0.399521	-0.794621	-0.152892	-0.0895985	-0.15546	0.0103248	-0.324234	-0.81396	-0.0766388	-0.0921117	-0.0845475	0.000263007	6
WBGene00000941	ddp-1	Y39A3CR.4	-0.360895	-0.78131	-0.705654	-0.303197	-0.142831	-0.070076	0.000563953	-0.431829	-0.81188	-0.421231	-0.132777	0.0286528	6
WBGene00000977	dhs-14	R05D8.8	-0.34043	-1.07782	-0.369061	0.186877	-0.363702	-0.350765	-0.504273	-0.457861	-0.785983	1.12296	-0.298283	-0.154798	6
WBGene00000981	dhs-18	C45B11.3	0.292469	0.302999	0.0453966	0.831359	0.575599	0.314536	0.260462	0.411719	0.222353	1.09403	0.266046	0.120492	3
WBGene00000982	dhs-19	T11F9.11	-0.545771	-0.97588	-0.220164	-0.187471	-0.10647	0.0886272	-0.428198	-0.193204	-0.353105	-0.0812755	0.0664361	-0.0064245	6
WBGene00000983	dhs-20	F35B12.2	0.485739	0.498619	0.459468	1.08998	0.914746	0.101991	0.437488	0.978388	0.745812	2.0417	0.784517	0.100145	3
WBGene00000984	dhs-21	R11D1.11	0.527231	0.792639	0.716615	0.354987	0.308781	0.280275	0.474458	1.08139	0.32616	0.363826	0.290976	0.0478843	1
WBGene00000986	dhs-23	R08H2.1	-1.01333	-2.01852	-1.62133	-0.711878	-0.412086	0.00076531	-0.338452	-1.06586	-2.17078	-1.04587	-0.0377826	-0.417286	5
WBGene00000988	dhs-25	F09E10.3	-0.694995	-1.27452	-1.41202	-2.23695	-0.790673	-0.422343	-0.466128	-0.765872	-1.46864	-3.00649	-1.05946	-0.0166838	5
WBGene00000990	dhs-27	C04F6.5	-0.211353	0.55984	0.0670848	-0.24831	0.0330682	0.0641034	0.109275	1.36848	0.0973643	-0.29123	-0.0603782	0.0740414	4
WBGene00001076	dpy-17	F54D8.1	-1.27578	-2.21849	-1.74222	-0.62178	-0.0514838	-0.744779	-1.55035	-2.02955	-1.43818	-0.201259	-0.144789	-0.838259	5
WBGene00001131	dys-1	F15D3.1	0.49636	0.848679	0.392734	-0.276593	-0.283238	-0.271752	0.749487	0.182693	0.445439	0.0528615	-0.229791	-0.105859	2
WBGene00001150	ech-1	C29F3.1	0.269135	1.11182	1.19203	1.50473	1.74808	0.97367	-0.228818	-0.381438	0.54835	0.870958	0.966575	0.264365	3
WBGene00001155	ech-6	T05G5.6	-2.2755	-2.60043	-1.91874	-1.30108	-0.376555	-0.132704	-2.2986	-2.42837	-2.0973	-1.42089	-0.394471	-0.207868	5
WBGene00001156	ech-7	Y105E8A.4	0.880589	-0.0137269	0.311219	-0.318796	-0.490105	-0.0963742	1.42188	0.749141	0.475556	-0.00759665	-0.504881	0.276159	2
WBGene00001158	ech-9	F01G10.3	1.28472	3.59621	3.05346	1.97636	1.18775	0.228694	0.628764	2.4589	2.72965	1.99945	0.403308	-0.67166	1
WBGene00001159	eff-1	C26D10.5	-0.0675847	0.751701	0.401191	-0.12785	0.113842	0.11808	-0.0147938	0.930316	0.114245	0.046362	0.124815	0.145406	4
WBGene00001240	elo-2	F11E6.5	0.614072	0.126296	0.254229	-0.333528	-0.269114	-0.11476	0.849327	0.159181	0.550791	-0.372222	-0.435321	0.119874	2
WBGene00001243	elo-5	F41H10.7	0.435009	-0.0587731	0.278198	-0.34103	-0.541382	-0.0262267	0.934089	0.429984	0.350702	-1.33266	-0.361495	0.328923	7
WBGene00001244	elo-6	F41H10.8	-0.0214042	-0.46095	-0.0977238	-0.373738	-0.83415	-0.223554	0.5324	0.311719	-0.0662973	-1.29625	-0.575583	0.0531412	7
WBGene00001397	fat-5	W06D12.3	-1.98017	-4.42989	-1.84962	-0.879511	-0.324551	0.0389845	-1.69198	-3.58466	-3.19838	-3.5059	0.107342	0.22871	5
WBGene00001398	fat-6	VZK822L.1	0.329482	-1.22788	-0.152153	0.500217	0.349842	0.200725	0.184903	-0.8493	-0.354118	0.364306	0.765843	0.226355	6
WBGene00001399	fat-7	F10D2.9	-1.34467	-2.67882	-0.735862	0.594292	2.05685	0.508984	-2.00366	-3.55622	-2.03571	-1.22943	0.402569	-1.02261	6
WBGene00001476	fmo-1	K08C7.2	0.420339	-0.420557	0.284817	1.11786	1.11439	0.299157	0.121734	-0.183266	0.387662	1.95336	1.31572	0.761653	3
WBGene00001477	fmo-2	K08C7.5	1.03973	0.197553	0.847165	0.625001	-2.06907	-1.60934	2.68074	6.08812	5.68766	5.42282	4.05637	2.2731	1
WBGene00001523	gbh-2	M05D6.7	0.806132	0.391951	0.249204	0.975901	0.602428	-0.177608	0.443115	0.737133	0.0651676	1.19332	0.53995	-0.307611	3
WBGene00001578	ges-1	R12A1.4	0.340309	0.158447	0.618359	0.611148	0.14186	0.583822	0.0903743	0.476578	0.5534	0.911014	0.308622	0.300193	1
WBGene00001581	gfi-1	F57F4.3	0.767799	0.755174	1.15929	-0.516441	0.543519	-0.0720894	0.885295	-0.306737	1.22148	-0.491598	0.13877	-0.16019	2
WBGene00001591	glc-1	F11A5.10	1.08307	0.601793	0.0941036	0.609975	0.725448	0.156025	-0.0556643	1.2944	0.35086	1.01715	0.812025	-0.0964791	1
WBGene00001604	gln-3	Y105C5B.28	-0.0156139	0.279191	0.445852	0.678436	0.736992	0.381778	-0.105111	0.7381	0.535294	1.17667	0.804283	0.435629	3
WBGene00001754	gst-6	F11G11.3	0.383713	-0.127991	0.0427097	1.08198	0.165879	0.0479639	0.506738	0.0628095	-0.456416	1.22313	0.198432	0.0249541	3
WBGene00001760	gst-12	F37B1.2	0.422104	1.33661	-0.24051	-0.145285	0.686718	-0.153887	0.677243	1.79903	0.0885943	0.0812376	0.191263	-0.53322	4
WBGene00001768	gst-20	Y48E1B.10	0.885726	0.912944	0.181727	0.748395	0.198664	0.0112697	0.394721	1.34947	0.365966	0.758553	0.287012	-0.432368	2
WBGene00001776	gst-28	Y53F4B.31	1.05186	0.697249	0.731095	0.631035	0.9559	0.094355	0.94873	1.13732	0.704386	0.758134	1.11556	0.138371	2
WBGene00001777	gst-29	Y53F4B.32	0.28278	-0.1523	-0.116613	0.795546	0.873253	-0.375666	-0.395533	0.875738	0.118088	1.70508	0.750373	-0.52163	3
WBGene00001783	gst-35	Y1H11.2	-0.588517	-0.184148	-0.0255613	-0.150398	0.0509673	0.0459687	-0.887525	-0.192995	-0.357302	-0.326511	0.351445	-0.00781069	8
WBGene00001792	gst-44	F13A7.10	0.383885	1.91426	0.349981	1.43085	0.0786973	-0.0845373	1.24312	3.66085	0.612247	2.13571	0.589045	0.295731	1
WBGene00001824	hbl-1	F13D11.2	-0.076579	0.985812	0.608576	-0.25547	0.145941	0.181729	0.0132359	0.565345	0.854122	0.40849	0.177364	0.228426	1
WBGene00001906	his-32	F17E9.10	-0.675753	-1.4954	-0.808653	-0.279713	-0.144105	-0.132403	-0.245287	-1.54472	-0.803956	-0.171129	-0.447898	-0.380332	6
WBGene00001933	his-59	F55G1.2	-1.0209	-0.888568	-0.251925	-0.0184692	0.0650093	0.754716	-0.676327	-1.39121	-0.41349	0.119481	0.164251	0.280322	6
WBGene00001980	hmr-1	W02B9.1	0.415203	0.746876	0.633097	-0.0148097	-0.0899482	-0.164553	0.561782	0.19099	0.921019	0.135999	-0.23131	-0.115344	2
WBGene00002012	hsp-12.3	F38E11.1	-0.216487	-2.78726	-1.14523	0.42532	-0.226507	-0.504947	-0.303886	-0.822024	-1.03479	0.632883	0.0818757	-0.10134	6
WBGene00002025	hsp-60	Y22D7AL.5	-0.615728	-0.813381	0.0360696	-0.140117	-0.0884958	-0.141874	-0.260133	-1.13427	0.0406402	-0.411091	-0.338144	-0.113619	6
WBGene00002087	ins-4	ZK75.1	1.92817	0.738634	0.117264	0.851595	0.672688	0.321022	1.24355	1.89168	0.296643	0.818093	0.836078	0.535248	1
WBGene00002095	ins-12	C17C3.19	-0.138411	-2.82917	-1.61011	-2.35151	-0.674967	-0.369966	-0.0823109	-1.21951	-0.900761	-1.6841	-0.28346	0.0772973	6
WBGene00002183	kat-1	T02G5.8	-0.350811	-1.0348	-0.809161	-0.57986	-0.137926	-0.0218586	-0.427784	-0.994671	-0.816344	-0.784292	-0.307193	-0.0910518	5
WBGene00002188	kgb-2	ZC416.4	1.97541	0.137743	1.47315	0.958288	0.835907	0.37585	1.04603	0.606077	1.64812	1.2301	0.797454	0.235143	2
WBGene00002258	lbp-6	W02D3.5	0.305544	-0.764154	-0.405135	-0.211784	0.0836374	0.00604956	0.416662	-0.386984	-0.572214	-0.560524	0.0651536	0.0573808	6
WBGene00002259	lbp-7	T22G5.2	-0.694132	-0.723217	-0.135252	0.672129	0.516324	-0.182668	-0.721774	-0.558734	-0.548148	1.04451	0.364597	-0.249335	6
WBGene00002260	lbp-8	T22G5.6	-1.06948	-3.14345	-2.29916	-2.88516	-2.33393	-2.05527	-0.571677	-3.16218	-3.52168	-4.15828	-3.41495	-2.60698	5
WBGene00002263	lea-1	K08H10.1	0.33493	0.274665	0.959089	0.547744	0.0889569	-0.258306	0.359544	-0.0651173	0.799166	0.786663	-0.0890513	-0.0990249	1
WBGene00002274	lec-11	F38A5.3	0.0681712	-0.736517	-0.19246	0.86178	0.687688	0.0663941	0.127309	-0.395222	-0.3013	1.04024	0.137093	-0.299287	3
WBGene00002282	let-4	C44H4.2	-1.04145	1.10302	0.559766	0.132799	0.0820152	-0.062447	0.11476	1.34354	0.0103835	0.449328	0.206548	-0.158756	4
WBGene00002915	let-805	H19M22.2	0.43124	1.04029	1.02315	-0.244564	-0.415722	-0.183131	0.845929	0.341686	1.07767	-0.0635567	-0.215758	-0.117875	2
WBGene00003067	lrg-1	F55H2.4	0.0402462	-0.152237	-0.620204	-0.837284	-0.895822	-0.95872	-0.31078	-0.0758899	-0.216957	-0.612689	-0.58211	-0.633931	7
WBGene00003091	lys-2	Y22F5A.5	0.460753	0.859735	1.36053	0.892049	0.789848	-0.0683117	-0.0306114	0.598328	0.738507	0.898566	0.451297	-0.37274	1
WBGene00003093	lys-4	F58B3.1	-1.24213	-0.681131	0.113908	0.583567	0.924239	1.233	-0.0782996	-0.00645373	-0.208135	0.653855	1.09021	1.59853	8
WBGene00003094	lys-5	F58B3.2	-0.516916	-0.708864	-0.44823	0.832708	1.63402	2.62602	1.34318	0.423866	-0.189932	1.61727	3.17702	3.79119	3
WBGene00003099	lys-10	F17E9.11	-1.49951	-4.02048	-0.756562	-0.45947	-1.59873	-0.423421	-2.8456	-3.01833	-1.39388	1.29071	-0.593696	-1.67447	5
WBGene00003107	mab-10	R166.1	0.331261	1.31832	0.688932	0.218118	-0.0454854	0.244388	0.651562	0.997074	0.727968	0.162831	0.0162405	0.36965	4
WBGene00003163	mdl-1	R03E9.1	1.08693	1.0858	1.28909	0.590165	0.0551793	0.00256482	1.15864	0.360352	1.5554	0.314611	0.244674	0.0155906	2
WBGene00003214	mel-32	C05D11.11	-0.733674	-0.718974	-0.282889	-0.505414	-0.0158797	-0.0421268	-0.682526	-0.807377	-0.229749	-0.452041	-0.126414	0.00101509	5
WBGene00003473	mtl-1	K11G9.6	-0.969227	-1.99907	-0.988086	-2.42972	-2.20845	0.32205	-1.98502	-0.0574566	-0.893265	-2.17268	-0.0781815	0.372006	5
WBGene00003474	mtl-2	T08G5.10	-2.25244	-5.32084	-6.20862	-4.17802	-1.88544	-0.972698	-2.47754	-4.54265	-5.88457	-5.38195	-1.17099	-0.987278	5
WBGene00003476	mtm-3	T24A11.1	0.749245	0.326416	0.710075	0.0809612	0.0839	-0.0574103	0.304836	0.0921121	0.876863	0.267313	-0.000645916	0.0180925	2
WBGene00003482	mua-3	K08E5.3	0.110728	1.30328	0.832963	-0.355742	-0.254059	-0.236128	0.973611	1.03514	0.790519	-0.477407	0.0494924	-0.0106535	4
WBGene00003497	mup-4	K07D8.1	0.724588	0.571591	0.853113	-0.337746	-0.0243505	-0.00401017	0.868879	-0.37742	0.985997	-0.355139	0.229369	0.151867	2
WBGene00003522	nas-3	K06A4.1	-1.91845	0.268144	-1.77625	-1.78743	-0.499833	0.150499	-0.714927	0.485932	-1.25898	-1.99563	-0.177588	0.393807	5
WBGene00003571	ncx-6	C07A9.4	1.35084	0.773181	1.04637	0.633917	0.292189	-0.115074	1.24138	0.821915	1.03558	0.153734	0.29732	0.207316	2
WBGene00003607	nhr-8	F33D4.1	0.959488	0.547272	0.957391	0.398221	0.25067	0.388595	0.778187	0.399659	1.1366	0.389595	0.366719	0.263074	2
WBGene00003610	nhr-11	ZC410.1	-0.831121	-1.42483	-0.378991	-0.317393	-0.0466027	0.152767	-0.636736	-1.29052	-0.610961	-0.276495	-0.0968312	0.0492344	6
WBGene00003622	nhr-23	C01H6.5	-0.0582432	1.04694	0.4783	0.0382003	-0.0428469	-0.0204747	0.358256	1.27328	0.674359	0.0266343	-0.0324668	0.0509762	4
WBGene00003643	nhr-53	K06B4.11	-0.386476	-1.39769	-0.458355	-0.846759	-0.223304	0.439758	-0.818221	-1.36613	-0.50677	-1.29205	-0.256605	0.115719	5
WBGene00003658	nhr-68	H12C20.3	-3.60943	-2.64949	-1.52474	-1.14774	-0.437062	-0.854879	-4.25888	-2.57619	-1.66564	-1.33832	-0.401129	-0.959615	5
WBGene00003669	nhr-79	T26H2.9	0.207254	0.318459	0.704912	0.205122	0.583526	-0.175617	0.177104	0.34881	1.10176	0.397558	0.177966	-0.110247	1
WBGene00003675	nhr-85	W05B5.3	0.517989	0.891631	0.886774	0.153574	-0.655681	0.313958	0.998768	0.556091	0.748367	-0.0509245	-0.0891891	0.315127	2
WBGene00003681	nhr-91	Y15E3A.1	-0.199803	0.785308	0.0853025	-0.261996	-0.35703	-0.0580083	0.28288	0.932319	-0.112358	0.0875744	-0.206627	-0.180265	4
WBGene00003691	nhr-101	H12C20.6	-0.995437	-1.55383	-0.869559	-0.638257	-0.765057	-0.246015	-1.38223	-0.912529	-0.799056	-0.262364	-0.164906	-0.239096	5
WBGene00003704	nhr-114	Y45G5AM.1	-2.16095	-2.61529	-2.45022	-2.63039	-1.12407	-0.922445	-1.98964	-3.11595	-2.60265	-2.87114	-1.32075	-0.743788	5
WBGene00003727	nhr-137	C56E10.4	-0.364292	-0.960857	-1.44531	-1.06944	-0.0665626	0.0454028	-0.510025	-0.866502	-1.71789	-0.91009	-0.313408	-0.574961	5
WBGene00003767	nlp-29	B0213.4	-0.313672	-1.55648	-0.886902	-0.565012	-0.176767	-0.248008	-0.296531	-0.965089	-1.37241	0.0116224	-0.547233	-0.627531	6
WBGene00003768	nlp-30	B0213.5	-0.40013	-1.6117	-0.447298	-0.53432	1.18382	0.390065	-0.322805	-1.23902	-0.947813	-0.123349	0.503615	0.127869	6
WBGene00003769	nlp-31	B0213.6	-0.311911	-1.14867	-0.587925	-0.23262	-0.481584	-0.270432	0.0137888	-0.596617	-0.785046	0.0370059	-0.630399	-0.693565	6
WBGene00003771	nlp-33	T19C4.7	0.444164	-0.853416	-0.960878	-0.29368	-0.0737771	-0.681014	0.0580221	-0.409599	-0.808397	0.00863432	0.183163	-0.139133	6
WBGene00003778	nnt-1	C15H9.1	1.05058	1.10506	1.46118	1.07612	0.397451	-0.0507625	-0.205696	1.58202	0.963211	1.95956	0.605915	0.0651603	1
WBGene00003828	nuc-1	C07B5.5	0.530007	0.250068	0.314978	0.46862	0.618029	0.341788	0.501391	0.723036	0.475233	0.868023	0.659093	0.340356	3
WBGene00003844	odc-1	K11C4.4	0.792598	-0.67121	-0.599976	-0.258045	-0.0143956	-0.609858	0.71664	-0.683595	0.141166	-0.291166	0.0235945	-0.316091	7
WBGene00003847	blmp-1	F25D7.3	0.0854811	0.743992	0.408504	-0.115584	0.392276	-0.0448391	0.358931	0.450521	0.523914	-0.161175	0.28893	-0.00464789	4
WBGene00003877	pept-1	K04E7.2	0.387986	0.0736705	0.21725	-0.876342	-0.0298154	-0.203256	0.363928	-0.242523	0.366999	-1.09908	0.108002	0.185758	7
WBGene00003957	pcp-2	F23B2.12	0.866577	0.74029	1.42776	0.7847	1.34773	0.14216	0.284776	-0.0868273	0.977313	-0.291811	1.06818	0.155618	2
WBGene00003958	pcp-3	F23B2.11	0.932984	0.524303	0.841283	0.557951	0.388867	0.800913	0.918631	0.495247	0.864628	0.172174	0.489959	0.702965	2
WBGene00003959	pcp-4	Y116F11B.3	1.24388	0.994916	1.2295	-0.208867	0.542661	0.162753	0.894806	0.538945	1.18429	-0.268558	0.351364	0.590584	2
WBGene00003968	peb-1	T14F9.4	-0.512375	1.54707	0.855892	0.626001	0.305619	-0.270753	0.470071	1.57233	0.859854	0.755836	0.215968	0.10081	4
WBGene00003982	pes-9	R11H6.1	0.561659	0.388304	0.400032	-0.0717142	0.0303583	-0.0553737	0.670433	-0.0658338	0.347195	-0.0324014	-0.252573	-0.122181	2
WBGene00003999	pgp-5	C05A9.1	-0.510376	-1.02146	-0.803636	0.885354	0.251709	-0.409597	-1.08627	-0.752202	-1.0397	0.88118	-0.114593	-0.579012	8
WBGene00004000	pgp-6	T21E8.1	-0.807927	-1.73214	-2.36031	-0.945082	-1.05952	-0.590884	-1.16946	-1.62425	-2.95157	-0.955576	-1.14979	-0.671231	5
WBGene00004003	pgp-9	C47A10.1	0.927956	0.364765	0.812558	0.678557	1.00332	0.104604	1.23205	0.279455	0.753297	0.564204	0.657369	0.208814	2
WBGene00004005	pgp-11	DH11.3	0.16543	0.39335	0.542277	0.23048	0.696276	0.171266	0.0810234	0.869459	0.880176	0.662084	0.664546	0.177209	1
WBGene00004020	pho-1	EGAP2.3	0.700323	0.344546	0.555544	0.218325	0.538309	0.0345413	0.811485	0.267588	0.558342	0.257349	0.367967	0.240816	2
WBGene00004047	plx-1	Y55F3AL.1	0.443356	0.796197	0.861034	-0.0261889	-0.160243	-0.24931	0.561882	0.189442	1.14648	0.119036	-0.298715	-0.138793	2
WBGene00004052	pme-4	H23L24.5	-0.708467	-0.968534	-2.34796	-1.79516	-1.19335	-1.15191	-0.859647	-1.04868	-2.23852	-1.80984	-1.66646	-0.795797	5
WBGene00004062	pmp-5	T10H9.5	-4.07327	-3.466	-2.67994	-3.04696	-1.33842	-0.0454356	-3.69411	-3.61645	-3.03512	-3.56216	-0.823157	0.154349	5
WBGene00004096	pqm-1	F40F8.7	0.945999	0.310839	1.05295	0.947932	0.618064	-0.0873792	0.473129	-0.219075	0.878897	1.00765	0.108665	-0.166983	1
WBGene00004114	pqn-25	D1044.3	0.134126	0.243708	1.25187	1.58941	0.988521	0.351093	-0.00989376	0.231748	0.958178	1.28333	0.534206	0.170433	3
WBGene00004130	ketn-1	F54E2.3	0.697881	1.12678	1.18049	-0.0901613	-0.0809581	-0.0603786	0.929542	0.11232	1.3662	-0.148879	-0.220556	-0.0420804	2
WBGene00004134	pqn-47	F59B10.1	-0.0694093	1.01099	0.577377	0.0775483	-0.1039	0.0828641	0.326468	0.767421	0.684674	0.266976	0.0369139	0.13238	4
WBGene00004153	pqn-71	T23F1.6	-1.33622	-0.0061763	-0.291551	-0.0206984	-1.28338	0.40355	-1.3259	0.157978	-0.275557	0.860144	-0.758724	0.120151	8
WBGene00004196	prx-11	C47B2.8	0.178936	0.13055	0.158617	0.813349	0.692921	0.251188	0.350077	0.270762	0.234283	0.764163	0.313052	0.10659	3
WBGene00004224	ptr-10	F55F8.1	-0.689584	0.994548	0.390509	-0.176197	-0.612357	-0.451297	-0.0949055	1.44884	0.467697	-0.0387045	0.106819	-0.348283	4
WBGene00004300	ram-2	F38A3.2	-0.354091	-0.0993927	-0.188274	0.175641	-0.723541	-1.77593	-0.762593	-0.588335	-0.799121	0.605754	0.495092	0.541645	5
WBGene00004428	rpl-16	M01F1.2	-0.390229	-0.334782	-0.38267	-0.186017	0.00732862	0.119464	-0.667816	-0.52097	-0.251543	-0.180785	-0.110565	0.0779786	5
WBGene00004431	rpl-19	C09D4.5	-0.182064	-0.547302	-0.530936	-0.18772	0.0691361	0.0673602	-0.14783	-0.368678	-0.508945	-0.354279	-0.0822485	0.0600603	6
WBGene00004433	rpl-21	C14B9.7	-0.405106	-0.273972	-0.147073	-0.0979463	-0.0429886	-0.0363256	-0.848342	-0.630049	-0.110274	-0.121739	-0.11645	0.0578568	8
WBGene00004456	rpl-43	Y48B6A.2	-0.474538	-0.857917	-0.959088	-0.244049	-0.0987011	-0.0463514	-0.289814	-0.470987	-1.09972	-0.479199	-0.207503	-0.0110696	6
WBGene00004499	rps-30	C26F1.4	-0.389902	-0.588933	-0.770959	-0.186341	-0.0205396	-0.0284865	-0.28004	-0.387139	-0.676056	-0.310875	-0.142847	-0.0412957	5
WBGene00004567	rrn-2.1	F31C3.11	-1.04661	0.202921	-0.226552	1.23142	0.0768431	1.42059	-1.47534	0.37089	-0.970642	0.0281407	-0.355826	-1.28306	8
WBGene00004930	sod-1	C15F1.7	-0.851776	-1.54316	-1.14825	-0.800349	-0.260005	0.0522392	-0.691154	-1.09551	-0.91084	-0.712877	-0.263599	0.0472175	5
WBGene00004987	spp-2	T08A9.12	1.155	1.11463	0.705175	2.05882	1.30525	0.039121	0.725575	2.12901	0.742653	2.54887	1.42299	0.0830282	3
WBGene00004988	spp-3	T08A9.7	0.279232	0.582699	0.594073	1.02404	1.26745	0.289188	0.380572	0.774328	0.536655	0.915769	0.837114	0.00015757	3
WBGene00004989	spp-4	T08A9.8	1.39637	0.597435	0.272687	0.426931	1.80606	-0.408761	1.68398	0.686469	0.167347	0.433236	1.49815	-0.0419634	2
WBGene00004990	spp-5	T08A9.9	0.555759	0.571808	0.502924	0.655051	0.949003	0.255402	0.641735	0.836845	0.540816	0.720406	0.64709	0.139396	3
WBGene00004993	spp-8	C28C12.5	0.796428	0.47878	0.297722	0.938955	0.209298	-0.588285	0.456199	0.876664	0.27822	1.3356	0.581654	-0.38789	2
WBGene00005002	spp-17	C54G6.5	0.781592	0.730669	0.482833	0.199271	0.591708	0.940851	1.04938	0.713752	0.513884	0.124563	0.625022	1.19322	2
WBGene00005444	srh-237	T05E12.7	-5.03852	-3.83836	-3.22118	-3.79967	-2.0648	-1.55106	-4.19563	-4.14694	-3.56496	-4.68614	-2.18933	-1.37394	5
WBGene00005653	srr-2	T26H2.8	-0.0131513	1.47582	0.987304	1.59192	1.01399	-1.00566	0.385645	1.94979	0.921981	2.14846	1.38179	0.292994	1
WBGene00005655	srr-4	K11D12.3	-0.681713	-1.49003	-1.14056	-1.22381	-0.70638	-0.346194	-0.817561	-1.67695	-1.30719	-1.07812	-0.324287	-0.329351	5
WBGene00005949	srx-58	C29F3.6	-0.85285	-1.1312	0.365736	-0.714873	0.337914	0.714571	-0.785962	-1.46021	-0.55133	-0.754286	-0.394016	-0.191979	6
WBGene00005982	srx-91	H12C20.4	-2.83508	-3.29173	-1.7117	-0.800389	-0.965026	-1.13189	-3.18021	-3.59401	-1.78636	-1.53327	-0.106561	-1.17928	5
WBGene00006075	str-7	F22B8.5	-3.50096	-6.0393	-4.47544	-3.46289	-3.01419	-4.97918	-3.48922	-4.9461	-4.88626	-3.17827	-2.99807	-4.8985	5
WBGene00006220	str-176	T01B11.5	0.0852371	0.720178	0.505946	0.287981	0.129409	0.00930898	-0.0552718	1.66674	0.597638	0.339818	-0.0467294	0.0489302	1
WBGene00006366	sym-1	C44H4.3	-0.706773	1.12557	0.194999	-0.0751041	0.152834	-0.540994	0.0851847	1.47118	-0.0423918	0.279456	0.0357007	-0.741454	4
WBGene00006367	sym-2	ZK1067.6	-0.0505739	0.774455	0.37166	-0.0779426	0.028275	0.104533	0.0932893	1.23737	0.245188	0.19901	0.0773897	0.00695018	4
WBGene00006404	tag-10	C31C9.1	0.477416	0.209366	0.0340831	-0.0792652	0.58315	0.885215	0.6887	0.12668	0.0168097	-0.516218	0.910936	0.678802	2
WBGene00006493	tag-147	R09A8.3	0.72231	0.337591	0.306369	0.0903641	0.106973	0.00354872	0.610254	-0.0253331	0.429363	-0.115037	-0.0129074	0.0284214	2
WBGene00006510	mtrr-1	C01G6.6	-2.53024	-2.47766	-0.632624	-0.350075	-0.0678069	0.104953	-2.43392	-2.77518	-0.522391	-0.244277	-0.056221	0.0637003	8
WBGene00006534	tba-8	ZK899.4	-0.073027	1.01843	0.164293	0.615493	0.170579	-0.483474	0.233202	1.83414	0.192477	0.646428	0.803519	1.3653	4
WBGene00006588	tnt-3	C14F5.3	-0.0569614	-0.21461	-0.530327	-1.40466	-0.587242	-0.306772	-0.163583	-0.496305	-0.574965	-1.31738	-0.374873	-0.184138	7
WBGene00006636	tsp-10	T14B4.4	0.700094	0.833288	0.185052	1.02559	0.78429	0.565479	0.589591	1.53012	0.403741	1.22757	0.91207	0.911987	3
WBGene00006771	tln-1	Y71G12B.11	0.567832	0.722663	0.760216	-0.0440629	-0.106693	-0.22567	0.673957	-0.0736428	0.774086	0.072965	-0.116198	-0.103036	2
WBGene00006897	ver-4	F59F3.5	0.308849	0.644331	1.15299	0.407169	0.271566	0.163595	0.282579	0.588438	1.53076	-0.272781	0.472524	0.211185	1
WBGene00006964	xrn-2	Y48B6A.3	0.639897	0.502479	0.540872	0.0631434	-0.0456798	-0.0684055	0.902003	-0.056401	0.708082	0.135101	-0.118356	0.00499539	2
WBGene00006980	zig-3	C14F5.2	-0.425075	-2.89228	-0.980655	-0.992023	-0.330759	-0.0991073	-0.929953	-2.54069	-1.65528	-0.90467	-0.276244	-0.079569	6
WBGene00006981	zig-4	C09C7.1	0.225311	-1.30453	0.113778	-0.0196216	-0.28731	0.0539101	0.0129078	-1.19221	0.000204677	0.44038	0.159728	0.232075	6
WBGene00007018	mdt-18	C55B7.9	-0.982377	-1.54143	-0.655324	-0.290449	-0.169957	-0.00597451	-0.964148	-1.27081	-0.326373	-0.200031	-0.114068	0.0366362	6
WBGene00007027	ssl-1	Y111B2A.22	0.539656	0.760725	0.849104	0.0607622	-0.153261	-0.296672	0.807256	0.0458521	1.07658	0.258034	-0.250677	-0.18588	2
WBGene00007072	ugt-1	AC3.7	-0.0587294	-1.34397	-0.0107164	1.12723	0.93567	0.0832115	-0.234605	-1.4716	-0.413737	1.7527	1.0175	-0.0843874	6
WBGene00007073	ugt-2	AC3.8	-0.15577	-0.250674	0.210396	0.944735	1.18114	-0.26312	-0.24085	0.355576	-0.0724258	1.27101	0.700939	-0.348036	3
WBGene00007112		B0035.13	0.895784	0.846218	0.7842	1.12273	1.49813	1.20885	0.960166	1.39204	0.691808	1.39345	1.76056	1.12173	3
WBGene00007203	best-1	B0564.3	0.245751	0.815665	0.640781	1.96625	0.00096908	-0.640249	0.106017	2.24911	1.19234	2.32963	0.797547	-0.473501	1
WBGene00007228	acs-7	C01G6.7	0.392818	0.600322	0.874641	1.3435	1.41774	-0.154492	0.191184	0.43797	1.15481	1.91504	0.75321	-0.128911	1
WBGene00007231		C01G10.4	-1.51186	-0.728537	-0.32897	0.329851	0.389609	0.130423	-1.14416	0.860092	0.381156	0.0781749	-0.571095	0.472439	8
WBGene00007324		C05B5.8	-0.0098206	-1.1254	-0.61602	-0.165814	-0.108481	-0.216836	-0.497023	-0.868632	-0.775152	-0.162457	-0.0853826	-0.205959	6
WBGene00007328	pho-10	C05C10.1	1.56254	3.89022	2.95668	0.938699	1.79626	1.17029	0.121012	4.02962	3.23072	2.00399	2.04079	1.35694	1
WBGene00007330		C05C10.3	-0.942339	-1.49716	-0.772665	-0.656867	-0.187683	0.0652222	-1.14238	-1.41584	-0.93917	-0.725932	-0.243073	-0.0209612	5
WBGene00007331	pho-11	C05C10.4	0.533235	0.447933	0.653269	1.27736	1.2207	1.06434	0.138989	0.583257	0.509006	1.14636	1.02111	0.796263	3
WBGene00007362	cyp-35C1	C06B3.3	-0.592348	-1.61263	-0.856441	-0.48065	0.618571	0.278591	-0.237557	-1.69523	-1.51889	-0.953908	0.75056	0.13053	6
WBGene00007392	fbxa-156	C06H5.1	0.624986	-0.491648	0.221933	0.537205	0.482088	0.000921128	-0.0201586	0.0695419	0.0980226	1.15464	0.281262	0.0871704	3
WBGene00007402	ugt-60	C07A9.6	0.11542	-0.0739338	-0.0928195	-0.725044	-0.799821	0.224801	0.140404	0.0636719	-0.153319	-1.40495	-0.739068	0.00634064	7
WBGene00007404	best-5	C07A9.8	1.32158	0.642479	0.137934	1.15642	0.39861	-0.0861231	0.256631	1.53558	0.57857	1.01398	0.564337	0.105731	2
WBGene00007405		C07A9.9	0.0637893	-0.851977	-0.438216	-0.374415	-0.178826	0.190635	-0.154813	-0.698495	-0.555659	-0.385259	-0.209708	0.177755	6
WBGene00007422	ugt-17	C08B6.1	-1.49114	-1.69746	-0.874287	-1.04756	-0.175053	0.297677	-1.42817	-1.60872	-0.623051	-0.981695	0.222827	0.101079	5
WBGene00007423		C08B6.2	-1.00132	-2.57635	-0.380164	-1.47722	0.194706	-0.257202	-2.07806	-2.12557	0.148758	-1.19722	0.977533	-0.394554	6
WBGene00007440		C08E8.4	0.297649	0.292053	0.881505	1.59976	0.945467	0.883197	-0.562818	0.844788	-0.0577717	2.09855	0.966121	0.547421	3
WBGene00007455	ugt-22	C08F11.8	0.0157624	-0.993917	-0.451913	-1.112	0.45922	0.137596	0.0272901	-0.971007	-0.741006	-1.60312	0.307529	-0.168447	6
WBGene00007460		C08F11.13	0.747428	-0.373482	0.170557	0.668468	0.89079	0.281393	0.0372192	0.0805767	0.301841	1.51244	1.10978	0.0373617	3
WBGene00007479		C09F9.2	-0.0927933	1.57365	0.492902	-0.00376337	0.0984416	-0.3897	0.511755	1.66474	-0.00539565	0.305174	-0.00386041	-0.823138	4
WBGene00007521		C11E4.7	-0.807375	0.285748	0.997331	-0.323932	0.749524	-0.433035	0.16012	-0.00388547	1.68309	-1.0121	0.364723	0.0779254	1
WBGene00007565	clec-48	C14A6.1	-1.31873	-2.23372	-1.94154	-1.54243	-0.535787	-0.0555744	-1.304	-1.67195	-2.05041	-1.76924	-0.0775137	-0.0384338	5
WBGene00007599		C15A11.7	-0.267671	0.131919	0.136864	-0.0803021	-0.0316393	0.0484713	-1.04255	1.77877	0.0708088	0.593028	-0.0758835	-0.0743666	4
WBGene00007605		C15C8.3	0.553632	0.916944	1.44904	0.360246	1.08131	1.45442	0.413333	0.37605	0.82177	-0.321705	1.12251	1.0416	1
WBGene00007656		C17H1.3	-2.34488	-0.234689	-0.760039	-0.741004	-0.547117	-0.34014	-2.73426	1.08574	-1.08161	-1.05144	1.3195	0.526473	8
WBGene00007660		C17H1.7	-0.16788	0.156144	1.15596	1.13883	1.90747	1.04688	-1.52941	1.18038	1.09876	1.09178	1.64934	0.853637	3
WBGene00007672	fbxa-136	C18D4.2	1.21535	1.94523	0.0603251	0.866953	0.299658	0.165698	1.57785	1.47495	0.500379	1.25432	0.642651	0.799919	2
WBGene00007682		C18D11.6	-0.524142	-1.63378	-0.231467	-0.182895	-2.0752	-0.279475	-0.670349	-0.394034	0.98722	0.238866	-1.77616	-1.07998	7
WBGene00007779		C27D8.3	0.652373	0.77899	0.819937	0.495613	0.589655	-0.0665456	0.319532	0.4876	0.80665	0.848824	0.280206	-0.0695637	1
WBGene00007807		C29F3.7	-1.8192	-1.14304	-0.414591	-0.497377	0.593813	0.0984837	-2.70795	-2.24359	-1.41614	-1.34323	0.0334744	-0.490692	5
WBGene00007808	best-7	C29F4.2	1.00163	0.979751	0.790082	0.0657545	-0.0779901	-0.282975	0.863649	1.00318	0.960765	-0.368308	0.0560985	0.178679	2
WBGene00007812		C29F7.3	0.00117783	-0.292891	-0.686048	-0.696543	-0.00277365	-0.0898921	0.0498807	-0.0165099	-0.666633	-1.11445	-0.21962	-0.161841	7
WBGene00007818		C30F2.4	0.215045	3.43239	3.17244	3.56553	2.70213	0.88733	-0.0242324	2.47561	2.30302	3.13405	1.36435	0.984658	1
WBGene00007829	oac-5	C31A11.1	1.34817	1.68846	3.32732	1.34164	1.12881	-0.100447	1.01296	0.968468	2.98354	1.4128	1.28799	0.202861	1
WBGene00007848	cytb-5.1	C31E10.7	-0.304231	-0.795885	-0.430016	-0.261461	-0.0156837	-0.105544	0.149898	-0.33766	-0.598487	-0.276092	-0.058855	-0.132153	6
WBGene00007864		C32H11.1	-1.90426	-3.85379	-3.0964	-1.91483	-5.08536	-4.72241	-1.63371	-3.91484	-3.6104	-2.08453	-4.30248	-5.61112	5
WBGene00007867		C32H11.4	3.40238	2.20843	0.673866	1.23917	0.581616	-0.117621	2.62609	1.77281	0.31626	0.552	0.736081	-1.03212	2
WBGene00007872		C32H11.9	1.3865	0.993265	2.82814	1.16126	0.713578	0.585819	-0.0962518	-1.7577	1.23787	0.00727671	-1.13432	-0.722774	1
WBGene00007875	dod-24	C32H11.12	1.34154	0.0766045	-0.738823	0.27647	-0.202474	-0.608964	0.810161	-0.757617	-1.38601	-0.889048	-1.24798	-3.01629	7
WBGene00007885	ugt-21	C33A12.6	0.0118281	-0.252581	0.489596	1.06953	0.699477	0.735966	-0.199826	-0.285995	0.285337	0.632825	0.755334	0.584184	3
WBGene00007913	cyp-36A1	C34B7.3	0.383052	0.43945	0.871224	-0.546356	-0.213003	-0.83133	-0.015621	0.00180705	1.02765	-0.67404	-0.211079	-1.33496	7
WBGene00007944		C34F6.10	0.364204	0.694507	0.469991	0.0118145	0.0357696	0.0370331	0.308579	0.403296	0.605646	0.0979762	0.0644955	0.0709028	2
WBGene00007947		C35A5.3	-2.16717	-1.09609	-1.39133	-2.53501	-0.456629	-0.106621	-1.86367	-1.42439	-1.5616	-3.0045	-0.843532	0.387793	5
WBGene00007969	acs-19	C36A4.9	0.0837956	0.217172	0.699509	0.242773	-0.164303	0.0454349	0.843081	0.86048	0.903716	-0.139178	-0.0183357	0.123569	2
WBGene00007990	fipr-23	C37A5.4	-0.329842	-1.80804	-0.0599766	1.59299	-1.75212	-0.519735	-2.1824	-0.183317	-0.562606	2.19026	-1.82683	-0.685048	5
WBGene00008014	fbxa-172	C38D9.6	2.95943	2.83982	3.54178	2.30967	3.11205	1.86189	2.07231	3.77801	4.22567	2.74817	3.33183	1.29823	1
WBGene00008027	scl-5	C39E9.2	0.0721542	0.35486	-0.495989	0.152785	0.032704	1.08318	-1.14176	0.907484	-1.039	0.167388	0.318734	0.875265	8
WBGene00008043		C40H1.8	-0.900123	-1.44101	-0.202778	-0.32985	-0.503401	-1.0717	-1.04275	-1.19953	-1.28596	0.503861	-1.65044	-0.411208	6
WBGene00008097	ugt-15	C44H9.1	-1.27739	-1.93776	-0.809621	0.00330927	-0.335885	-1.12821	-0.984543	-1.41422	-0.972366	-0.280332	-0.283735	-0.659787	5
WBGene00008167		C48B4.1	0.813232	0.794496	0.95747	0.380076	0.874584	-0.0465816	0.923078	0.407067	0.627382	0.68938	0.50539	-0.247577	2
WBGene00008205	sams-1	C49F5.1	-1.31279	-0.631399	-0.668182	-1.42092	-0.947436	-0.383579	-1.04549	-0.947069	-0.802296	-1.45916	-0.63597	-0.309808	5
WBGene00008220		C50B6.7	0.0593807	0.239107	0.508992	0.951962	0.615052	0.726273	0.210194	0.676789	0.318225	1.5775	1.06427	1.00701	3
WBGene00008224		C50B8.1	-0.321294	-0.801782	-0.253764	-0.068515	-0.0604259	0.0617527	-0.566028	-0.600564	-0.144906	-0.138275	0.00353091	0.0295868	6
WBGene00008233		C50F4.8	0.400246	0.56832	0.598959	0.342398	-0.176204	-0.318589	-0.102953	0.918514	0.557766	1.09549	0.172856	0.0444985	1
WBGene00008296	cdr-2	C54D10.1	0.636	0.154905	0.561828	0.899012	1.23772	0.529307	0.265978	0.386535	0.019436	1.00538	0.999258	0.0450555	3
WBGene00008301	dct-3	C54D10.7	-1.17332	0.257603	0.852956	1.48	0.554148	-0.046432	-1.45992	1.25245	0.920732	1.22428	1.17841	0.403983	8
WBGene00008335		C55A6.6	0.1245	0.365013	0.403359	0.656739	0.59505	0.414059	0.168995	1.28983	0.560541	0.408782	0.700245	0.103659	1
WBGene00008354	gcsh-1	D1025.2	-0.349949	-0.366122	-0.616566	-1.19699	-0.539628	0.113945	0.139244	-0.195573	-0.955987	-1.78981	-0.560315	0.0400684	7
WBGene00008390		D1086.3	0.42211	0.922204	0.697468	-0.0220201	0.833371	0.104358	-0.4026	2.33357	1.06239	0.778841	0.773022	0.273736	4
WBGene00008396		D1086.9	0.681934	0.513682	0.782708	-0.317173	-2.31446	-1.52196	-0.126346	1.44985	0.243895	-0.464906	-1.12955	-1.57834	7
WBGene00008412		D2030.2	1.0664	0.281507	0.443787	0.477976	0.0869957	0.137171	0.249001	0.487064	0.425418	0.604427	0.204929	0.0432175	2
WBGene00008436		DH11.2	-1.57531	-3.45461	-1.99314	-1.51008	-0.506586	-0.699896	-2.61598	-2.59847	-1.92331	-1.26991	-0.0863537	-0.604053	5
WBGene00008462		E02H4.4	1.35207	1.53575	1.58328	1.51444	0.533111	0.956679	1.54012	2.27406	1.89365	1.8591	1.32912	0.889526	2
WBGene00008477	clec-17	E03H4.10	1.62138	2.11229	1.87897	0.756443	-0.442651	-0.365457	1.0263	1.74356	0.363203	1.07377	-0.835757	0.434495	2
WBGene00008499	cyp-37A1	F01D5.9	0.301621	0.195214	0.192512	0.720473	0.925429	0.341947	0.209576	0.0290194	0.304154	1.2999	1.05561	0.289343	3
WBGene00008519	cyp-13B1	F02C12.5	-0.574479	1.60644	1.85629	0.713694	-0.298307	-0.133444	-0.744324	1.40229	1.12013	0.505927	-0.363325	-0.255262	4
WBGene00008548		F07A11.5	0.39685	0.276317	0.345223	0.287867	0.368836	0.151573	0.453842	1.00331	0.335833	0.176745	0.386362	0.0498457	1
WBGene00008549	din-1	F07A11.6	0.487503	0.769773	0.769079	-0.0996493	-0.053448	-0.262291	0.438194	0.37485	0.922216	0.182788	-0.158762	-0.134486	2
WBGene00008560	pho-13	F07H5.9	-0.914264	-1.28535	-0.838476	-1.56431	-0.39495	0.178477	-0.742529	-1.17123	-0.948172	-2.20902	-0.201762	0.725698	5
WBGene00008565		F08A8.2	-0.678606	0.869329	0.199373	-0.437815	0.867655	1.16307	-0.143145	0.017119	0.349147	-0.656746	0.892372	1.04871	8
WBGene00008584		F08G5.6	-1.13362	-2.42909	-1.17783	-0.169617	-1.65328	-1.25306	-1.80484	-2.77628	-2.35725	-1.05177	-2.0585	-2.82368	5
WBGene00008588		F08G12.5	-0.768815	-0.806041	-0.0603045	0.0315763	0.302797	0.0360685	-1.17853	-0.100527	-0.00159733	-0.00755551	0.159736	-0.0183493	8
WBGene00008596	clec-54	F08H9.8	1.345	0.773426	0.911277	1.16554	0.864053	0.627655	1.15854	1.58018	1.25133	1.67457	0.859085	0.983041	1
WBGene00008597	clec-55	F08H9.9	2.59115	1.62149	-0.265688	2.6589	1.3352	0.296633	1.89055	3.63999	1.32908	3.82656	1.34631	0.732431	1
WBGene00008598		F09A5.1	0.69125	0.500988	0.88021	0.784007	0.78004	-0.0210645	0.875216	1.14421	1.25454	0.522245	0.785399	-0.302947	1
WBGene00008602	oac-14	F09B9.1	-0.423833	-0.798886	0.516074	1.3537	0.296001	-0.765271	-0.419203	-0.749396	0.432448	0.92429	0.53825	-1.13262	6
WBGene00008634		F10A3.4	0.777682	0.877731	0.977519	1.3441	1.20512	0.711912	0.507259	0.829257	1.07096	1.1926	1.21907	0.682027	1
WBGene00008677		F11A5.9	0.511388	1.13528	1.10145	0.0919608	0.101134	0.130877	0.12018	2.54139	1.28842	-0.0516435	0.198133	0.0707362	1
WBGene00008694		F11C1.5	-1.0692	-0.997506	-0.59582	-0.868365	-0.107088	-0.0302118	-1.03005	-1.46898	-0.642594	-1.03746	-0.223975	0.0478173	5
WBGene00008739		F13D12.3	-0.1912	-1.52007	0.145987	-0.0991191	-0.227833	-0.204465	-0.924163	-0.974584	0.120618	0.0400646	-0.431611	-0.518073	6
WBGene00008809	cyp-13A11	F14F7.2	-0.364743	1.1851	0.395469	2.00902	-0.161028	-0.294866	-0.422856	2.00936	0.152085	2.94202	0.3851	-0.61664	1
WBGene00008810	cyp-13A12	F14F7.3	-0.62497	0.518836	0.786118	1.37641	0.964659	-0.813395	0.584641	1.03428	0.182787	2.39048	1.0238	-0.299656	1
WBGene00008850		F15B9.6	1.02878	0.641429	0.681712	1.62305	-0.0473583	-0.169	-0.0405562	0.97946	0.740278	0.494547	0.0653905	-0.180642	1
WBGene00008860	rmo-1	F15D4.3	-0.297462	-0.788981	-0.561537	-0.265543	-0.0941918	-0.0567543	0.197443	-0.43414	-0.522463	-0.433331	-0.184223	-0.111569	6
WBGene00008862		F15D4.5	-1.77014	-1.31745	-1.17082	-0.422352	-0.458285	0.0194298	-1.81571	-2.04457	-0.269948	-0.0541937	-0.777863	-0.478056	5
WBGene00008891	clec-42	F16H6.1	1.48192	1.57128	1.36567	1.28287	-0.824955	-0.192704	0.797647	0.996096	0.362638	0.675481	0.195375	-0.943757	2
WBGene00008905		F17B5.1	1.53922	1.77528	1.68965	3.08587	2.15151	1.072	0.684336	2.56056	1.57155	3.74806	2.86073	1.69007	3
WBGene00008916	clec-221	F17C11.5	-0.512402	-2.11712	-0.254606	1.53704	0.30924	-0.890309	-0.353229	-0.814214	-0.860124	0.635794	0.386105	-1.56058	6
WBGene00008917		F17C11.6	-0.709396	-1.75844	-1.07569	0.160107	0.562099	0.468207	-2.28063	-1.39261	-1.23584	0.192899	0.678618	0.478825	6
WBGene00008922		F17C11.11	-0.266787	-1.39881	-0.519553	-0.189268	0.993369	0.125446	-0.525245	-0.668737	-0.491762	0.0397928	0.74065	0.0134739	6
WBGene00008925		F17H10.1	-0.64028	-1.52214	-0.531938	-0.621287	-0.311745	-0.0699448	-0.812291	-1.45232	-0.542971	-0.527282	-0.183371	-0.0193991	5
WBGene00008936		F18E2.1	-0.940974	-1.06583	-0.785881	-1.30778	-0.749331	-0.412938	-1.10365	-0.947231	-0.849486	-1.14788	-0.640413	-0.599618	5
WBGene00008963		F19H8.2	-0.460905	0.468517	-0.116494	-0.149268	-0.00713711	0.35365	-0.0580761	1.42328	-0.309067	-0.455495	0.0701523	0.133696	4
WBGene00008964	mltn-9	F19H8.4	-0.981005	0.885243	-0.548395	-1.53226	-0.218944	0.151025	-0.000200681	0.631336	-1.11189	-1.12809	-0.477587	-0.0740458	7
WBGene00009047		F22B8.4	-2.6925	-4.23361	-4.85569	-3.06058	-1.43248	-3.37981	-2.51507	-4.81272	-4.28696	-3.26537	-2.24154	-4.22678	5
WBGene00009048	cth-1	F22B8.6	-2.84513	-4.49522	-3.97258	-2.2288	-2.24812	-3.48139	-3.26439	-4.09155	-4.03043	-2.33372	-2.22478	-3.79336	5
WBGene00009049		F22B8.7	-1.29219	-2.38093	-1.69802	-0.422427	-0.941686	-1.04906	-1.5118	-1.96903	-1.73641	-0.433419	-0.700913	-1.13242	5
WBGene00009057	cept-1	F22E10.5	-0.250983	-0.72622	-0.144181	-1.01063	-0.235834	-0.378242	0.143081	-0.970754	-0.0531956	-0.923973	-0.528304	0.0181348	6
WBGene00009061		F22G12.1	-1.38161	0.374722	1.18802	0.851377	0.798909	0.744743	-1.89408	1.02886	1.22584	0.572593	1.4756	0.896583	8
WBGene00009096	fipr-1	F23H12.8	0.130427	0.447801	-0.226958	0.374261	0.909977	-0.18425	0.248097	1.92288	-0.322789	-0.0383645	0.957653	0.109688	3
WBGene00009110		F25D1.5	-1.08138	-1.07692	-0.966452	-0.443585	-0.207991	0.0549323	-0.455893	-0.0697314	-1.41557	-0.741406	-0.00309518	-0.230363	5
WBGene00009187		F27D4.1	-0.347385	-0.62407	-0.23788	-0.24718	-0.0115048	-0.0638703	-0.291663	-0.670944	-0.236921	-0.306299	-0.0998192	-0.0261237	6
WBGene00009192		F27E5.1	1.18325	1.26829	0.897209	1.57368	1.49037	0.52929	1.14953	1.6355	1.12281	1.81656	1.57657	0.309244	1
WBGene00009215	thn-2	F28D1.5	-0.842507	0.133376	-0.93862	-0.16858	-1.10395	0.436863	-0.00906796	1.4563	-0.803008	0.630706	0.128305	0.583592	4
WBGene00009226	cyp-37B1	F28G4.1	2.99444	1.24777	1.67234	1.95231	0.832437	-0.315148	1.05616	2.1878	1.539	3.56026	1.66592	-0.669069	2
WBGene00009236		F28H7.2	-0.0424928	1.11208	0.826227	1.25618	0.584612	0.336799	0.414258	2.43402	0.761465	1.83739	1.20132	0.324538	1
WBGene00009292		F31D4.5	-0.92899	-0.304458	0.183199	-0.503404	-0.493721	-0.218393	-1.08709	-0.837027	-0.23583	0.0620578	-0.054111	-0.414567	8
WBGene00009293		F31D4.8	-1.69752	-0.912565	-0.256579	-0.191238	-0.560639	0.210107	-1.27631	-0.722602	0.101788	-0.368385	0.00095468	0.543263	8
WBGene00009311	mltn-1	F32A11.7	1.14857	1.95437	0.938468	0.641084	0.366216	0.200075	2.5174	2.14831	1.0648	1.23138	0.999105	0.264124	1
WBGene00009334		F32D8.12	-2.3645	-2.38178	-1.24742	-0.916417	-0.934983	-0.495321	-2.11465	-1.48236	-1.26866	-0.688273	-0.299043	-0.437073	5
WBGene00009340	best-14	F32G8.4	-0.19175	0.542062	0.0902456	-0.43334	-0.0155149	0.076792	-0.26695	1.4381	0.107448	-0.347965	0.168538	-0.0160337	4
WBGene00009342	fasn-1	F32H2.5	0.0775872	1.23626	0.7898	0.055578	-0.106684	-0.24082	0.659601	0.839738	0.904336	0.181362	-0.230868	-0.14904	2
WBGene00009347		F32H5.1	1.10215	1.6048	1.67018	1.01925	1.06443	0.985544	0.958726	1.32619	1.60435	0.849326	0.749636	0.818865	1
WBGene00009352		F33A8.4	-0.489503	-0.709673	-0.271269	-0.213042	-0.0899706	0.0350272	-0.471004	-0.723004	-0.128119	-0.130905	0.0157242	0.0451543	6
WBGene00009383		F35B12.3	0.0337918	0.551832	0.300656	-0.0627004	0.0490046	-0.117896	-0.173145	1.76835	0.290583	-0.0317267	0.318956	-0.0659138	4
WBGene00009384		F35B12.4	-1.11191	-0.329396	-0.0248154	-0.183453	-0.0661728	0.330545	-1.57117	0.336751	-0.369014	-1.15748	-0.322043	0.566192	8
WBGene00009393	clec-62	F35C5.5	1.07507	0.887481	1.18903	1.11948	0.576008	0.111547	0.549473	0.45095	0.845841	0.868915	0.364521	-0.127752	1
WBGene00009394	clec-63	F35C5.6	0.726378	1.07192	1.28113	0.828572	0.596875	0.298925	0.391496	0.351519	0.888343	0.645908	0.254537	-0.0870093	1
WBGene00009396	clec-65	F35C5.8	0.615333	0.655963	0.910306	0.599452	0.524781	-0.364393	0.051399	0.438049	0.647751	0.402621	0.151807	-0.366793	1
WBGene00009397	clec-66	F35C5.9	0.807126	1.21497	2.00848	0.569905	0.960743	-1.06928	0.312359	0.739978	1.24174	0.141899	0.110554	-1.39763	1
WBGene00009405		F35C11.6	-0.4076	-1.48682	-0.326301	-0.118	0.0781718	-0.329091	-0.506779	-1.22244	-0.557785	-0.145676	-0.0601821	-0.430052	6
WBGene00009428		F35E12.4	-1.35285	-1.14304	-1.09487	1.47663	0.849038	0.288982	-1.27702	-1.2243	-0.245331	1.7554	1.24528	0.0368129	3
WBGene00009429		F35E12.5	-1.56962	-1.74836	-1.48303	-1.60325	-5.74936	-0.855625	-2.27123	-2.65974	-1.57071	-2.43968	-4.19038	-1.99584	5
WBGene00009430		F35E12.6	-0.140663	-1.14343	-0.865171	-1.25197	-0.684268	-0.248238	-0.369433	-1.56439	-1.13245	-1.68522	-0.714857	-0.588889	5
WBGene00009431	dct-17	F35E12.7	-0.313988	-0.282906	0.632394	-1.0154	0.261107	0.0527667	-0.888587	-1.17719	-0.133882	-1.94949	-1.17649	-0.806046	5
WBGene00009434		F35E12.10	-0.199456	-0.675846	-0.123359	-0.48107	-0.125112	0.0183419	-0.78839	-0.381216	-0.0302241	-0.595103	-0.0865031	-0.0938369	5
WBGene00009493	hrg-4	F36H1.5	-0.00292602	1.35911	1.1564	0.723814	0.110359	1.03929	0.289647	1.50539	0.843511	-0.698754	0.240298	0.991069	4
WBGene00009518	clec-166	F38A1.5	0.733542	0.796372	0.40168	0.723045	0.826467	0.103243	1.23294	1.30815	0.693098	1.50702	1.35668	0.666932	1
WBGene00009578		F40F8.5	0.684353	1.43921	3.30047	2.80674	1.80367	0.347626	0.29332	0.97256	3.19529	2.98439	0.789627	0.366651	1
WBGene00009653		F43D9.1	0.1591	0.838063	0.0698655	-0.304222	0.0758157	-0.945471	0.534808	0.427896	0.434887	0.377103	0.117195	-0.350514	2
WBGene00009677		F44A6.5	-1.90597	-2.73918	-2.49699	-2.1821	0.00827502	0.0657696	-3.041	-3.19723	-3.19705	-1.56394	-0.636533	0.114609	5
WBGene00009686	ent-4	F44D12.9	-1.14287	-1.12787	-0.482034	-0.459817	-0.0069902	0.165842	-1.12247	-1.0071	-0.632369	-0.82446	-0.164901	0.0994266	5
WBGene00009706		F44G3.2	-9.80161	-10.6749	-8.93754	-5.26869	-4.42291	-5.58317	-8.86283	-9.45785	-10.0359	-5.41223	-5.08543	-5.67675	5
WBGene00009723		F45D3.3	0.669059	0.84191	1.49779	0.374891	0.377142	0.00130297	0.542756	0.465447	1.5456	0.170003	0.471301	0.291223	1
WBGene00009724		F45D3.4	1.08973	0.232547	1.25923	1.05994	0.178757	0.330888	0.890851	-0.342009	1.27993	1.82523	0.389521	0.0780757	1
WBGene00009773	lipl-2	F46B6.8	2.23892	1.62776	1.66481	2.26195	0.952685	0.357332	1.49865	2.37666	1.33184	3.46736	1.43055	-0.0329688	2
WBGene00009778		F46C5.1	0.594565	2.13655	2.51361	2.44263	0.452741	0.185559	0.703236	3.64278	3.35202	3.23841	1.78712	1.06931	1
WBGene00009824	gpdh-1	F47G4.3	-0.755679	-2.69719	-1.35407	-0.707984	-0.284287	0.497566	0.273258	-1.68663	-1.675	-0.784864	-0.907189	0.380523	6
WBGene00009835		F47H4.2	1.72922	1.30381	1.59273	2.48668	1.13079	1.40497	1.24968	1.90985	1.59699	2.57285	1.77215	1.45151	1
WBGene00009836	fbxa-185	F47H4.4	2.32759	2.55843	3.05529	2.74563	0.24074	0	2.06917	3.10825	3.08219	2.43367	1.04175	1.25789	2
WBGene00009837	fbxa-186	F47H4.6	1.4552	3.35085	0.355226	0.371583	-0.710144	-0.276143	0.615968	3.7572	-0.283448	1.19245	-0.172551	0.466949	2
WBGene00009838	fbxa-187	F47H4.7	1.33791	1.6239	0.865559	0.729578	1.30331	0.984047	0.432099	2.35103	1.18753	1.10763	1.79839	0.748387	1
WBGene00009840	fbxa-189	F47H4.9	1.29352	1.22146	1.21091	1.13917	1.23349	0.443497	0.344745	1.26597	1.28983	1.31257	1.0282	0.189298	1
WBGene00009877		F49C12.7	0.945061	0.970183	0.737823	0.400539	0.886263	0.424024	0.863666	0.766933	0.654339	0.949351	1.07879	0.263828	1
WBGene00009895	scl-2	F49E11.10	0.545888	0.923594	0.22623	1.27859	-0.110841	-0.234324	-0.411578	1.83835	0.351397	2.40184	0.544839	-0.281998	1
WBGene00009902		F49E12.9	-0.571113	-1.09742	-0.843021	-1.66714	-0.836988	-0.511039	-0.119809	-0.404929	-0.722823	-2.00135	-1.072	-0.251823	7
WBGene00009908		F49H6.5	-0.107458	1.95453	-0.0149126	0.948077	0.101763	0.188071	-1.13743	2.8084	0.860925	1.53432	1.71442	0.618527	4
WBGene00009964	fip-6	F53B6.9	-0.557542	-2.44786	-0.659739	-0.843318	-0.571671	-0.592215	-1.0729	-2.13527	-0.959183	-0.286421	-0.537662	-0.539552	6
WBGene00009982		F53F1.4	-0.166469	-0.525538	-0.530099	-0.461285	-0.797735	-1.27729	0.137538	-1.05437	-0.50784	-0.196862	0.454368	0.536834	6
WBGene00010005	cnc-7	F53H2.2	-0.190764	-2.77013	-0.1151	-0.908998	-1.06887	-0.21277	-0.104444	-0.878466	-0.489216	-0.433044	-1.59932	-0.37011	7
WBGene00010034		F54B11.11	-0.658737	-1.19058	-0.542426	-0.556956	0.269625	-0.387185	-0.553622	-0.893819	-0.110593	0.0681493	0.362039	0.263616	6
WBGene00010049		F54D5.3	0.493607	0.157154	0.359719	0.885932	0.705781	0.102197	0.232834	0.428473	0.180016	0.759077	0.484972	-0.0796527	3
WBGene00010055		F54D5.12	-2.9025	-3.02699	-1.58337	-1.14744	-0.369677	-0.0653	-3.06785	-2.88074	-1.67556	-1.2032	-0.244212	-0.135455	5
WBGene00010058		F54E4.2	0.0763539	-0.304875	-1.69223	-4.15214	-4.31671	-3.57998	-0.621001	0.607999	-2.74216	-5.13969	-4.42331	-2.48766	7
WBGene00010062	lipl-1	F54F3.3	0.914545	1.15329	0.780769	2.18157	0.696795	-0.32426	1.37279	1.71404	0.891946	2.66855	1.20346	-0.0924055	1
WBGene00010063		F54F3.4	0.0720076	0.251812	0.123085	1.09598	0.908463	0.0297991	0.0509075	0.437044	0.082086	1.26607	0.588755	0.154644	3
WBGene00010080		F55A11.7	-0.463954	-0.724497	0.516431	0.0849002	-0.0573829	0.0948622	-0.892516	-1.23313	0.685146	0.12463	-0.0592856	0.0979966	8
WBGene00010116		F55F3.2	0.641711	0.683777	1.05589	0.716237	0.440639	0.0136333	1.00549	0.924793	1.16697	1.25728	0.914757	0.478582	1
WBGene00010123		F55G11.2	-0.21819	-0.734225	-0.289008	-0.256298	0.0585595	-0.12939	-0.953092	-0.841067	-1.19163	-1.17422	-0.487443	-2.27272	5
WBGene00010124		F55G11.4	-0.974821	1.73301	1.68326	1.10789	-0.387416	0.0360777	-1.60435	0.11709	-0.120248	0.261766	-0.711016	-1.62408	4
WBGene00010126		F55G11.6	0	0.36347	-0.774671	0.361875	-1.16053	-3.11027	0	0	0.107297	0	-0.346036	-4.79747	7
WBGene00010128		F55G11.8	0.75038	-0.205831	0.169075	0.304582	-0.102911	-1.3146	-0.522625	-0.727345	0.186095	-0.212954	-0.430522	-2.18693	7
WBGene00010174		F56H9.2	0.623584	-0.240009	-0.305099	-0.330012	-0.520523	-0.153783	0.856118	0.693257	0.000938725	-0.197946	-0.282765	0.0790929	2
WBGene00010204		F57F5.1	0.606665	0.828431	0.684512	0.537814	1.19884	0.338615	0.843177	1.16222	0.673197	0.82482	0.624236	0.105397	1
WBGene00010238		F58B4.5	0.307601	-0.0831453	0.382856	0.59207	0.356854	0.169869	0.528294	0.445163	0.175853	1.31401	0.35445	0.0487628	3
WBGene00010266	dct-18	F58G1.4	0.247192	-0.308357	-0.494175	-0.71723	0.0184216	-0.0954129	0.153569	-0.317621	-0.656249	-1.22555	0.00199613	0.0350899	7
WBGene00010274		F58G6.3	-0.306636	-0.939836	-0.541874	-1.05715	0.400794	0.264386	0.133791	-0.462171	-0.523214	-1.89802	0.171639	0.380563	6
WBGene00010277		F58G6.7	0.0923123	-0.73732	-0.39108	-0.779734	0.628293	0.450087	0.238811	-0.451731	-0.326548	-1.75446	0.432677	0.265769	6
WBGene00010303	cri-3	F59A2.3	-0.361499	-0.560737	-0.393738	-0.203563	-0.0411497	0.112598	-0.181978	-0.836606	-0.316902	-0.286288	-0.114498	0.0729968	6
WBGene00010370	ctg-1	H06O01.3	-0.0472128	0.392697	-0.199152	-0.302683	-0.318292	-0.100356	-0.0897857	1.01971	-0.0741422	-0.25726	-0.256939	-0.151518	4
WBGene00010380	mpst-2	H12D21.4	2.3957	0.588282	-0.250986	0.973436	1.19944	0.356944	1.37715	1.2165	0.310188	3.58424	1.42087	-0.0283212	3
WBGene00010399	clec-13	H16D19.1	1.22955	1.30998	0.506269	1.02915	0.870566	0	2.68679	2.12995	0.509805	0.1256	0.359502	0.301977	2
WBGene00010453	fozi-1	K01B6.1	0.441027	0.90553	0.647134	1.16997	0.373112	0.144793	-0.0245759	0.645114	0.730462	1.62367	0.238319	0.249105	1
WBGene00010470	cdr-4	K01D12.11	-0.244424	-0.932009	-0.193925	0.208655	-0.00498819	0.423891	-0.187153	-0.448559	-0.901658	-0.178857	0.275536	0.322235	6
WBGene00010480		K01G5.9	0.834272	0.0718536	0.147368	0.0550451	-0.0521836	0.0153814	0.309046	0.0829419	0.23074	0.0757891	-0.0623055	0.0147433	2
WBGene00010516		K02E11.7	0.0190802	0.185785	0.0129189	0.304381	1.76036	0.960596	0.10398	0.64433	-0.0251532	0.611868	1.61586	1.19319	3
WBGene00010657		K08D8.3	-1.27086	-2.33995	-1.39989	-0.971622	-0.115045	0.122544	-1.79714	-2.66061	-1.62472	-2.08005	0.167436	0.0672836	5
WBGene00010681	mak-1	K08F8.1	0.962588	0.109681	0.392987	-0.0379507	0.0596978	0.0240425	0.46175	0.0621449	0.272912	-0.0433757	0.0894654	0.135499	2
WBGene00010684		K08F9.1	2.08997	1.2256	1.47695	0.956807	0.479037	0.185078	0.733174	1.23085	1.49282	0.958434	0.52003	0.10359	1
WBGene00010707	cyp-14A3	K09A11.4	-0.0526678	-0.242811	0.232329	-0.150043	0.446406	1.09428	-0.196604	0.23231	0.668417	0.53709	1.86565	1.60788	3
WBGene00010738		K10D3.4	0.0470524	1.05621	0.43911	-0.119566	-0.0988961	-0.0552028	0.464612	1.06128	0.522832	0.187093	0.0898138	0.0625085	4
WBGene00010745	dod-17	K10D11.1	0.923943	0.414475	0.384375	0.379663	0.132217	0.282552	-0.0909475	-0.101015	-0.233362	-0.561322	0.206329	-0.951455	2
WBGene00010746		K10D11.2	-0.311471	0.9707	1.75259	1.52158	0.0904131	0.448538	-1.46792	2.12222	1.65846	1.96985	0.929058	-0.167307	4
WBGene00010754		K10G4.5	3.69828	3.33552	3.41813	2.82785	3.07543	2.58602	2.77256	3.4922	3.27231	2.66731	3.19315	2.31294	1
WBGene00010769	asah-1	K11D2.2	0.86484	0.878987	0.308287	1.25089	0.428242	-0.434243	0.990381	1.4114	0.315123	1.56051	0.795834	-0.109924	2
WBGene00010789	sulp-5	K12G11.2	0.187699	0.164732	0.570096	0.0939591	-0.240627	1.05911	-0.59554	0.225379	1.14856	0.330859	0.818094	0.661367	1
WBGene00010790	sodh-1	K12G11.3	0.347026	1.3664	0.519549	0.709861	-1.50629	-0.873074	0.434193	3.38501	1.31511	1.42568	1.00241	0.71383	1
WBGene00010811	hmit-1.3	M01F1.5	0.886507	0.133812	0.355501	0.492603	0.598689	0.0971036	0.440569	0.356781	0.628752	0.838182	0.533004	0.0043681	1
WBGene00010822		M01G12.9	-0.132052	-0.859802	-0.203591	0.398955	0.343578	0.0591095	-0.553711	-1.13628	-0.691503	0.20672	-0.0309776	-0.284204	6
WBGene00010834		M03B6.2	-0.264216	-0.226721	-0.172129	-1.03579	-0.068432	-0.17283	-0.186863	-0.331876	-0.27716	-1.43955	-0.0942194	-0.0393427	7
WBGene00010859		M04C9.4	-1.02252	-1.05207	-0.881148	0.167356	0.0838094	-0.379296	-0.689647	-1.53826	-1.09486	-0.288864	0.021989	-0.0257785	6
WBGene00010877	lact-4	M05D6.4	0.214059	-0.295484	-0.00627963	0.877847	0.283323	0.0427978	-0.0311353	0.0426587	-0.191032	1.19245	0.545067	-0.0488263	3
WBGene00010887		M7.12	-0.600298	-0.815052	0.334458	-0.147098	0.526666	0.550193	-1.06205	-0.818711	0.338414	-0.501159	0.0276814	-0.0453993	8
WBGene00010896		M28.5	-0.619758	-0.601788	-0.666433	-0.256017	-0.210313	-0.0652405	-0.355508	-0.703772	-0.603545	-0.294175	-0.182063	-0.0195538	6
WBGene00010928	clec-258	M162.2	-6.1323	-7.80476	-7.33225	-4.6113	-5.42017	-7.58014	-6.65074	-7.15877	-7.06607	-3.38231	-5.06846	-7.1881	5
WBGene00010957		MTCE.3	-0.339181	-1.05735	-1.09014	-0.855854	-0.488064	-0.359051	-0.321618	-0.391261	-1.28408	-0.973859	-0.310901	-0.39168	5
WBGene00010988	metr-1	R03D7.1	-1.72252	-1.98068	-1.12105	-0.777084	-0.108088	0.0395082	-1.19778	-1.99445	-1.02111	-0.883047	-0.109242	0.00414969	5
WBGene00010998		R03G8.3	-0.380073	-1.06813	-0.449828	-0.331569	-0.671346	-1.48096	-0.751574	-0.826148	-0.426913	-0.599612	-0.935663	-2.07776	5
WBGene00011004		R04B5.6	-0.686957	-1.13623	-1.18257	-1.701	-0.995637	0.00718945	-0.416486	-0.454683	-1.22746	-0.759886	-0.340274	0.480456	5
WBGene00011074		R07A4.3	-0.173124	0.536904	1.02638	0.531731	-0.86271	-0.396908	-0.705856	1.76979	0.97067	0.922553	1.09638	1.07308	4
WBGene00011076	scav-5	R07B1.3	1.23521	1.08961	2.21335	-0.835685	1.18492	1.30834	1.16086	0.584979	2.41962	-1.01203	0.877812	1.1067	2
WBGene00011099	nhr-208	R07B7.15	-0.202819	0.657458	0.387995	0.735958	0.671105	-0.125202	-0.359014	1.40011	0.114487	0.779772	0.596207	-0.146443	4
WBGene00011112		R07E5.4	0.39543	-0.340253	0.0337657	-1.40252	-0.0373823	-0.141218	0.643547	-0.377065	-0.00680852	-1.87164	-0.0332269	0.38378	7
WBGene00011119		R07E5.13	-0.990672	-1.10702	-0.989369	-0.53131	-0.241115	-0.176551	-0.650246	-0.310072	-0.749846	-0.643661	-0.351631	-0.139689	5
WBGene00011165		R09D1.9	1.07048	1.29126	0.967078	1.66511	1.02813	0.879961	0.677221	1.89157	0.60137	1.38999	1.35482	0.967002	1
WBGene00011166		R09D1.10	2.06023	1.41012	0.599415	0.759052	1.12273	1.14438	1.63659	2.13731	0.577258	0.56782	1.48989	0.983237	2
WBGene00011167		R09D1.11	1.51704	1.75002	0.954917	2.28831	1.02473	0.449465	1.19034	2.65895	1.0993	2.51284	1.26616	1.39803	1
WBGene00011184		R09H10.7	-0.714324	-1.48565	-1.90102	-0.83082	-0.80474	-0.501709	-0.668865	-1.31774	-1.64857	-1.11039	-0.530104	-0.9413	5
WBGene00011212		R10E8.6	0.694863	1.12246	0.956674	0.607523	0.358451	0.235689	0.497687	0.821206	1.18287	1.24026	0.519252	0.185786	1
WBGene00011226		R11.1	-0.0850912	0.396117	0.331551	-0.0586806	-0.17082	-0.0359658	0.315476	1.16555	0.326005	0.0535642	0.00713456	0.0528454	4
WBGene00011244		R11D1.3	0.526554	0.212672	-0.0657072	0.74759	1.21773	0.881412	0.387026	1.00491	-0.0154125	0.424498	1.01255	0.835914	3
WBGene00011304	mnk-1	R166.5	1.00847	0.68364	0.906076	0.214998	0.0205911	-0.129083	0.580586	-0.0498169	0.877806	0.399471	-0.00272433	-0.0553667	2
WBGene00011321	fil-1	T01C3.4	2.2546	1.0318	0.760688	1.88977	1.04989	-0.135707	2.18874	1.53363	1.51942	2.63411	1.34235	-1.30516	2
WBGene00011330		T01D3.6	0.874303	1.03579	1.19017	0.520744	0.593078	-0.212307	0.823235	0.771484	0.661121	0.593146	0.367042	-0.612259	1
WBGene00011334	mrps-14	T01E8.6	-0.329501	-0.793742	-0.673039	-0.276975	-0.161026	-0.152038	-0.176245	-0.616032	-0.667226	-0.396023	-0.199824	-0.0573569	6
WBGene00011339		T01G5.1	-0.650751	-1.15156	-0.710753	-1.01418	-0.309444	-0.311034	-1.11121	-1.20676	-1.12886	-1.02613	0.167932	0.0708839	5
WBGene00011362		T02B5.1	-0.283291	1.39444	2.05482	2.34475	2.14566	1.44224	-0.155009	1.31293	1.44368	1.98202	2.25505	1.82766	3
WBGene00011364		T02B5.3	0.316223	-0.423824	0.00469999	0.771129	1.08255	0.287483	-0.140725	-0.370422	0.185986	1.3188	1.06027	0.102593	3
WBGene00011423		T04B2.5	0.682207	0.266821	0.397834	0.399409	0.119913	0.184503	0.641863	0.387959	0.517011	0.489304	0.0719798	0.0356902	2
WBGene00011424	dhs-31	T04B2.6	0.803353	1.7857	0.942777	0.554524	0.307622	-0.112851	-0.31105	2.02893	1.20289	1.12643	0.173983	-0.314789	1
WBGene00011430		T04C12.8	1.00966	-0.267428	0.276803	0.788597	0.676588	0.244644	0.183906	0.115886	0.0175387	1.23407	0.710954	0.200277	3
WBGene00011464		T05B9.1	-1.19665	-0.836222	-0.00286136	-0.188758	-0.0902212	-0.00275307	-0.920112	-0.67228	0.162027	-0.202568	-0.0437494	0.0181231	8
WBGene00011486		T05E12.3	1.69787	0.277255	0.35486	0.535983	0.387595	-0.351614	-0.608916	-0.413114	0.0690809	0.946676	0.468791	-0.486256	3
WBGene00011487		T05E12.6	-3.9978	-3.33113	-2.61832	-3.25286	-1.16913	-1.46714	-4.50721	-3.68997	-3.43972	-4.07859	-1.45583	-2.08022	5
WBGene00011596		T07G12.5	0.77795	-0.510389	0.617575	2.23815	1.2271	0.64977	-0.593998	-0.236642	0.877995	3.59115	1.21944	0.651599	3
WBGene00011660		T09E11.11	1.65673	0.3108	0.555849	0.913839	0.920577	0.0511234	0.473605	0.265133	0.791041	1.20517	1.09372	-1.05565	2
WBGene00011668	clec-47	T09F5.9	-2.53323	-3.56347	-2.8158	-2.09314	-1.14873	-0.157761	-4.05909	-2.44915	-3.91377	-2.60374	-1.32334	0.0700804	5
WBGene00011671	cyp-13A4	T10B9.1	-0.746431	-4.9697	-3.22517	-3.03025	-0.967719	0.0905858	-1.6791	-4.4251	-3.42656	-1.45185	-1.56936	-0.875349	6
WBGene00011677	cyp-13A1	T10B9.8	-0.55091	1.0434	1.41329	1.06913	0.262495	0.223392	-0.178507	2.08223	1.2831	2.32312	0.78107	0.310983	1
WBGene00011699	cyp-34A2	T10H4.11	0.0993494	0.114631	0.301827	1.10148	0.719587	0.180327	-0.132631	0.568725	0.524338	1.44657	0.586692	0.032246	3
WBGene00011725	lips-5	T12A7.4	0.30013	-0.20473	0.719098	0.961758	0.349278	-0.174102	0.455197	0.206516	0.751125	0.593772	0.481778	-0.234049	1
WBGene00011733		T12D8.5	1.1588	-0.568119	0.675883	1.04556	0.434172	0.0216007	0.598304	-0.0522929	0.509334	1.37314	-0.194667	0.135835	2
WBGene00011772		T14G8.4	-0.700795	-1.49967	-0.872288	0.0757771	0.179689	-0.145777	-0.708124	-1.61655	-1.28095	0.179209	0.070255	-0.353914	6
WBGene00011786		T15D6.12	-1.03595	-0.424619	-0.488111	-2.77034	-1.73139	-0.305165	-1.46156	-0.412943	-0.0405469	-3.01714	-1.91606	-0.182238	7
WBGene00011799		T16G1.5	-0.115214	-0.111324	0.262382	2.03524	0.892167	-0.854548	0.21848	0.0617102	-0.373333	2.65684	0.642379	-0.249085	3
WBGene00011800		T16G1.6	-0.799621	-1.35296	-0.941362	0.0246449	0.134677	-0.849088	-0.791136	-0.705691	-1.42608	0.877945	-0.0427358	-1.02042	6
WBGene00011801		T16G1.7	-0.380977	-0.340742	-0.308612	0.597841	0.476452	-0.392529	-0.320626	0.127644	-0.559023	1.63179	0.572631	-0.451397	3
WBGene00011844		T19C9.8	2.59401	0.21051	2.4585	2.13644	1.85164	1.02416	1.77162	0.327373	2.12974	1.4815	0.0712631	-0.256421	1
WBGene00011849		T19H5.4	0.299108	0.0946793	0.579833	0.235621	0.00922648	0.0745416	0.00601508	0.318231	0.991833	0.335619	0.0164952	0.0366544	1
WBGene00011850		T20B3.1	0.169236	0.58658	0.582921	0.968407	0.397853	0.315615	-0.209315	0.48836	0.656449	1.3034	0.30551	0.0446826	1
WBGene00011893		T21C9.6	0.406506	0.0735804	0.579226	0.431443	0.281128	0.00841417	0.235181	0.310914	0.510668	0.788522	0.318008	0.0211657	1
WBGene00011894	ttr-23	T21C9.8	-0.56854	0.0124325	0.240503	1.81736	0.785726	-0.254762	-1.20321	0.932175	0.134956	2.23221	0.519259	-0.576768	3
WBGene00011979		T24B8.5	-0.943124	-0.861672	-0.22373	0.151091	0.434143	0.057682	-1.83212	-1.31888	-0.897608	-1.23596	-0.939015	-0.718934	5
WBGene00012015		T25B9.9	0.616038	-0.136372	0.151089	-0.210671	-0.0036799	0.0705379	0.784659	0.184597	0.379856	-0.278808	-0.090394	0.0684755	2
WBGene00012019	dkf-2	T25E12.4	0.366687	0.722825	0.705722	-0.00916977	-0.0962108	-0.218248	0.428418	0.635611	0.689594	0.0461248	-0.231638	-0.0966671	2
WBGene00012027	fbxa-127	T25E12.12	0.70141	2.26922	2.03437	1.25508	0.993591	-0.0450534	-0.0360796	1.28644	1.90084	1.60516	0.252091	-0.196656	1
WBGene00012028	srz-99	T25E12.13	0.736989	1.28526	2.44991	1.12238	0.878233	0.0692541	0.38419	0.772265	2.04227	1.17554	0.0521138	-0.0705571	1
WBGene00012113		T28B8.1	0.791083	0.389863	0.557436	0.614527	-0.0326038	-0.494643	0.229352	0.265151	0.29935	0.587752	-0.0537755	-0.232743	2
WBGene00012123		T28D6.3	-0.25593	0.693781	-0.00388004	-0.217014	0.841463	-0.136278	0.149652	2.23837	0.164472	-0.287269	0.796248	0.520011	4
WBGene00012134		T28F3.8	0.748684	0.442446	0.721298	0.799573	0.978815	0.494865	0.405006	0.440185	0.570369	0.914911	1.00103	0.374219	1
WBGene00012139		T28F4.4	0.641491	-0.40084	-0.130258	0.523698	1.24048	0.258808	0.0364452	-0.269203	0.0729053	1.37999	1.63222	-0.0485192	3
WBGene00012144		T28H10.3	0.999896	-0.289672	0.512387	0.590954	0.367329	0.218508	0.112299	-0.102378	0.300756	1.09481	0.307317	0.0578299	3
WBGene00012176		W01C9.2	-0.146086	0.209561	1.22173	2.03543	1.20494	-0.839775	-0.574345	1.59919	0.760216	2.62722	0.862732	-0.343305	3
WBGene00012231		W04A4.2	0.0471322	-0.0758635	0.360421	0.89101	-0.0121435	0.261255	0.245731	0.114741	0.548836	0.917969	0.105298	0.20323	3
WBGene00012253	clec-50	W04E12.8	1.03206	0.732055	0.815262	0.637844	1.00477	0.586423	0.845206	0.577391	0.795488	0.803717	0.952041	0.391792	1
WBGene00012404		Y6G8.2	0.732972	1.32161	1.97709	1.68317	1.02702	0.399822	0.00100666	1.30939	1.83231	2.11065	1.19891	0.451561	1
WBGene00012439		Y12A6A.1	-0.202427	0.474811	-0.0449235	0.252954	0.174757	0.190974	-0.344558	1.3369	0.0374769	0.366538	0.273391	0.0118734	4
WBGene00012445		Y16B4A.2	1.12159	1.02088	1.06538	0.809387	0.816094	0.461462	1.18564	0.644667	1.18578	1.08684	0.487906	0.476884	2
WBGene00012467	arrd-8	Y17G7B.14	-0.974063	-1.12522	0.0338563	1.44719	1.18311	-0.0590646	-0.700649	-1.1132	-0.0108867	2.04542	1.03419	0.0227587	3
WBGene00012491		Y20C6A.1	0.644015	1.36341	1.58204	1.4418	1.02063	0.512029	0.409226	1.30647	1.51479	1.51787	0.959066	0.27732	1
WBGene00012518	comt-2	Y32B12A.3	2.32192	1.99525	1.87412	0.51885	1.1247	-0.442145	1.86107	1.93794	1.95975	-0.201987	0.429474	-0.250913	2
WBGene00012538		Y37A1B.5	-1.1086	-1.0877	-1.29689	-1.21637	-0.874721	-0.255295	-1.01595	-0.522383	-1.21612	-1.34359	-0.623533	-0.328201	5
WBGene00012545		Y37D8A.3	-0.239652	0.726235	-0.12568	-0.198126	0.255673	0.0998198	0.317208	1.81631	-0.144233	0.0491312	-0.017639	0.206627	4
WBGene00012582	clec-8	Y38E10A.4	0.672353	0.244592	0.148728	0.731223	0.289117	0.362415	1.049	0.619941	0.323236	0.663242	0.439843	0.86998	2
WBGene00012585	lips-15	Y38E10A.7	-1.08629	-0.934578	-0.643617	0.123541	0.253436	0.275939	-0.997857	-0.450848	-0.431559	0.0443031	0.284096	0.318068	8
WBGene00012591	nspe-1	Y38E10A.13	2.78519	-1.30691	-2.1687	-0.14484	-1.78838	-0.769624	2.69201	-1.06804	-0.510574	-0.673666	-1.12252	-0.537453	7
WBGene00012592		Y38E10A.14	-0.247784	-2.79543	-1.94219	-0.980393	-0.912581	-0.692458	-1.03233	-2.5409	-1.24278	-1.34676	-1.50868	-0.323346	5
WBGene00012593	nspe-7	Y38E10A.15	0.92461	-2.11893	-3.42318	-0.852508	-2.08471	-1.52604	-0.413309	-1.54834	-1.74302	-1.44441	0.225567	-1.37934	5
WBGene00012597	nhr-235	Y38E10A.19	-1.43663	-0.313476	-1.37089	-1.9512	-0.476463	0.0705062	-1.63028	0.150075	-0.968919	-3.10111	-0.324137	0.306547	8
WBGene00012608		Y38F1A.6	-3.58888	-4.119	-2.63484	-2.14851	-1.19188	-0.942862	-3.93146	-4.15856	-3.10739	-2.26949	-0.837146	-1.04005	5
WBGene00012631		Y38H6C.19	-2.61688	-5.24362	-4.2251	-5.12071	-5.71395	-2.26905	-3.27197	-4.77074	-4.39379	-5.29613	-5.42729	-2.10711	5
WBGene00012633		Y38H6C.21	-3.46734	-5.21807	-3.88491	-4.41907	-2.69265	-1.00561	-3.50087	-3.93342	-4.20797	-4.36287	-1.85161	-1.21322	5
WBGene00012634		Y38H6C.23	-2.82754	-3.52073	-1.55862	-4.13389	-2.68338	-1.64513	-2.77729	-2.05965	-1.83977	-3.74148	-2.79927	-2.08326	5
WBGene00012646	lron-10	Y39A1A.7	-0.115839	-0.783473	-0.15182	-0.0947275	-0.0537768	-0.0249966	-0.0705574	-0.631157	-0.0142937	-0.161824	-0.0979531	0.035453	6
WBGene00012648		Y39A1A.9	0.143137	1.13305	0.589369	0.220346	-0.282271	0.16529	0.429129	1.095	0.502378	0.64258	0.593109	0.244204	4
WBGene00012664		Y39B6A.1	1.8071	2.21159	1.31408	0.192694	0.553578	0.104753	1.36885	1.95613	1.72156	1.61954	0.124578	-0.0348602	2
WBGene00012683		Y39B6A.24	0.852986	-0.515395	-0.579545	0.68555	0.114501	1.86136	0.538934	0.263899	-0.566512	0.0686821	0.331381	1.25858	3
WBGene00012727		Y39G8B.7	0.318977	3.35409	4.06092	2.72388	0.544733	0.863486	0.172656	1.31568	2.0704	1.05349	0.182463	1.03756	1
WBGene00012810		Y43F8A.3	1.70432	0.868833	1.125	1.82292	0.789203	0.535075	1.05766	0.978908	1.02086	2.10197	0.79811	0.400488	1
WBGene00012824		Y43F8B.14	0.551443	-0.0545692	0.626586	2.28016	1.13773	1.15325	-0.0252091	0.507489	0.85693	2.57797	0.979239	0.985039	3
WBGene00012850		Y44A6C.1	1.00808	0.43052	0.33462	0.294201	0.129071	-0.0134123	0.235543	0.0233452	0.186905	0.539335	0.0538004	-0.0419588	2
WBGene00012862		Y45F3A.5	0.289057	-2.41379	-0.268402	0	0	0	-0.977526	-3.16286	-0.00448133	0	0	0.449667	6
WBGene00012941		Y47D3B.4	0.214417	0.308595	0.430744	-0.016804	-0.0146391	-0.140751	0.200065	1.54906	0.536626	-0.0283447	-0.0469568	-0.155803	4
WBGene00012943	bed-2	Y47D3B.9	0.240192	0.869698	0.448897	0.118949	0.0151187	-0.0677235	0.366806	0.469975	0.560565	0.222047	-0.148848	-0.0598325	2
WBGene00012961		Y47H10A.5	-1.03675	-0.47682	0.548763	1.09191	0.630467	0.980899	-1.43141	-0.61869	0.152347	0.766641	0.365465	0.50284	8
WBGene00013037		Y49E10.18	0.673862	0.682029	0.760127	0.367408	0.234165	0.111099	0.542336	1.00115	0.735327	0.637243	0.350357	-0.0203958	1
WBGene00013073	hmit-1.1	Y51A2D.4	0.88617	-0.276899	0.428782	1.27047	3.04355	2.24153	1.02624	0.422734	-0.253454	1.07808	2.43214	1.89715	3
WBGene00013079	ttr-26	Y51A2D.11	-0.761497	-0.0498785	-0.242029	0.223869	0.0579819	-0.260508	-0.84595	0.653984	-0.547035	0.49269	0.0468263	-0.181507	8
WBGene00013080		Y51A2D.13	0.879435	-0.155471	0.00148061	0.217419	0.452493	0.413467	0.311978	-0.200426	-0.118069	0.580938	0.362095	0.169874	3
WBGene00013083		Y51A2D.18	0.0548025	0.0993516	-0.10033	-1.18202	-0.295294	0.0665849	0.236027	0.16597	-0.103205	-1.33601	-0.210553	0.112872	7
WBGene00013088		Y51B9A.6	-1.57634	-2.43048	-0.965042	-1.98737	-0.297447	-0.957583	-1.85239	-2.33397	-1.77901	-1.75671	0.369719	-0.488271	5
WBGene00013101		Y51H4A.5	1.06427	0.180976	0.633323	0.934464	-0.439367	-1.41911	0.818722	1.03889	0.246246	2.1151	0.484393	-1.14744	1
WBGene00013146		Y53C12B.7	0.0925798	1.14038	0.780651	0.807903	-0.266235	-0.401812	-0.360133	2.28477	0.626403	1.08598	0.622965	-0.503159	4
WBGene00013207		Y54G9A.4	1.58352	2.58928	2.79241	2.74203	2.1445	0.0616218	2.11493	2.24544	2.55418	2.56268	0.622972	0.57856	1
WBGene00013215		Y54G11A.4	-0.633849	-0.858276	0.502032	-0.0273243	0.655744	0.199839	-1.09712	-1.03335	0.0691175	-0.0771634	-0.0742875	-0.380738	8
WBGene00013481		Y69H2.3	0.408505	-0.351908	0.0682689	-0.0450357	0.0234477	0.59795	0.287844	-0.341331	0.0885534	-0.251515	-0.631065	-0.447085	7
WBGene00013489		Y69H2.14	0.328587	1.06513	0.359316	-0.705072	0.150877	-0.239946	0.615023	2.89304	0.761607	-1.16642	0.554642	-0.0227205	4
WBGene00013602		Y87G2A.16	-0.711076	-1.63124	-2.2836	-0.860178	-0.68939	-0.681777	-0.766959	-0.858016	-2.5187	-0.488523	-0.766916	0.0422449	5
WBGene00013647		Y105C5B.5	-0.760103	-0.462938	-0.17649	-0.0939215	0.674864	0.228165	-0.92785	0.236464	-0.355044	-0.0574135	0.598508	0.0505709	8
WBGene00013851		ZC101.1	0.539182	0.987136	1.00046	-0.176064	-0.184691	0.42853	0.642918	-0.0793944	1.02156	0.192388	0.233836	0.726804	2
WBGene00013866	cbs-1	ZC373.1	1.72606	1.96813	1.88184	0.720262	0.568873	0.0855299	1.899	1.88051	1.84893	0.936655	0.401503	0.219341	2
WBGene00013900	ugt-18	ZC443.5	1.55434	3.01104	3.37239	2.76272	1.88599	0.25871	0.654952	2.64598	3.326	2.96025	1.34913	-0.491859	1
WBGene00013901	ugt-16	ZC443.6	-1.28232	-1.63968	0.266844	0.204809	0.177904	-0.140345	-0.603346	-1.80112	-0.627796	0.0497777	-0.443801	-0.288379	6
WBGene00013935		ZK218.1	-2.01238	-1.4161	-2.86207	-1.83265	-1.18657	0.233475	-4.95529	-3.3781	-2.52549	-2.57716	-0.650534	-0.207563	5
WBGene00013986		ZK512.7	0.291467	0.815399	-0.317985	-0.572433	-0.670252	-0.843111	0.725809	2.44849	-0.377567	-1.74969	-0.642708	-0.388711	7
WBGene00014000		ZK550.6	-0.0385356	0.0946003	0.0158909	0.946674	0.702262	0.241554	-0.027434	0.375412	0.0941094	1.3742	0.310222	0.0953784	3
WBGene00014001	pyk-2	ZK593.1	-0.0921243	-0.736714	-0.0503493	-0.227603	-0.0505435	0.14683	-0.411112	-0.423695	-0.00239332	-0.217052	-0.0875522	0.161227	6
WBGene00014003		ZK593.3	-1.0137	-1.07861	-1.50352	-1.65006	-0.434763	0.286556	-0.727723	0.0612733	-1.77891	-1.56865	0.184763	0.150554	5
WBGene00014009	lips-6	ZK617.2	-0.145366	-0.153271	-1.34483	0.97895	-1.18419	-1.01501	0.246198	0.399154	-0.752754	2.35893	2.60973	0.364536	3
WBGene00014046	clec-60	ZK666.6	-0.261937	1.30789	0.432231	0.840113	0.380351	0.309362	-0.22466	2.07005	1.13272	1.75378	2.57717	2.10026	3
WBGene00014063	clec-143	ZK673.9	1.15153	0.136438	0.515636	1.56705	1.749	-0.200873	1.06322	0.64518	0.433957	1.30768	0.723521	-0.920779	3
WBGene00014092		ZK822.5	-1.34511	-1.74127	-0.77162	-0.871468	0.0136449	-0.0725471	-1.90579	-1.57403	-1.06872	-1.06312	-0.0830667	-0.0377157	5
WBGene00014132		ZK896.1	1.99865	0.00583586	1.36897	0.917684	1.68128	0.581864	1.25308	0.940559	0.863573	0.653131	1.2182	0.376915	3
WBGene00014136		ZK896.5	1.19051	2.04822	1.97269	1.08554	1.68686	0.922697	0.783697	2.12174	1.63212	1.17582	1.77443	1.08846	1
WBGene00014173		ZK970.7	0.740334	-3.42429	-0.307384	-0.399895	-0.761367	-0.594943	-0.270592	-2.4582	-0.528521	0.444701	-0.996693	-1.0835	6
WBGene00014244		ZK1307.1	0.0501488	-0.412006	-0.269153	-0.731054	-0.166305	0.0885206	0.0402618	-0.748898	-0.676782	-0.313606	-0.303406	0.00367135	6
WBGene00014252		ZK1320.2	0.625202	0.459989	0.399237	0.96683	0.967691	0.296591	0.408432	0.614129	0.204425	0.960788	0.66168	-0.00115831	3
WBGene00014454		MTCE.7	-0.597067	-0.532678	-0.705791	0.0895392	-0.114274	0.249729	-1.44168	-0.197285	-1.08368	-0.197534	-0.330035	-0.3641	8
WBGene00014472		MTCE.33	-0.42806	-0.864969	-0.595075	0.250892	-0.160983	0.119617	-1.29967	-0.598566	-1.0139	0.275124	-0.470835	-0.612903	8
WBGene00014492		R166.6	0.843537	0.559743	0.594385	0.187697	-0.142742	-0.147451	0.354218	-0.0329011	0.71398	0.475382	-0.00754368	-0.0947953	2
WBGene00014505		T05E11.9	-0.728908	-0.335056	-0.242219	-0.407285	-0.135789	-0.000213463	-0.916878	-0.284945	-0.192188	-0.138444	-0.0466838	-0.10088	8
WBGene00014666		C05D12.3	1.07259	0.696313	0.92566	0.228116	1.70776	0.453048	0.916242	0.277	0.920453	0.381982	0.995691	0.159512	2
WBGene00014669		C06G8.3	0.486794	0.240976	0.765238	1.12211	0.924567	0.193809	-0.0677844	0.132883	0.732712	1.43044	0.682916	0.109475	3
WBGene00014697	cyp-25A3	C36A4.3	-0.844064	-0.212634	0.418478	0.0771893	0.391209	0.218485	-0.901882	0.22788	0.331769	0.239137	0.105187	0.220856	8
WBGene00014954		Y102A5C.5	0.65566	0.993304	1.2073	0.918098	1.13747	0.938127	-0.818126	-0.774799	-0.538823	-1.23024	-1.06553	-0.972423	2
WBGene00014955		Y102A5C.6	-0.303354	0.537225	1.01409	0.772831	1.02342	0.987139	-0.288249	-0.520223	-0.404498	-1.14303	-0.893783	-0.512445	8
WBGene00015040	cyp-34A5	B0213.10	-0.0336868	0.499435	0.51765	1.14297	0.558345	0.254826	-0.129766	1.85837	0.896347	1.59072	0.585828	0.11207	1
WBGene00015042	cyp-34A7	B0213.12	-0.315331	-0.429836	-0.229661	1.02157	0.725934	0.348615	-0.105217	0.563583	0.358672	2.38517	0.674305	0.13632	3
WBGene00015044	cyp-34A9	B0213.15	0.868867	0.199442	0.625416	1.59325	0.382993	0.56339	0.609714	1.23628	0.747677	2.42938	0.727686	0.292795	3
WBGene00015045	cyp-34A10	B0213.16	0.263668	1.62416	0.88896	1.82502	1.46045	0.691936	0.605252	2.99782	1.37258	1.94315	1.49325	0.658869	1
WBGene00015046	nlp-34	B0213.17	-0.641826	-1.76004	-0.282155	-0.413362	-0.696404	-0.255425	-0.819608	-1.41835	-0.339166	0.660415	-0.688647	-0.724877	6
WBGene00015048	faah-2	B0218.2	1.40702	-0.302552	0.544006	0.430686	1.03786	0.246805	1.02096	-0.498549	0.539729	0.722036	0.92679	0.194181	3
WBGene00015050	clec-51	B0218.6	0.590917	0.471299	0.533977	0.437296	0.985647	-0.170734	0.273985	0.138347	0.253689	0.379771	1.03331	0.0231235	1
WBGene00015052	clec-52	B0218.8	-0.770619	-0.973888	-1.01286	-0.0177542	-1.36575	0.169909	-0.871057	-1.54915	-2.14374	-0.813626	-0.485161	0.388588	5
WBGene00015064		B0228.7	-1.16007	-1.08925	-0.545365	-0.128291	-0.237692	-0.111366	-1.04702	-0.826701	-0.721098	-0.214191	-0.103556	-0.000596517	5
WBGene00015116		B0286.3	-0.474193	-0.750586	-0.542184	-0.464006	-0.148579	0.255496	-0.347496	-0.483517	-0.629662	-0.482953	-0.0803952	0.222623	5
WBGene00015163		B0361.9	0.13847	0.607909	0.891814	0.197424	0.103563	-0.0130464	0.291129	1.08263	1.26803	-0.00498246	0.167411	-0.0963938	1
WBGene00015196		B0454.5	0.159322	0.810284	-0.424496	-0.0856739	-0.14706	-0.144368	0.60928	1.97728	-0.404296	-0.353378	-0.0973131	-0.228179	4
WBGene00015216	valv-1	B0496.7	-0.727477	-0.243156	-1.13188	-1.39468	-1.13584	-0.202883	-0.798709	0.420716	-0.996697	-1.59448	-0.250484	-0.271001	7
WBGene00015225		B0507.8	-3.04448	-0.761616	-0.142514	1.23697	-0.2265	0.0682899	-3.09137	0.0847676	-0.561026	0.663623	0.786706	0.49229	8
WBGene00015227		B0507.10	-2.39783	-0.891624	-0.397289	0.970933	-0.0814131	0.117621	-2.08161	-0.00579213	-0.283968	0.110502	0.610028	0.435459	8
WBGene00015268		BE0003N10.3	-0.150221	1.10887	-0.333269	-0.175287	-0.12308	-0.245711	0.333152	1.35814	-0.804722	0.0363735	0.0872716	0.0981879	4
WBGene00015298		C01F1.3	-0.127261	0.905468	0.132898	-0.0661832	0.183537	-0.12641	0.298018	1.30572	0.261123	-0.205249	0.148319	-0.163569	4
WBGene00015381		C03B1.13	0.335332	-0.539239	-0.0845892	0.487792	0.545144	0.0607226	-0.314576	-0.601213	-0.0543728	1.20843	0.535561	0.125184	3
WBGene00015398	tag-293	C03G6.13	-2.51412	-3.25816	-0.957577	-1.62485	-3.36817	0.0804561	-1.70416	-1.70936	-1.77308	-1.99537	-2.74986	-0.293694	5
WBGene00015402		C03G6.17	-0.713336	-0.184745	0.0373643	0.278294	-0.129256	0.193474	-1.01488	1.04091	0.184101	-0.114879	0.222529	-0.0376304	8
WBGene00015434		C04E12.4	0.180332	0.386543	0.374697	0.283139	-0.0188393	0.1437	0.00579862	1.20888	0.379307	0.0495791	0.320057	0.272548	4
WBGene00015435		C04E12.5	-0.876012	0.320778	0.0393287	-0.76458	0.0276589	-0.0148134	-0.654213	1.50936	0.328943	-0.406406	0.228165	0.229543	4
WBGene00015456		C04G6.6	-0.153427	-0.770674	-1.1991	-0.870019	-1.59227	-1.94053	-0.341161	-0.896696	-0.939994	-0.844401	-1.63595	-1.44769	7
WBGene00015464		C05C8.7	-0.149275	0.70652	0.273188	-0.146784	0.0607126	0.298325	0.167209	0.687006	0.191326	-0.292236	-0.139782	0.236477	4
WBGene00015484		C05D11.7	0.921034	0.512865	0.524844	0.121084	-0.0256708	0.0225316	0.448749	0.0340037	0.653009	0.230593	0.0259329	0.0854318	2
WBGene00015512	mthf-1	C06A8.1	-1.92147	-1.58496	-0.735393	-0.607835	-0.260336	-0.0561642	-1.99494	-1.73582	-0.691578	-0.676505	-0.165819	-0.0377095	5
WBGene00015538	sams-3	C06E7.1	-1.56879	-1.14237	-0.153032	-0.125166	-0.0622128	0.197904	-1.47238	-1.34016	-0.15218	-0.11502	-0.188043	0.170303	8
WBGene00015577	ugt-64	C07G3.9	-0.486654	-1.09911	-0.984862	-0.981498	-0.768911	-0.528293	-0.228669	-0.733396	-0.492083	-0.394985	-0.18517	-0.104333	5
WBGene00015601	fbxa-166	C08E3.9	2.42363	2.33704	0.431542	0.0604386	1.03565	0.286703	1.68325	3.11487	0.721699	0.731428	-0.00602113	0.598815	2
WBGene00015605		C08E3.13	1.28476	1.97573	2.56295	2.0296	-0.219907	-0.252916	1.35452	2.53314	2.30773	1.87448	1.58505	1.64534	1
WBGene00015623		C09B8.4	-5.33213	-6.84426	-4.28637	-3.06054	-0.812287	0.770812	-6.14119	-7.50761	-5.20784	-3.24309	-0.856059	0.162643	5
WBGene00015624		C09B8.5	-1.00583	-2.59374	0.579894	-0.443	-0.120955	0.217779	-1.45557	-1.30887	0.687558	-0.247348	-0.0266632	0.212175	6
WBGene00015632		C09D4.1	-0.343244	-1.02232	-0.397845	-0.60139	-0.356541	-0.0590826	-0.468666	-0.677153	-0.332456	-0.58052	-0.129664	0.0638244	5
WBGene00015660	catp-3	C09H5.2	1.04408	-1.7087	-0.833436	-1.56536	0.26375	0.306625	0.795713	-1.60716	-0.619057	-1.64763	0.377756	0.287428	7
WBGene00015692	ugt-25	C10H11.3	-0.140932	-0.413985	-0.303038	0.191556	0.984448	0.727161	0.220205	-0.221604	-0.295704	0.271424	1.13195	0.566301	3
WBGene00015693	ugt-28	C10H11.4	-1.24321	-2.09901	-0.687991	-0.155064	0.131644	0.314479	-1.43042	-1.60249	-0.664933	-0.127431	0.171109	0.205212	5
WBGene00015695	ugt-26	C10H11.6	-1.1349	-1.66027	-1.78782	-0.925799	0.0913231	0.019922	-1.15965	-1.44732	-2.21193	-0.796157	0.025111	0.164948	5
WBGene00015710		C12D5.9	0.377032	0.20045	-0.0283969	0.518362	1.68304	0.533043	0.262211	1.06596	0.461268	0.69913	1.65649	1.4094	3
WBGene00015756		C14C6.2	0.592782	0.973719	0.690705	0.702012	0.967966	0.352903	0.313154	0.664217	0.658824	0.937989	0.910722	0.543883	1
WBGene00015759		C14C6.5	-0.840865	0.929664	0.337491	0.658197	0.771207	-0.752715	-1.49914	0.0992822	-0.378941	0.389904	0.513538	-1.28111	8
WBGene00015865		C16E9.1	-0.0549263	1.4375	0.268361	0.446486	-0.535076	-0.134449	0.0893514	2.37777	0.102883	1.06266	0.0327886	0.335393	4
WBGene00015879		C17B7.5	-1.05714	0.665819	0.235922	1.01394	1.40296	0.660734	-0.554762	2.20533	0.0341917	-0.0852673	0.98206	0.652976	4
WBGene00015887		C17C3.1	-0.827819	-1.7322	-1.04145	-0.790546	0.192101	0.303595	-0.79503	-1.72666	-1.25629	-1.21422	-0.0491828	0.14772	5
WBGene00015894	acdh-2	C17C3.12	-6.27514	-9.52879	-6.48467	-4.92268	-2.00109	-0.967066	-7.90402	-10.5341	-8.33849	-5.99974	-1.88155	-0.346106	5
WBGene00015897	nhr-156	C17E7.1	-0.732104	-1.67138	-2.0594	-1.29977	-0.998912	-0.673842	-1.15804	-1.28035	-1.9481	-1.84361	-1.06667	-0.882964	5
WBGene00015913		C17F4.7	2.00106	2.01642	3.40297	-0.227486	1.97229	1.68593	1.83865	1.48114	3.333	-0.0313464	2.2313	1.79258	2
WBGene00015932		C17H12.6	-0.301783	-0.1312	0.148881	0.774214	0.275606	-2.03063	-0.753941	-0.726953	-0.764077	0.183332	-0.573147	-3.97311	5
WBGene00015933		C17H12.8	-0.255307	0.484674	1.50199	0.573329	0.803924	0.733823	-0.723676	-0.0389547	0.876121	0.204128	0.555117	0.763599	1
WBGene00015950		C18A11.4	-0.14154	0.673997	-0.651796	-0.735934	-0.229434	-0.261414	0.150414	2.52822	-0.48063	-0.307401	0.26626	0.110899	4
WBGene00016003		C18H9.5	-1.45816	-1.62961	-1.67751	-0.646792	-0.0814014	-0.326035	-2.70835	-1.46136	-1.56192	-0.829662	-0.626623	-0.457674	5
WBGene00016013		C23G10.6	-1.11821	-1.70418	-1.59422	0.263912	0.342244	0.425512	-0.490688	-1.49655	-1.7672	0.125219	0.711713	0.485991	6
WBGene00016025	xbx-4	C23H5.3	-0.635024	-2.04101	-2.61134	-1.80611	-2.17177	-2.92393	-0.693693	-1.53696	-3.18632	-1.37069	-0.837375	-2.03876	5
WBGene00016027		C23H5.8	-1.58246	-1.99212	-1.49889	-1.75029	-0.382341	-0.78936	-1.66596	-1.78881	-2.0674	-1.63693	-0.104011	-0.997201	5
WBGene00016061	hpo-15	C24G6.6	1.47057	1.40974	1.04813	0.803068	0.3026	0.453082	1.57187	1.76099	1.43371	0.813388	0.54352	0.443814	2
WBGene00016095		C25E10.5	-0.0816226	-1.32871	-0.102402	-0.428848	0.223869	-0.0648204	-0.382955	-0.923455	-0.0588784	-0.484669	0.275388	-0.297538	6
WBGene00016097		C25E10.8	-0.527102	-0.767537	0.221969	0.492425	-0.694736	-0.332863	-0.617922	-0.468054	0.0144302	0.303367	-0.825399	-0.506817	5
WBGene00016150	hint-3	C26F1.7	-0.551879	-0.21859	-0.267064	-0.261677	0.252484	0.31606	-1.03752	-0.061056	-0.0739736	-0.0265859	0.28124	0.157601	8
WBGene00016173	fust-1	C27H5.3	0.448509	0.251137	0.306713	-0.284081	0.109458	-0.13902	0.757028	-0.0966832	0.431086	-0.222079	-0.200832	-0.129832	2
WBGene00016218		C29F9.3	-0.336753	-1.20884	-0.0206455	0.48861	0.564206	0.215895	-0.78639	-0.952175	-0.279486	0.412342	0.537039	0.0784264	6
WBGene00016219		C29F9.4	0.0106266	-1.04446	-0.254753	0.378212	0.462981	0.182268	-0.489123	-0.832033	-0.286108	0.387003	0.453381	0.0919136	6
WBGene00016274		C30G12.2	-1.19	-1.11826	-1.51404	-1.57405	0.444941	-0.0423226	-1.19722	-0.859676	-1.39064	-1.29208	0.564191	0.16265	5
WBGene00016340	gba-2	C33C12.8	0.366825	0.119907	0.0933195	1.83173	1.6853	1.496	0.669005	-0.306838	-0.664167	1.77227	1.47574	1.25919	3
WBGene00016360		C33G8.2	-0.845919	0.0984059	0.25918	-0.0803847	0.739228	-0.0273871	-0.618324	1.59552	0.495849	0.507385	0.994587	1.02348	3
WBGene00016407		C34D10.2	0.758753	0.403053	0.678789	0.765819	0.13673	0.00626907	-0.0723449	0.352334	0.890751	1.42331	0.19108	-0.0250879	1
WBGene00016424		C34H4.1	-0.0275155	-0.113927	0.153388	0.751237	1.85409	0.522103	-0.435444	-0.167945	0.194348	0.578652	1.12307	0.138574	3
WBGene00016474		C36C5.5	0.0614057	-0.987075	-0.413823	0.0923464	0.566395	0.7205	0.45041	-1.05531	-0.887734	0.0549563	0.268818	0.375108	6
WBGene00016481		C36C5.12	-0.641412	-1.6522	-0.846619	-0.778176	-0.245182	0.962868	0.249557	-1.66294	-1.92614	0.379716	-0.589965	0.29634	6
WBGene00016483		C36C5.14	-0.556149	-1.96825	-2.03897	-0.241123	-0.698874	-0.401976	-0.0632736	-2.48096	-2.35464	0.198827	-0.399749	-0.0908538	6
WBGene00016484		C36C5.15	-0.471355	-2.10229	-1.34202	-0.195398	0	-0.401976	-0.431976	-2.94071	-1.64488	0.257676	0	-0.0908538	6
WBGene00016493		C37A2.7	-0.279267	-0.678649	-0.736398	-0.357386	-0.0073041	-0.00725321	-0.0795301	-0.23243	-0.77821	-0.557342	-0.195279	-0.0381571	5
WBGene00016517	nhr-260	C38C3.9	-1.23541	-0.528841	-0.323302	-1.10705	-0.500743	-0.275037	-1.35155	0.198915	-0.521068	-0.911076	-0.817392	1.03757	8
WBGene00016577	clec-3	C41H7.7	-0.604824	-1.46469	-1.71208	-1.93474	-2.13162	-0.889554	-1.52404	-1.18106	-2.74742	-3.58011	-2.68845	-2.52841	5
WBGene00016644		C44C1.5	1.80744	0.133758	0.558278	0.0384869	0.3846	0.35848	2.17618	0.671905	0.807276	-1.2659	0.554769	0.783176	2
WBGene00016657		C44E12.1	-0.159477	0.823725	0.298648	0.0687297	0.194604	-0.0889361	-0.524011	1.75061	0.441258	0.174971	0.35362	0.207579	4
WBGene00016662		C45B2.8	1.36804	-3.53603	-2.05371	-1.06471	0.739298	-2.79646	-0.478185	-2.48443	-0.910491	-1.81565	0.113015	-1.20506	6
WBGene00016664		C45E5.1	-1.41033	-1.10258	-1.2099	-1.37685	-1.38871	-1.39852	-0.648798	-0.334733	-1.18463	-1.54585	-1.17485	-0.865435	5
WBGene00016669	ilys-2	C45G7.2	-2.1697	-1.95439	0.0334258	-0.64967	-3.0864	-0.406887	-2.55101	-1.36479	-1.57147	0.411026	-2.06114	-0.126322	5
WBGene00016670	ilys-3	C45G7.3	-1.04089	-1.39282	-0.894672	-0.377463	-4.11922	-1.18621	-2.30554	0.185787	-1.06737	1.24879	-2.48766	-0.573942	5
WBGene00016749		C48E7.1	-0.206481	0.704236	0.541024	-0.242549	0.213909	0.0403888	0.0906079	1.11955	0.501307	-0.13765	0.289258	0.159582	4
WBGene00016768	cyp-33E1	C49C8.4	0.120986	0.247715	0.363796	0.717295	0.0921295	0.0821988	-0.137331	0.821357	0.372801	1.56799	0.396253	-0.107143	1
WBGene00016769		C49C8.5	0.475603	0.0173301	0.839818	-0.101599	1.11947	0.438359	0.192447	-0.209344	0.351951	-0.397706	0.487931	0.186675	2
WBGene00016781		C49G7.3	0.242985	0.158011	0.249289	0.36697	1.09767	1.42707	-0.0710833	0.0574845	0.167723	0.674926	0.86166	0.947954	3
WBGene00016782	phat-3	C49G7.4	1.15832	0.608693	0.355318	0.713542	1.32139	0.906933	0.723025	0.500359	0.263823	0.63261	0.82777	0.123816	3
WBGene00016788		C49G7.10	-0.334938	-2.34849	-0.908174	0.298695	0.820128	-0.0694747	-0.937812	-1.40678	-0.48605	0.390701	0.594199	0.0539807	6
WBGene00016797		C50A2.3	-1.99455	-0.995375	-0.654472	-0.805883	0.0728693	0.367198	-1.73339	-1.20258	-0.7184	-1.78243	-0.188141	0.468426	8
WBGene00016891		C53A3.1	-1.21253	-3.61042	-3.34025	-0.51277	-0.117352	0.1289	-1.62444	-3.52495	-3.44324	-0.105889	0.0297891	0.323543	6
WBGene00016892		C53A3.2	-1.49832	-1.8068	-1.19309	-0.757088	0.747316	0.942242	-0.507952	-1.11071	-1.41859	-0.784358	1.08276	0.938355	6
WBGene00016922	swt-2	C54F6.4	0.339714	1.65034	-1.1637	0.219234	-0.293427	0.191388	-0.513356	3.48672	-0.526644	0.511611	0.834009	0.170734	4
WBGene00016934	mboa-3	C54G7.2	0.571463	0.226812	0.47739	0.120621	0.0735433	-0.0691274	0.722067	0.351578	0.611733	0.0536247	-0.24864	-0.0424543	2
WBGene00016942		C55B7.3	-9.14875	-8.19098	-0.726326	-0.171843	-2.09517	-1.68777	-8.59515	-9.12532	-1.27668	-1.1158	-1.89244	-1.42443	8
WBGene00016943	acdh-1	C55B7.4	-12.6218	-10.2267	-8.39695	-9.56534	-5.34473	-4.39106	-14.7296	-11.9822	-11.2362	-9.42121	-4.98969	-5.26174	5
WBGene00016984	npr-8	C56G3.1	0.185335	0.386099	0.196438	1.04541	-0.0999602	-0.288512	-0.12576	0.0906096	0.185932	1.4518	0.0218933	-0.307514	3
WBGene00016995		D1005.1	0.834894	0.409166	0.559221	-0.205035	0.0710819	0.0531506	1.37081	0.508064	1.01109	-0.194711	-0.1058	0.106843	2
WBGene00016996		D1005.2	-0.0991592	0.586236	0.180388	-0.35275	-0.0353486	-0.397604	0.0313535	1.16497	0.167547	-0.50155	0.202491	-0.476067	4
WBGene00017001		D1007.3	-0.465953	0.317381	1.51841	0.53049	0.637432	0.410346	-0.564034	0.375061	1.4152	0.458082	0.900113	-0.307344	1
WBGene00017012	acs-22	D1009.1	0.409573	-0.0217843	0.382573	0.316888	0.703059	0.352252	0.0152496	-0.223142	0.5289	0.747476	0.653368	0.204887	3
WBGene00017027		D1044.1	-0.60674	-1.32015	-0.454057	-0.263338	-0.167321	-0.166784	-0.732938	-1.43336	-0.596109	0.0189317	-0.119314	-0.321905	6
WBGene00017051	afmd-1	D2024.2	0.101647	0.653181	0.267931	0.30684	0.857356	0.240168	-0.0584111	1.15323	0.323393	0.48987	0.554562	0.383582	4
WBGene00017071	aagr-1	D2096.3	0.447147	0.721163	0.802955	1.09475	0.849341	0.782605	0.445257	0.882315	0.975618	1.48152	1.19345	0.46091	3
WBGene00017082		DC2.5	-0.355142	-1.21862	-1.78214	-0.75513	0.545465	0.00243303	-0.516202	-0.757366	-1.68911	-1.11762	0.100977	-0.212103	5
WBGene00017092		E02C12.6	-0.108472	-0.691879	-0.213895	1.58718	-0.453749	-0.535294	0.879215	0.477013	-0.519778	2.69483	-0.0589821	-0.102988	3
WBGene00017103	klo-2	E02H9.5	2.39317	1.54155	0.967246	0.557378	0.815128	0.200157	2.45926	1.87557	1.22094	0.506489	0.621851	0.165569	2
WBGene00017154	ugt-57	F01E11.1	-0.253643	1.17105	-0.171899	-0.201158	0.294522	-0.155534	-0.20185	1.71813	-0.111313	0.0509422	0.642141	0.0865139	4
WBGene00017197		F07C3.9	-0.489016	-1.42607	-0.557001	0.421853	0.343453	0.0518857	-0.730527	-0.783523	-1.27026	0.678214	0.800573	0.0469832	6
WBGene00017200		F07C4.6	2.80605	1.47024	0.312524	0.401503	2.6697	0.3654	1.87781	2.92853	-0.215777	-0.395033	1.31479	0.935709	2
WBGene00017205		F07C4.12	1.73915	2.24995	0.542824	3.60887	0.48941	-0.677502	1.03435	4.01882	1.88383	4.38225	2.69055	0.466547	1
WBGene00017233		F07G11.9	0.410335	1.06112	0.925143	-0.378816	0.344849	-0.00793318	0.376641	3.07367	1.14188	0.706942	0.84567	0.510692	4
WBGene00017301		F09F7.4	-1.38228	-2.13975	-1.87243	-1.46331	-0.641159	-0.259809	-1.18755	-2.1927	-1.81185	-1.49498	-0.6151	-0.337898	5
WBGene00017303		F09F7.6	-0.444682	-0.193789	0.0473936	0.730578	0.183032	-0.118831	-1.08866	1.26268	-0.176711	1.12638	0.687656	-0.0170451	8
WBGene00017322	clec-160	F09G8.8	0.396272	0.458821	0.418606	0.261311	0.818715	1.14235	0.24026	0.66675	0.388371	0.222556	0.765416	1.01246	1
WBGene00017331	ugt-40	F10D2.5	-1.11296	-0.384208	0.672218	0.195441	-0.177755	-0.587239	-1.41005	0.223866	0.687488	-0.552479	0.134169	0.0933396	8
WBGene00017332	ugt-37	F10D2.6	-1.14239	-0.434291	0.000978081	0.689948	1.24874	0.461644	-0.627334	-0.71241	-0.538122	1.10445	0.993354	0.767401	8
WBGene00017335		F10D2.10	0.263615	1.12883	1.04569	0.950974	1.0506	0.343993	0.27357	0.580744	0.62638	0.524174	0.216722	-0.298044	1
WBGene00017336	ugt-41	F10D2.11	-1.60734	-2.4649	-0.791589	-0.385224	0.652169	0.862543	-2.16064	-2.0685	-1.16099	-0.284804	1.12324	0.603635	8
WBGene00017349	farl-11	F10E7.8	-0.707676	-0.993108	-0.378109	-0.249715	-0.0660274	0.0290028	-0.742798	-1.14108	-0.148481	-0.158694	0.00607691	0.0294164	6
WBGene00017356		F10E9.4	-0.462938	-0.727855	-0.464666	-0.237547	-0.0523259	0.00867754	-0.248013	-0.591965	-0.373425	-0.282004	-0.0629234	-0.0659646	6
WBGene00017464	sulp-2	F14D12.5	-0.0210319	0.576928	0.296891	0.340979	0.148807	0.0866904	-0.623841	1.188	0.398617	0.474548	0.424049	0.170889	4
WBGene00017485		F15E6.4	-4.22696	-5.5471	-2.84374	-1.57784	-0.218729	-0.205183	-4.13924	-4.07857	-3.2896	-0.769917	-0.609534	-0.297541	6
WBGene00017490		F15E11.1	3.06434	1.84086	0.497034	2.28395	1.67117	-0.0581376	3.17978	2.50012	1.38226	0.7163	0.80492	0.214195	2
WBGene00017498		F15E11.12	2.98755	2.76722	1.04555	1.86359	2.33609	0.164972	3.01247	3.62621	2.27175	1.50909	1.11002	0.186233	2
WBGene00017499		F15E11.13	4.67673	2.32293	1.08501	0.0327399	1.73044	-0.485605	4.4388	2.91112	2.15952	1.03937	0.610726	-0.864551	2
WBGene00017500		F15E11.14	3.8181	1.05818	0.687038	1.88481	2.24278	-0.211638	2.69748	2.59445	1.22566	1.73963	1.07676	0.0327693	2
WBGene00017501		F15E11.15	3.76179	2.95584	1.01109	1.11263	1.83254	-0.666794	3.70725	4.12202	2.46067	0.93015	0.962713	0.267124	2
WBGene00017563		F18C5.10	0.169053	0.811807	0.585428	0.595257	0.395601	0.0950199	0.0279831	0.955458	0.754367	0.828379	0.495379	0.0981684	1
WBGene00017565	ddo-2	F18E3.7	-0.429466	-1.74255	-1.16343	-1.07244	-1.13666	-0.28621	-0.541608	-1.09	-1.33313	-0.918533	-0.252483	-0.269208	5
WBGene00017567		F18E3.11	-2.24048	-2.4907	-0.519512	-1.0101	-0.481575	-0.363651	-1.84693	-2.37838	-0.618722	-1.15879	0.0972349	-0.290341	6
WBGene00017592		F19C7.2	1.06471	2.0745	1.88725	2.00443	0.975957	0.166367	0.8385	1.54295	1.67778	2.22408	0.421132	0.154324	1
WBGene00017594		F19C7.4	1.04697	1.23986	1.31394	1.05933	1.4484	0.27992	0.797877	1.40986	1.26618	1.19523	1.15347	0.0779048	1
WBGene00017635		F20D6.5	0.751762	0.233341	0.361613	0.824408	1.21975	-0.142347	0.435344	0.314807	0.451229	1.36369	1.14571	0.0280135	3
WBGene00017658		F21C10.9	-4.96968	-6.4422	-4.38806	-3.59142	-3.24615	-1.58224	-4.97572	-6.23937	-5.29104	-4.97107	-2.03064	-2.28335	5
WBGene00017660		F21C10.11	0.0847963	1.40254	1.63753	1.32163	0.280511	0.591416	-0.387661	1.58948	0.923569	1.23284	0.306414	0.719771	1
WBGene00017667	ttr-37	F21E9.3	-0.439773	-1.73449	-0.454318	0.479147	0.13686	-0.185716	-0.855931	-1.27701	-0.630081	0.469082	-0.113007	-0.27744	6
WBGene00017678		F21F8.4	2.14465	2.93031	1.91703	3.28789	1.62182	0.102029	1.22924	-0.0916953	0.659802	1.57871	0.855361	-0.282304	1
WBGene00017703		F22E5.1	-1.31934	-0.788251	-0.0984993	-0.836107	-0.35906	-0.0988789	-1.54508	-2.72229	-1.04838	-1.55371	-1.70952	-0.870402	5
WBGene00017724		F22F7.7	1.04427	0.361289	0.787532	0.3905	0.170174	-0.00117528	0.504169	-0.0411427	0.977994	0.0702353	-0.0400655	-0.106878	2
WBGene00017734		F23C8.5	-0.222579	-0.738213	-0.557018	-0.38556	0.0103267	-0.0349906	-0.136021	-0.539976	-0.575845	-0.486043	-0.105004	-0.0337954	6
WBGene00017751		F23F12.3	0.682595	1.695	0.858396	0.697916	1.1446	-0.245674	0.502293	1.55694	1.28136	0.249958	0.590044	-0.836276	1
WBGene00017771		F25B4.8	-0.20133	-2.06902	-2.22365	-1.31777	-0.935801	-0.212072	-0.375535	-1.47338	-2.46749	-1.34453	-0.655301	-0.103016	5
WBGene00017777		F25B5.6	-0.526169	-1.25477	-0.112934	-0.22768	-0.0694241	0.0177997	-0.558763	-1.23582	-0.0420842	-0.178117	-0.00218182	0.0249345	6
WBGene00017838		F26G1.2	0.104883	-2.22756	-0.413377	-0.751452	0.0245349	-0.0566959	0.0600861	-1.64076	-0.214964	-0.549554	-0.285066	-0.245154	6
WBGene00017864	pcca-1	F27D9.5	0.108614	0.323915	0.719744	0.0717424	0.0596708	0.0563477	0.24321	0.312991	0.784558	0.120423	0.0268277	0.124727	1
WBGene00017874	acdh-9	F28A10.6	-0.166923	-0.592367	-0.260894	-0.688391	0.163532	0.00776302	-0.222835	-0.803751	-0.243876	-0.631951	0.0607311	0.0426285	6
WBGene00017880		F28A12.3	0.0397482	-1.21607	-1.28534	-0.561919	-0.701791	-0.263213	-0.393	-0.888909	-0.965949	-0.926992	-0.591121	-0.801082	5
WBGene00017881		F28A12.4	-1.91459	-2.54493	-1.55612	-1.01609	-0.555315	-0.183863	-1.60357	-2.09465	-1.66383	-1.04471	-0.448129	-0.290748	5
WBGene00017962	fbxa-72	F31F4.15	-2.04463	-2.0989	-1.97302	-2.20664	-1.04658	-0.377772	-2.19904	-1.98376	-2.20122	-2.65784	-1.30147	-0.606045	5
WBGene00017964		F31F7.1	0.285283	-0.0480847	0.464519	0.514843	0.800215	0.579962	-0.18205	0.29929	0.29913	0.982568	0.768009	0.107547	3
WBGene00018052		F35F10.1	0.569843	0.938457	-0.0492506	0.0921714	1.10359	0.483544	0.441601	2.0228	-0.101338	0.160299	1.11549	0.489184	4
WBGene00018138	folt-2	F37B4.7	-2.91295	-2.98524	-1.79869	-3.46284	-0.680177	-1.63794	-3.06829	-3.84199	-2.69838	-4.44438	-0.602673	-1.99062	5
WBGene00018195	btb-16	F39E9.2	0.804969	0.828453	0.814643	1.45886	0.499312	0.136225	0.19361	1.79696	0.960058	1.82415	0.321586	-0.284154	1
WBGene00018237		F40F4.6	0.669794	0.930516	1.34148	0.373134	1.23665	0.523616	0.482934	0.0368492	1.26716	0.64628	0.794467	0.0350414	1
WBGene00018260	cyp-33C7	F41B5.2	0.00885121	-0.133927	0.105523	0.679718	0.40549	-0.0612713	-0.338319	0.37287	0.255459	1.43399	0.211049	-0.0116876	3
WBGene00018286		F41E6.5	-0.0110269	0.0847146	0.534695	0.832054	0.267695	0.156298	-0.439146	1.34389	0.727119	1.59013	0.935439	0.219224	1
WBGene00018342		F42A10.6	-0.0711183	0.0549318	-0.0172071	1.18188	1.38582	0.0839986	-0.0622423	0.418222	-0.220461	1.31102	1.0027	-0.202914	3
WBGene00018345		F42C5.3	-2.17081	-0.661706	-0.0710845	0.644223	-0.603689	-0.469018	-3.46853	-0.145957	-0.535292	-0.27016	0.813791	0.182806	8
WBGene00018375		F43C9.1	0.238337	-0.0714851	-0.401248	1.68508	0.585262	0.14238	-0.449666	1.14865	-0.182535	1.50258	0.575041	-0.0309253	3
WBGene00018393	msra-1	F43E2.5	-1.74527	-3.48391	-2.48139	-2.09228	-0.527246	-0.290739	-1.81814	-3.17035	-2.73588	-2.21334	-0.495518	-0.384507	5
WBGene00018398	sptl-2	F43H9.2	0.0963278	-0.0756052	0.811711	-0.947049	-0.456911	-0.0637358	0.541179	-0.269007	0.702336	-1.31279	-0.535714	0.208821	7
WBGene00018400		F43H9.4	-0.371409	-0.673005	-0.103592	0.497269	0.455439	0.0735999	-1.1632	-0.337559	-0.0664699	1.09466	0.259495	0.34186	3
WBGene00018406		F44A2.7	1.61878	1.28104	0.166269	0.28156	-0.0666452	0.470687	1.50607	3.16047	0.0737351	0.0113681	0.836225	0.643669	4
WBGene00018412	nhr-37	F44C4.2	-0.205297	-2.06009	-0.436329	-0.882375	-0.72677	-0.312957	-0.0757957	-1.85662	-0.359309	-1.84093	-0.422348	0.183812	6
WBGene00018413	cyp-33C4	F44C8.1	0.00093479	0.353576	0.548911	1.18459	0.509395	0.217293	0.0230161	0.652379	0.335918	1.23116	0.211776	0.192111	1
WBGene00018418		F44E2.4	-0.370708	0.617666	0.440635	-0.335019	-0.0888066	-0.48203	0.202129	0.986592	0.38525	0.352048	0.234768	-0.201021	4
WBGene00018424		F44E7.2	-0.592966	-1.45811	0.00177183	-0.00569473	0.107557	0.305	0.77135	-0.715084	0.202161	0.315626	0.200843	0.26286	6
WBGene00018427		F44E7.5	3.8066	4.82507	3.12326	2.73492	1.01702	0.162277	4.13591	4.31889	3.11713	2.89628	0.279593	0.112674	1
WBGene00018448		F45D11.1	0.856812	1.98268	1.9736	2.57376	-0.0113233	-0.435487	0.545623	2.27039	1.88766	2.657	0.93883	0.408917	1
WBGene00018488	acs-1	F46E10.1	0.247259	0.127493	0.473743	-1.06439	-0.194336	0.195759	0.486149	0.100257	0.47619	-1.29187	-0.288345	0.234249	7
WBGene00018564		F47D12.9	0.866471	0.30082	0.592008	-0.0197449	-0.0113098	-0.0112957	-0.024992	0.256581	0.635809	0.143682	-0.0208485	0.0122404	2
WBGene00018602		F48D6.4	0.582986	0.596322	1.34205	0.352719	-0.23094	-0.272137	0.363528	1.54647	1.77681	0.347106	-0.0824051	-0.209231	1
WBGene00018603		F48E3.2	-0.984826	-1.79861	-1.029	-1.88095	-0.969736	-1.64947	-0.802936	-1.52793	-0.729403	-2.49301	-1.30207	-1.87138	5
WBGene00018619		F48G7.8	0.996824	2.53621	1.96101	1.51626	0.41493	-0.913105	0.623693	2.82207	1.5886	-0.177762	0.919042	0.365062	4
WBGene00018708	oac-32	F52F10.4	0.435597	0.528395	-0.15206	-0.040032	-0.245144	-1.04098	-0.0580503	-0.373803	-1.57867	-0.120908	-0.0596846	-1.73314	7
WBGene00018730		F53A9.7	-0.184034	-0.192753	-0.0807456	-0.366739	-1.47113	-0.785446	-0.669334	0.160198	-0.383685	-0.44629	-1.22698	-0.642154	7
WBGene00018743		F53B3.5	-0.0250388	0.397883	0.401734	-0.117444	0.156686	-0.280936	0.238376	0.819003	0.624842	0.0856751	-0.0316704	-0.294432	4
WBGene00018755	bcmo-2	F53C3.12	0.519464	0.595788	0.954707	0.780861	0.324352	0.0143852	0.502706	1.14015	0.65348	0.982305	0.225083	-0.226868	1
WBGene00018760	irg-3	F53E10.4	0.752269	0.276497	-0.26351	0.960841	0.837395	-0.10047	0.383658	0.337258	-0.473054	0.806546	0.466837	-0.275924	3
WBGene00018765		F53F10.3	-0.370247	-0.981461	-0.906571	-0.479688	-0.168689	0.0589924	-0.42409	-0.215401	-0.81185	-0.747683	-0.235126	0.0624196	5
WBGene00018811	pmt-2	F54D11.1	-0.785991	-1.80129	-0.789628	-1.48256	-0.198369	-0.0456289	-1.03952	-1.96272	-0.860475	-1.74308	-0.25036	-0.00582866	5
WBGene00018823		F54E2.1	0.213044	-0.42769	0.470048	0.0172281	1.39503	0.156636	-0.208412	-0.710224	0.101745	-0.253058	0.720376	-0.150819	3
WBGene00018903		F55G1.7	0.386571	0.203195	0.332452	0.689301	0.554673	-0.0623566	0.83289	1.19435	0.273356	1.04886	0.627966	0.0735438	3
WBGene00018934		F56B3.11	-0.237264	-0.659451	-0.432621	-0.183632	0.0298973	-0.0866098	-0.0738117	-0.570341	-0.43861	-0.238482	-0.0765806	-0.056079	6
WBGene00018946		F56C3.9	3.28545	2.44422	2.9431	4.48025	1.97917	0.464417	3.01421	1.4831	2.61077	4.50904	1.07148	0.675182	1
WBGene00018971	clec-67	F56D6.2	1.10863	1.82377	2.61841	2.53407	2.50926	1.5451	0.351993	1.06059	1.8333	2.18761	1.6419	0.42796	1
WBGene00019017		F57F4.4	0.730152	0.761245	1.05162	-0.478164	0.62605	-0.0507911	0.849901	-0.245198	1.11656	-0.465172	0.259734	-0.107131	2
WBGene00019021		F57H12.6	-0.739893	0.074768	0.396969	-0.465787	-1.18038	-0.310141	-0.674573	1.66773	-0.385287	0.527661	-0.282284	-1.32983	7
WBGene00019022		F58A6.1	0.344136	0.34539	0.273758	0.68585	0.489443	0.275564	0.523178	0.314436	0.344408	1.0026	0.121026	0.133005	1
WBGene00019029		F58B6.1	0.966183	0.651289	-0.193629	0.798727	1.28364	-0.0892756	1.07711	1.26173	0.0352869	1.05707	1.1799	-0.248426	3
WBGene00019060		F58F9.7	0.156368	0.565078	0.246677	0.753389	0.575317	0.156175	0.261729	0.362912	0.342277	1.1185	0.15319	0.169083	1
WBGene00019089	clec-206	F59A7.1	-1.51715	-3.1072	-1.30838	-0.301407	-1.28673	0.0804561	-2.09093	-2.03325	-1.63412	-0.176889	-1.18391	-0.293694	6
WBGene00019090		F59A7.2	-1.30237	-2.48091	-1.77098	-1.61336	-0.848556	0.371524	-1.95633	-2.79107	-2.86844	-1.3626	-1.06242	0.0922327	5
WBGene00019100		F59B1.8	-1.25414	-2.24608	-1.31136	-0.669792	-0.541856	-0.809311	-1.22582	-2.55446	-1.38027	-0.816853	-0.616499	-1.03339	5
WBGene00019105		F59D6.3	1.16119	1.15505	1.55596	2.59355	2.81609	1.75712	1.00086	1.80268	1.3	2.22038	2.9445	2.35928	3
WBGene00019160		H05L03.3	-0.257987	-0.320408	0.0669814	0.0795494	0.224778	0.396912	-0.640294	0.0995599	0.307118	0.195667	0.626136	0.38952	8
WBGene00019187		H11E01.2	-0.0867703	0.718195	0.887789	0.0870153	-0.0459918	0.141505	-0.18515	1.99265	1.23354	0.0522735	0.200421	0.0873062	4
WBGene00019203	ttr-47	H14N18.3	0.0570258	0.0828753	0.343637	0.462275	0.770077	0.822067	-0.507234	0.117896	-0.165436	0.0594614	0.237078	0.343572	3
WBGene00019214		H20E11.2	-2.11982	-4.17693	-5.35701	-2.94461	-2.94418	-4.25858	-2.5232	-5.0063	-5.59966	-3.18037	-3.69132	-5.17978	5
WBGene00019215		H20E11.3	-0.0485898	-1.25915	-1.02727	-0.718527	-0.860176	-0.846511	-0.673485	-1.18558	-1.01891	-1.28759	-0.973607	-1.37837	5
WBGene00019225		H22K11.2	0.624704	0.28849	0.483619	0.572926	0.310126	0.037801	0.409066	0.464003	0.510119	0.899545	0.499405	0.102339	1
WBGene00019268		H41C03.1	-0.846508	1.06886	0.239657	0.24626	0.728354	0.300852	-0.816255	1.9638	0.289249	0.344929	0.79986	0.438101	4
WBGene00019279		K01A2.4	0.507262	1.12803	0.287414	-0.171581	-0.322894	0.0350358	0.775674	1.86143	0.648656	0.103899	0.155499	0.30161	4
WBGene00019304		K02D10.4	0.133236	0.360184	0.886636	0.384296	0.0918804	0.100183	-0.466289	0.450296	1.13528	0.561263	0.29016	0.0445001	1
WBGene00019322	ahcy-1	K02F2.2	-1.41427	-1.64342	-0.632616	-0.705891	-0.22423	-0.227725	-1.27204	-2.25278	-0.632946	-0.728511	-0.435804	-0.130628	5
WBGene00019368		K03H6.2	0.800873	0.921209	0.59371	1.71979	1.99672	1.27891	0.914793	1.64912	1.04323	2.2092	2.17253	1.21037	3
WBGene00019376	lipl-4	K04A8.5	2.28636	2.08609	3.64196	3.36549	1.02328	1.0073	1.06173	2.85071	4.04826	3.55744	1.23949	1.5349	1
WBGene00019404		K05B2.4	-0.655896	-0.323388	-0.640409	-0.094349	-0.10856	0.0215462	-0.765838	-1.1235	-1.12589	-0.517769	-0.304674	-0.613477	5
WBGene00019435		K06A9.1	0.5188	0.971042	1.1907	0.302416	0.0788261	0.297154	0.586181	0.0119411	1.13736	0.376418	0.271924	0.439251	2
WBGene00019464		K07B1.4	0.137711	0.549822	0.374351	0.0657481	0.159335	0.199915	0.161167	1.11532	0.515028	-0.0702889	0.0501615	0.0939095	4
WBGene00019495	sdz-24	K07E8.3	0.313498	1.25119	1.75469	2.45233	1.8157	2.69594	0.156999	1.61826	1.76313	2.23357	2.1669	2.63619	3
WBGene00019547		K09C4.1	-0.358899	0.44123	0.492095	0.7811	0.367216	-0.350072	-0.14548	0.282544	0.663008	1.53326	0.157606	0.154108	3
WBGene00019564		K09D9.1	-0.427004	-1.52156	-0.248297	0.603485	1.29759	-0.324583	-1.18015	-1.51658	0.394843	0.776628	0.781217	-0.546082	6
WBGene00019589		K09F6.6	0.818024	1.43463	0.65068	-0.0118017	-0.417432	-0.378413	0.712099	0.94667	0.800991	0.257186	-0.287212	0.0186461	2
WBGene00019605		K10B2.2	0.701877	1.00192	1.30869	1.09624	1.66835	0.477086	0.128169	0.109002	0.596837	0.719776	0.700595	0.324916	1
WBGene00019617		K10C2.1	0.59286	1.11779	1.32846	1.03342	0.616968	-0.34401	0.521157	0.0740143	1.19789	1.09779	0.0223179	-0.358313	1
WBGene00019619		K10C2.3	0.515665	0.436229	-0.372055	-0.121765	-0.688504	-1.80032	-0.455683	-0.342017	-0.690554	-0.68093	-1.17435	-2.42819	7
WBGene00019644	cpt-4	K11D12.4	1.58638	1.1645	1.75687	0.800753	0.744765	0.0514743	1.12373	0.237011	1.67567	1.16925	0.247155	0.284067	2
WBGene00019682		K12H4.7	0.604363	0.720283	0.828843	0.492735	0.898282	-0.188967	0.227924	0.276584	0.535458	0.255802	0.474378	-0.758896	1
WBGene00019699	math-34	M01D1.2	1.97461	2.76545	1.45095	1.0025	0.666433	0.865435	1.79139	4.25038	2.09358	1.43666	0.669879	0.704712	1
WBGene00019719		M01H9.3	0.827802	0.387017	0.556242	0.284541	-0.0657626	0.013564	-0.00258444	0.582462	0.717245	0.38511	0.0911923	0.0217275	1
WBGene00019730	asns-2	M02D8.4	-0.892708	-0.452857	-0.229171	-1.01332	-0.541049	-0.205439	-1.28088	-0.136967	-0.490249	-1.05082	-0.0747465	-0.321935	5
WBGene00019741	nhr-201	M02H5.3	0.137933	-0.763445	-0.463161	-0.56424	-0.76776	-0.0502156	-0.100239	-1.29858	-0.257962	-0.113162	-0.18302	-0.606292	6
WBGene00019742	nhr-202	M02H5.4	-1.20383	-2.00838	-1.66472	-1.022	-0.182428	-1.20635	-1.70403	-2.62224	-1.84717	-1.15851	-0.135056	-1.48403	5
WBGene00019743	nhr-203	M02H5.5	-0.289188	-1.00844	-0.905121	-0.535143	-0.0711365	-0.296102	-0.763854	-1.20626	-0.968612	-0.28998	-0.147538	-0.396379	6
WBGene00019744		M02H5.8	-0.172983	1.51136	2.45233	2.5686	1.20035	-0.267555	-0.0577854	2.0241	2.33894	2.46683	0.551145	-0.161728	1
WBGene00019748	atg-2	M03A8.2	0.949118	0.376188	0.428531	0.13055	0.273064	-0.266267	0.42746	-0.172327	0.434468	0.432704	0.186112	-0.219121	2
WBGene00019858		R03H10.6	0.117371	-2.1356	-0.501057	0.36299	-0.621021	0.322038	-0.426672	-1.98805	-0.294658	0.408899	-0.516103	0.267578	6
WBGene00019886		R05D8.9	0.408519	-1.46178	-1.88738	0.369496	-0.622947	-1.54701	0.659524	-1.20435	-2.9459	1.25077	-1.04964	-1.16077	5
WBGene00019961		R08E5.1	-0.6537	-1.40718	-2.24485	-1.31315	-0.812713	-1.16261	-0.801497	-1.05954	-1.56614	-1.24026	-0.801787	-0.75184	5
WBGene00019962	cysl-3	R08E5.2	-0.303358	-1.267	-1.05187	-0.460547	-0.19461	-0.281463	-0.201041	-0.555902	-0.874041	-0.459563	-0.373211	-0.254294	5
WBGene00019963		R08E5.3	-1.22415	-3.22483	-3.53735	-2.88809	-1.51889	-1.17766	-1.49611	-2.71304	-3.06462	-3.05359	-1.72192	-0.757932	5
WBGene00019968		R08F11.4	0.111456	1.35156	1.49484	2.87822	0.953705	0.334649	-0.0946471	1.3425	0.913737	3.4963	-0.440697	-0.068646	1
WBGene00019970		R08F11.7	0.478158	1.60859	1.34028	1.50938	0.639425	-0.747292	-0.15575	2.53513	1.65049	2.7281	1.17009	0.738951	1
WBGene00019977	fpn-1.2	R09B5.4	1.84661	2.30704	1.15215	0.880946	-0.107246	-0.47603	1.89905	2.02882	1.19923	0.541384	0.0789446	-0.205686	2
WBGene00019978	hacd-1	R09B5.6	2.10943	0.36301	0.226315	0.406699	-0.83157	-0.162269	2.82635	1.31873	0.442365	-0.21493	-0.147451	0.0632656	2
WBGene00019994	cdh-1	R10F2.1	0.637698	1.06849	1.11195	-0.227185	-0.194217	-0.153683	0.744032	0.401167	1.14193	0.0298794	-0.080317	-0.149606	2
WBGene00020007		R11F4.1	1.17831	0.640492	0.333	0.238153	0.179473	-0.0163846	1.29391	0.636046	0.634283	0.415318	0.374002	0.199195	2
WBGene00020031		R12E2.2	0.818662	0.187477	0.282947	0.121825	0.0554484	0.103963	0.123647	-0.0956991	0.44044	0.289974	0.0658254	0.103836	2
WBGene00020148		T01D1.3	-0.268638	-0.821143	-0.566838	-1.09731	-0.373914	0.0930725	-0.850401	-0.938839	-0.600001	-1.50567	0.0478847	0.116019	5
WBGene00020169	mmaa-1	T02G5.13	-1.52166	-1.86119	-0.632623	-0.361056	-0.151789	0.0461529	-1.4792	-1.65629	-0.530585	-0.239814	-0.141181	0.0484581	5
WBGene00020182	ugt-53	T03D3.1	-0.690738	-1.8116	-1.28401	-1.25134	0.753693	0.846458	-0.701889	-0.689821	-1.73874	-0.946558	0.833166	0.181776	5
WBGene00020191	clec-53	T03F1.10	0.944272	1.26904	1.3422	1.68069	1.21409	0.759455	0.531138	0.646532	0.827163	1.4586	1.21359	0.60116	1
WBGene00020258		T05E7.1	-0.635765	0.662172	0.873415	0.50486	1.02849	0.0840998	-0.50777	0.641318	1.10251	0.583117	1.05818	0.119446	1
WBGene00020311		T07D3.9	-1.03837	-1.01261	-0.642764	-0.538243	-0.368469	0.275029	-0.945448	-0.985565	-0.706229	-0.491886	-0.253758	-0.0487368	5
WBGene00020326	math-38	T07H3.3	3.39113	3.16032	1.24583	2.46586	1.94695	1.20971	3.388	4.17428	1.434	2.64689	2.12963	1.21065	3
WBGene00020329	bath-26	T07H3.6	0.502689	1.55717	1.91273	1.60865	1.10001	0.625135	-0.00866991	1.67745	1.98121	1.8879	1.03017	0.470385	1
WBGene00020343	acs-3	T08B1.6	0.622724	0.90903	0.881148	0.0120802	0.38282	0.729467	0.231515	0.880179	0.922377	0.164664	0.42766	0.593775	1
WBGene00020456	fbxa-60	T12B5.10	-0.289767	-0.857033	-0.325439	0.757143	1.02779	0.412024	-0.790081	-0.209343	-0.269204	1.17469	0.824027	0.188468	3
WBGene00020501		T14B4.5	-0.586628	0.617089	-0.358078	-0.105301	-0.0875002	0.218919	0.0869461	1.80464	-0.35935	-0.366907	0.00454169	0.317356	4
WBGene00020528	lgc-54	T15B7.16	-0.154921	-1.29408	-1.43966	-1.00646	-1.33609	-0.263417	-0.216731	-0.766078	-2.42268	-2.5171	-0.172682	-0.837908	5
WBGene00020557		T19B4.3	-0.290251	-0.745406	-0.433027	-0.244481	-0.0957964	-0.0672259	-0.198695	-0.503042	-0.656435	-0.545584	-0.260201	-0.0833585	5
WBGene00020587	ugt-9	T19H12.1	-0.869198	-0.125661	-0.309013	0.0874214	-0.351149	0.498948	-1.39698	-0.318696	-0.149481	-0.573613	-0.182669	-0.517698	8
WBGene00020590		T19H12.6	-1.60047	0.00298289	-0.764167	-0.0235865	0.233934	0.962116	-2.10033	0.123416	-0.976223	0.25854	0.902324	1.71307	8
WBGene00020609		T20D4.3	-1.11277	1.64744	-0.169373	-0.329901	0.875008	0.956986	-0.564766	3.06671	-0.499332	-0.748704	0.754901	0.774713	4
WBGene00020610		T20D4.4	-0.16197	1.55807	0.357195	0.265402	0.985274	1.13557	-0.619251	2.71154	0.319617	0.528443	1.39292	0.822367	4
WBGene00020611		T20D4.5	0.405155	1.60594	0.141777	0.26552	1.75018	1.17184	0.34537	2.76556	0.184159	-0.165245	1.76563	1.339	4
WBGene00020699		T22F3.10	0.110107	1.14516	0.884796	1.5143	0.386602	0.545636	-0.433573	2.33227	1.82598	2.21627	0.925813	0.700866	1
WBGene00020700		T22F3.11	1.19878	2.52616	0.908024	4.58623	1.36177	-1.04854	2.14039	4.00487	2.73586	5.605	3.4956	0.37561	2
WBGene00020741		T23F4.3	0.596462	0.919582	0.689056	1.73347	0.308786	0.860083	0.522168	1.9177	0.911526	2.77053	1.01303	1.08807	3
WBGene00020760		T24C4.4	0.0731405	-0.0349508	0.496842	1.02495	1.01807	-0.116169	-0.172805	0.0236117	-0.0418713	1.49245	0.698522	-0.112082	3
WBGene00020788	nep-22	T25B6.2	-0.374821	-1.55658	-1.96941	-1.46777	-1.32069	-0.730966	-0.444983	-1.49451	-1.73266	-1.52772	-0.764495	-0.75221	5
WBGene00020803		T25E4.1	-1.50972	-0.114348	-0.46923	-0.244658	-0.684607	-0.431158	-1.29327	-0.457176	-0.815006	0.591581	0.0701877	1.62957	8
WBGene00020881		T28A11.19	-0.704087	1.32136	0.51735	0.712594	0.0814158	0.523084	-1.28241	2.8032	0.320903	0.890854	1.07755	1.12937	4
WBGene00020911	cpt-6	W01A11.5	-0.128274	0.542744	1.24411	0.317067	-0.00658103	-0.0799921	0.0751586	0.399633	1.24573	0.393167	-0.0333205	0.0483748	1
WBGene00020917		W01B11.6	-0.930326	-2.79068	-1.48873	-0.284276	0.0915367	-0.106163	-1.43489	-1.91693	-1.41358	-0.282185	-0.0625872	-0.308423	6
WBGene00020938	clec-218	W02D7.2	-0.525021	-2.00691	-1.13879	-0.260756	-0.416612	-0.665423	-1.37414	-1.05589	-1.23976	0.082738	-0.236534	-1.03254	5
WBGene00020946		W02D7.11	3.17872	-0.30273	-0.567393	1.08764	0.153399	-0.856606	0.543545	1.25507	-0.368224	2.08514	0.969981	-0.369316	2
WBGene00020952	kel-8	W02G9.2	-0.297824	-0.585855	-0.0179128	-0.937571	-0.88116	-0.154047	-0.167079	-0.703341	-0.196905	-1.29057	-0.824766	-0.168038	7
WBGene00020962		W02H5.8	0.261446	-1.26539	-0.249731	-0.681727	-0.242737	-0.2784	0.774235	-0.442877	-0.142855	-0.331968	-0.331598	-0.160608	7
WBGene00021026		W04C9.4	-0.511224	-0.626327	-0.520399	-0.356455	-0.218881	-0.161727	-0.153427	-0.691429	-0.471667	-0.39837	-0.196833	-0.108315	5
WBGene00021028		W04C9.6	1.67634	1.46527	0.987881	0.702675	0.867547	-0.357328	2.18652	1.63086	1.44197	0.567804	0.773764	0.121553	2
WBGene00021039		W05F2.7	0.930875	0.907311	0.748499	0.539505	0.503167	0.0650754	0.558049	0.517277	0.794413	0.615715	0.617287	-0.0194143	2
WBGene00021066		W06H8.2	0.157529	0.848052	0.552968	0.281885	0.338986	0.258335	0.650612	2.16558	0.686563	0.150796	0.239908	0.291688	1
WBGene00021068		W06H8.6	0.875961	0.806838	1.05632	0.264466	-0.0163084	-0.144626	0.60293	0.205848	1.037	0.444207	-0.0651218	-0.032137	2
WBGene00021070		W07B8.1	0.625079	0.928476	1.37798	0.940463	1.69096	1.95623	0.61302	0.677652	1.03615	0.906482	1.55566	1.93478	1
WBGene00021081		W08A12.4	-2.71859	-0.362522	0.668619	1.25644	-1.09556	0.255668	-2.35846	0.373937	1.35907	0.77295	0.458857	0.79118	8
WBGene00021082	zip-11	W08E12.1	1.9052	2.46236	1.6516	1.58449	0.792586	-0.133299	2.13398	1.77007	1.72342	1.66896	0.118089	0.0669038	1
WBGene00021121		W09G12.7	0.53266	0.491751	0.609962	0.408184	0.0223599	-0.179586	0.396901	1.21786	0.440431	0.532923	0.428404	0.428889	1
WBGene00021133	tomm-22	W10D9.5	-0.286126	-0.814628	-0.871709	-0.28223	0.0202856	0.00679049	0.00367432	-0.360037	-0.67121	-0.431736	-0.125203	-0.0500778	6
WBGene00021160	gba-4	Y4C6B.6	1.99568	1.344	2.40656	0.183873	1.35105	0.688265	1.51817	1.06064	2.44168	0.588112	1.93708	0.45257	2
WBGene00021167	cyp-32B1	Y5H2B.5	1.32455	0.532892	0.34489	1.25647	0.640137	0.288409	0.77184	0.908973	0.628897	1.99244	0.861274	0.234242	3
WBGene00021197		Y17G9A.4	-0.850936	-0.0758635	-0.876927	0.914739	0.323343	0.393405	-1.25366	0.114741	-0.393394	1.68774	0.326013	0.640722	3
WBGene00021235		Y19D10B.6	-0.193572	-0.330045	-0.582281	-0.916813	0.341679	-0.35343	-0.38425	0.175801	-0.387935	-1.79944	0.41347	-0.230103	7
WBGene00021236		Y19D10B.7	3.2021	1.76605	1.2147	1.57163	1.77227	0.263415	3.70155	2.9767	1.422	0.418679	0.74456	0.307035	2
WBGene00021248		Y22D7AL.10	-0.61403	-1.01573	-0.61207	-0.224056	0.000571163	0.0494889	-0.438604	-0.987786	-0.550689	-0.344258	-0.106194	-0.0278677	6
WBGene00021337		Y34F4.2	-0.22201	-0.934862	-1.75955	-1.80237	-1.71582	0.113753	-0.530829	-0.67515	-1.85069	-1.3686	-0.607453	0.0115174	7
WBGene00021339		Y34F4.4	0.848864	0.0100408	1.21344	0.881306	1.71694	0.467288	-0.108971	-0.104953	1.09618	0.529015	1.44188	-0.0236942	3
WBGene00021448		Y39D8A.1	-0.899663	-1.22971	-0.284819	-1.14854	0.371579	0.38109	-0.603879	-1.42586	-0.4435	-3.1957	0.0802399	0.561764	6
WBGene00021464	ugt-31	Y39G10AR.6	-0.00931635	0.175211	-0.361431	1.34004	0.228342	-0.0857158	-0.151217	0.628316	-0.365581	1.52437	0.800055	-0.00505178	3
WBGene00021503		Y40D12A.2	0.338483	0.718693	0.928822	0.469348	0.983242	0.289826	-0.0699037	-0.0551612	0.486584	-0.331642	0.392876	-0.211757	1
WBGene00021529		Y41G9A.5	-0.169061	-0.257307	-0.066275	-0.46467	0.330082	0.134929	-0.135199	0.965119	-0.207585	-0.0849282	0.22871	-0.114921	4
WBGene00021533		Y42G9A.3	0.705085	1.13098	0.853372	0.330121	0.271219	-0.0166621	0.952405	1.37862	1.16403	0.351686	0.32761	-0.0613197	2
WBGene00021580	clec-174	Y46C8AL.2	-0.641256	-0.659086	-1.63429	-0.894525	-1.22943	1.09023	-1.03574	-2.6999	-2.07208	-1.77124	-1.55441	-1.90557	5
WBGene00021581	clec-70	Y46C8AL.3	1.42446	3.35411	2.74035	2.59234	1.28169	1.20289	0.0377001	2.29186	1.85173	1.79489	1.30954	0.479428	1
WBGene00021583	clec-72	Y46C8AL.5	0.392373	1.03177	1.69645	0.400949	-0.49111	-0.451709	0.190078	0.514516	0.887638	0.202712	-0.117787	-0.579762	1
WBGene00021587	clec-76	Y46C8AR.1	0.144012	0.680389	0.449496	1.4021	-0.851137	0.100757	0.0151512	1.71592	-0.10248	1.46789	0.774301	0.379529	4
WBGene00021590		Y46D2A.2	-0.895846	-1.44886	-0.446776	-0.786032	-0.739727	-0.0867353	-1.53772	-2.08589	-1.00254	-1.83598	-1.23193	-0.488361	5
WBGene00021603	clec-204	Y46H3B.2	0.464325	0.612848	0.221673	-0.186715	-0.0344148	0.333762	0.90872	1.17696	0.282857	-0.311894	-0.292743	-0.0154011	4
WBGene00021625		Y47D7A.13	-1.16441	-0.338168	-1.12299	-0.463857	-0.844145	-1.78831	-0.807754	-0.436428	-1.68617	0.123897	-0.00819843	0.573877	5
WBGene00021647		Y47G6A.22	-0.0934987	-0.758809	-0.615627	-0.488024	-0.188927	-0.0579203	0.0173608	-0.456171	-0.66596	-0.616528	-0.220949	-0.130265	6
WBGene00021662		Y48G1BL.1	-0.705021	-0.620033	-1.19555	-0.855491	-0.825399	-0.786126	-0.90874	-0.803239	-1.05209	-1.19534	-1.11134	-0.779839	7
WBGene00021709	ugt-29	Y49C4A.8	-1.08905	-1.99107	-0.896816	-0.473155	0.0640789	-0.270275	-1.3963	-1.57068	-0.857206	-0.217089	0.059904	0.00313665	5
WBGene00021768		Y51F10.7	0.830851	0.645748	1.47979	-1.0709	0.856398	0.0333209	1.03245	0.677813	1.78532	-1.30131	0.824798	0.23887	2
WBGene00021772	math-45	Y51H7BM.1	2.28943	2.51313	1.80126	0.580077	0.330065	0.187104	1.57161	2.70267	1.99128	0.470371	0.293366	0.0880512	1
WBGene00021805		Y53G8AM.5	3.05843	5.40373	6.14923	6.3569	4.16689	2.66767	3.13172	4.67542	5.72351	5.40235	3.78154	1.97278	1
WBGene00021875		Y54G2A.10	0.26429	0.37688	0.0816371	0.986365	1.34092	0.517015	0.185716	0.924545	0.16899	0.931305	1.4324	0.655024	3
WBGene00021928		Y55F3AM.11	-0.365028	-0.868776	-0.72663	-1.32154	-0.615432	-0.33986	-0.38161	-1.35053	-0.853688	-1.07028	-0.471799	-0.453427	7
WBGene00021963	lipl-6	Y57E12B.3	-0.798048	0.799981	0.157951	-0.674869	-0.569785	0.0693714	-0.367378	1.32285	0.304089	-0.232801	-0.222534	0.0559643	4
WBGene00021999	thn-5	Y59E9AR.4	0	0	1.36624	1.73352	1.60641	0.428503	0	0	1.06216	3.31535	1.54201	0.50776	3
WBGene00022037	acs-13	Y65B4BL.5	0.570029	0.438225	0.861911	-0.0400004	0.0399755	-0.0620315	0.929818	-0.0452508	1.04404	0.0781457	-0.144226	-0.051178	2
WBGene00022040		Y65B4BR.1	-0.160964	0.736211	0.6019	2.7242	2.90587	1.99634	0.314132	1.46716	1.058	3.63287	3.48227	1.62116	3
WBGene00022076	daao-1	Y69A2AR.5	0.646814	-0.816123	-0.184238	0.597727	-0.98692	-0.170379	1.02373	-0.106974	-0.57273	0.827343	-0.0572169	0.104917	2
WBGene00022181	pho-9	Y71H2AM.16	2.24954	0.411763	0.105443	0.113181	-0.14086	-0.507908	1.14713	0.231763	0.158266	0.218506	-0.312245	-0.440607	2
WBGene00022233		Y73B6BL.4	0.884084	0.0504167	0.296308	-0.0700687	-0.14446	0.100496	0.371455	-0.0936966	0.295061	0.203144	-0.0189897	0.0579724	2
WBGene00022245	acp-6	Y73B6BL.24	-0.0924796	0.95733	0.454562	0.21664	0.883402	0.487595	-0.352285	2.62074	0.902535	0.294831	0.84154	0.49058	4
WBGene00022256		Y73B6BL.37	0.387216	-0.170382	0.07814	2.57682	1.41889	0.0666432	1.35095	2.12234	1.08461	4.01577	2.25159	0.151671	3
WBGene00022258		Y73C8B.1	-0.638334	-0.87781	-0.443969	-0.22508	-0.170511	-0.200391	-0.853484	-1.34125	-0.653158	-0.523102	-0.430601	-0.288797	5
WBGene00022261	clec-210	Y73C8C.2	-1.47471	-1.79665	-2.07482	-0.126124	0.386668	-0.274981	-1.2109	-1.07155	-2.57565	-0.335933	0.179104	-0.721423	5
WBGene00022324	fbxa-26	Y82E9BL.7	1.56821	1.04944	1.08169	0.617782	0.578867	0.446713	-0.0625794	1.80568	1.23331	0.652681	0.482643	0.0894765	1
WBGene00022345	fbxa-138	Y82E9BR.12	2.51671	-0.188469	0.215	0.68655	0.1672	0.406433	1.16233	1.10451	0.361195	1.24886	0.873958	-0.218519	2
WBGene00022548		ZC196.4	-0.275526	0.423205	1.0234	1.01533	0.605312	0.328687	-0.42084	1.14609	1.36138	1.14546	0.435164	-0.208763	1
WBGene00022572		ZC239.14	-1.12865	-0.641535	0.682312	1.18372	1.60828	0.700733	-0.370608	-0.0786598	0.441779	1.84106	1.39329	0.459872	3
WBGene00022641		ZK6.6	0.0244719	-0.641685	-1.10553	-2.70411	-0.561053	0.132722	0.802909	-0.503928	-1.34791	-2.09694	0.210443	0.912204	7
WBGene00022642	lipl-5	ZK6.7	2.25805	1.64437	2.15539	0.853461	1.02362	0.487101	2.08819	1.68543	2.18719	0.959281	1.55652	0.74947	2
WBGene00022644	dod-19	ZK6.10	-0.448793	-0.266926	0.242134	-0.955189	0.251464	0.785408	-0.809991	-0.89968	-0.189468	-1.7279	-0.0292539	0.503118	8
WBGene00022645		ZK6.11	-1.32005	-1.46121	-0.365459	-1.64284	1.05998	0.984517	-1.67463	-1.89826	-0.888337	-2.76229	0.275425	0.454545	8
WBGene00022683		ZK185.3	-0.161818	-0.623699	-0.22565	-0.660939	-0.541485	-0.072382	-0.229117	-0.845564	-0.499439	-0.763547	-0.686079	-0.241546	6
WBGene00022760		ZK546.3	-1.07148	-1.69223	-0.86676	1.3317	0.519516	-0.32861	-1.35972	-1.9797	-1.65422	0.925956	0.611782	0.507223	6
WBGene00022766	cblc-1	ZK546.17	-1.08448	-1.92283	-0.267134	-0.0844913	-0.152871	0.0087444	-1.27325	-1.70084	-0.237678	-0.146545	-0.110191	-0.0727689	6
WBGene00022789	lron-2	ZK682.5	-2.04049	0.114901	-0.362484	-0.432891	-1.19651	-0.403942	-1.86166	-0.562029	-1.00259	0.384275	-0.409222	-0.200339	8
WBGene00022798	fahd-1	ZK688.3	-0.000205116	0.187435	0.132893	0.250985	0.0270704	0.010603	0.118057	1.12063	0.0541039	0.224091	0.135588	-0.0431103	4
WBGene00022816	fbn-1	ZK783.1	-0.17014	1.86673	0.414756	0.264692	0.389679	-0.614228	0.781303	2.26653	0.420076	0.582368	0.119199	-0.860833	4
WBGene00022887		ZK1290.5	0.642459	-0.358053	-0.11717	0.925388	0.346839	0.274325	0.455792	-0.116675	0.174893	0.308136	0.127208	0.119025	3
WBGene00023159		W06H8.5	0.753892	0.752638	0.827021	0.275885	-0.134962	-0.118601	0.405806	0.193806	0.912864	0.504721	-0.0572257	-0.114321	2
WBGene00023209		ZC513.7	-0.181247	0.560013	0.277648	0.0916729	0.0438095	-0.153975	0.206803	0.916189	0.511412	0.0135526	0.0853567	-0.103186	4
WBGene00023271		F19G12.t1	-0.869018	-1.14089	-1.92711	-2.20693	-2.11978	-0.775463	-0.485291	-1.48611	-1.7256	-3.5393	-2.01536	-1.28926	7
WBGene00023401		ZK380.t2	-1.96327	-1.76958	-1.07884	-0.68419	0.587379	-0.172616	-1.68985	-1.35612	-0.691486	-1.17548	-0.179869	-0.26536	5
WBGene00043302		F32D8.11	-2.58185	-2.30406	-1.58517	-1.43095	-0.609642	-0.523028	-2.0624	-1.60671	-1.4019	-0.811654	-0.213828	-0.276844	5
WBGene00044035		F27E5.7	-0.290652	-1.2556	-0.111783	-0.30236	-0.49185	-1.13807	-0.0702766	-0.905961	-0.133107	-0.390929	0.0105378	-0.759383	6
WBGene00044067	hke-4.1	T28F3.3	1.29343	1.27533	0.719815	0.491975	0.150557	-0.00257175	1.27263	0.690778	0.732249	0.521774	-0.0254727	0.0132659	2
WBGene00044073	tag-244	C34H4.3	0.305873	0.509344	1.08217	1.1364	1.05313	0.0913042	0.137889	0.0608872	0.895994	1.06538	0.721207	0.192529	1
WBGene00044107		F58G6.9	0.0869198	-1.18064	-0.594157	-1.31962	0.408954	0.390754	0.230529	-0.641112	-0.686186	-1.94115	-0.0880086	-0.140077	6
WBGene00044201		H39E23.3	0.220758	0.827027	0.926332	-0.726533	-1.44684	-0.737574	0.103084	2.23581	0.721983	-0.650091	-0.806214	-0.960391	7
WBGene00044213		Y102A5C.36	-0.0302352	0.744501	0.613512	1.12659	1.21509	1.40998	0.0916397	-0.217148	-0.871117	-0.333043	-0.685924	-0.56763	3
WBGene00044272	nspa-4	H12D21.13	1.13907	-0.424619	-0.871675	0.541462	0.367251	-0.487025	0.172656	0.529627	-1.28587	1.12986	0.109586	0.710203	5
WBGene00044280		W02A2.9	-0.51978	-1.18506	-0.825273	0.564424	-0.126886	-0.183894	-0.407251	-0.484756	-1.28161	0.997604	-0.0315384	-0.172876	6
WBGene00044287		F21H12.7	0.65508	0.714533	1.98389	2.47452	1.01893	0.619209	0.478486	1.26839	1.68086	2.50535	1.28463	0.435849	1
WBGene00044317		F41G3.19	0.316804	-0.873689	-0.816002	0.849335	-0.0563977	0.163386	0.548915	0.364243	-2.43783	0.205867	-0.54262	-0.276412	5
WBGene00044338	nspc-3	C03G5.10	-1.50539	-0.633421	0.397318	0.344924	0.67062	-0.392039	-1.06026	-0.392587	0.59337	0.314736	0.449075	-0.161693	8
WBGene00044457		C18H7.11	-0.0729649	0.196437	0.541566	0.927282	0.852959	0.100679	-0.559689	0.165288	0.388465	1.28773	0.787482	0.0356063	3
WBGene00044471		F56D6.9	0.373833	-0.372994	0.738882	1.47541	-0.319988	-0.309368	-0.974019	1.87062	1.41779	3.09525	0.258099	0.156703	3
WBGene00044488		Y54G2A.45	0.888702	1.05901	1.09266	0.365148	1.76769	0.187901	0.373229	0.469416	0.546118	-0.133322	0.838059	0.562004	2
WBGene00044642	clec-69	F56D6.15	-0.432309	3.16027	2.12206	0.587019	-0.308743	0.730301	-0.395011	2.62341	1.04985	0.031968	-0.324616	-0.269547	1
WBGene00044644		B0205.13	-0.140744	-3.90856	-1.46151	-1.04383	1.84184	-0.132919	-0.449253	-3.42057	-1.79652	-1.16372	0.706957	0.0168822	6
WBGene00044696		F52E1.14	1.48709	1.48837	1.4546	1.41613	1.64039	0.442364	1.03068	1.10289	1.15653	1.36266	0.992134	0.212753	1
WBGene00044697	poml-4	K05F6.11	0.883372	2.24947	1.0991	2.06359	1.03825	0.88771	-0.0671098	3.91693	1.66967	2.00874	1.11206	1.11853	1
WBGene00044788	ttr-38	F35G8.2	0.124313	-2.16506	-0.940057	-0.0933487	-0.080564	-0.385476	-0.631222	-2.18127	-1.20174	-0.79365	-0.673579	-0.804049	6
WBGene00044811		F12E12.11	-0.642554	-1.26606	-1.09599	0.104429	-0.507556	-0.460534	0.60345	-0.0876128	-1.22567	0.53504	-0.255545	-0.125305	5
WBGene00044901		Y41G9A.10	-0.104304	-2.04097	-0.147204	-0.584589	-0.227182	-0.209129	-0.00553177	-1.12289	-0.581627	0.00892567	-0.909864	-0.701825	6
WBGene00044922		Y43C5A.7	-0.117077	-0.763038	-0.418585	-1.5447	-0.702532	-0.138364	-0.273867	-0.0634335	-0.782595	-2.11395	-1.04437	-0.219207	7
WBGene00045208		F13E9.15	0.581829	0.182815	-0.356417	0.712993	1.23741	0.224882	0.739805	1.65775	0.193798	1.09527	1.4256	0.952082	3
WBGene00045272		F59C12.4	-1.10862	-1.44542	-1.0286	-1.1805	-0.00562137	-0.00587278	-0.62414	-1.08302	-0.914397	-1.23636	-0.392272	0.0302695	5
WBGene00045275		F18E3.12	-1.2548	-3.41247	-1.4741	-1.50616	-0.7189	-0.724088	-1.19633	-3.01642	-1.99353	-1.70337	0.00169865	-0.38038	6
WBGene00045276		F18E3.13	-1.62997	-2.25891	-0.810256	-0.95886	0.0980066	-0.411433	-0.888897	-1.99974	-0.986717	-1.18907	0.363062	-0.54021	6
WBGene00045316		C49F5.9	-2.64137	-3.06148	-2.91863	-2.99666	-2.36894	-1.34283	-2.4807	-2.37408	-3.34566	-3.3283	-1.99868	-0.253402	5
WBGene00045379		C45B11.6	-0.114111	0.659354	0.285704	-0.0958174	0.365325	0.382767	-0.23526	1.83352	0.0375228	0.419221	0.526674	0.0155516	4
WBGene00045401		T26F2.3	-2.40218	-0.444927	-0.0961417	-0.1081	-0.297238	-0.176155	-2.22414	-0.313691	-0.762815	0.291251	0.589726	0.117697	8
WBGene00045457		F33H12.7	-1.06804	-3.82673	-0.115213	0.0687943	1.4266	0.0138812	-1.53844	-2.08706	-0.401094	0.0953676	0.389077	-0.462655	6
WBGene00045458		F17B5.8	-0.421534	-1.22848	-1.26645	-0.155523	-0.0750919	-1.38323	-0.358737	-0.576954	-1.55854	-0.0127637	-0.471204	-1.13971	5
WBGene00050899		T10C6.15	2.47384	1.13223	1.69267	1.64925	0.34426	-0.783079	1.32768	0.995754	1.28965	1.84755	0.757692	0.0259138	2
WBGene00050904		Y70C5A.3	0.348792	0.389096	0.749451	0.83872	1.08438	1.08209	-0.342958	0.724169	0.676891	1.27715	1.18684	0.999274	3
WBGene00050945		C45B11.7	-0.446027	0.00602683	0.941197	0.211036	1.21942	0.202418	-0.789157	1.6062	0.667302	0.268163	1.01037	0.609166	4
WBGene00050974		Y6G8.9	0.989169	0.364886	2.05196	1.34684	2.04454	1.72893	0.198283	1.04936	1.35248	1.93658	1.96989	1.46641	3
WBGene00077593		C49G7.12	-1.08683	-1.66053	-1.74843	-0.933884	0.332215	-0.107348	-1.60331	-1.32278	-1.85493	-0.360296	-0.219955	-0.110095	5
WBGene00077629		K10G4.13	2.95417	1.83584	1.69887	1.86516	1.52728	0.685607	0.344745	1.37077	1.47493	0.713631	1.06294	1.20274	2
WBGene00077701	poml-3	E01A2.10	0.249268	0.727594	0.58909	0.885971	0.128974	-0.0509884	-0.446926	1.81673	0.535276	0.786597	0.536747	0.0987681	4
WBGene00077757		E02H4.7	1.46566	-0.098642	-0.140789	0.454124	1.57866	1.03616	1.16982	0.647618	-0.125494	1.04306	1.38151	0.205159	3
WBGene00077764		F59C6.16	-0.269643	0.635024	-0.253871	0.811663	0.512375	0.124831	-0.888119	1.89555	-0.0411913	1.19806	0.703952	0.310371	3
WBGene00189950		C39B5.14	1.93423	1.90151	1.08321	1.78345	0.729742	-0.392813	2.29242	2.5006	1.90238	3.11873	1.61691	-0.113906	1
WBGene00194926		K08D8.12	-0.14054	0.213025	1.12825	1.69446	0.987083	0.3373	-0.000162858	0.276176	0.70554	1.68372	0.310271	0.440995	3
WBGene00195164		K12B6.11	-1.32877	-1.13296	-1.84176	-0.324089	-1.12799	-0.719596	-0.482899	-0.713533	-2.92074	-0.280541	-0.932682	-0.389372	5
WBGene00195179		F48C1.11	-0.0482088	-3.61541	-0.0608856	-1.85366	0.286199	-0.731271	-0.664162	-1.53375	-0.450372	-0.854358	-0.789609	-0.558372	6
WBGene00195246		ZK546.19	-1.75778	-2.23025	-1.5939	-1.93049	-0.521517	-0.499232	-2.27739	-3.38141	-1.51733	-2.19356	0.162785	-0.115895	5
WBGene00220000		K02F2.11	-3.17362	-2.55382	-2.83595	-2.9051	-1.8608	-0.450449	-2.91798	-2.81472	-2.24608	-3.89757	-1.55614	-0.140128	5
WBGene00235306		W03D2.6	-0.0725555	0.331906	0.375209	0.755482	1.4048	0.933318	0.486238	0.881485	0.767122	0.518163	1.21656	0.743664	3
WBGene00235332		K04A8.20	2.14829	3.60071	4.57255	5.8644	3.40297	1.43847	2.19269	4.01382	4.53609	6.61863	1.18267	2.08895	1
WBGene00235352		ZK250.13	1.30857	0.807984	0.574212	1.08189	0.171277	0.247208	0.885017	1.1087	0.504746	1.21038	0.545996	0.301011	2

## Sheet: GO enrichment
Category	Term	Count	p-Value	Genes	Bonferroni
GOTERM_BP_DIRECT	GO:0045087~innate immune response	70	7.97682e-27	F59B1.8,clec-67,F10A3.4,cpr-3,dkf-2,valv-1,clec-66,C08E8.4,ZK6.11,dod-19,comt-2,F54E2.1,F21F8.4,clec-62,dod-17,irg-3,tag-244,ZK1320.2,clec-72,spp-3,F35E12.6,dct-17,fbxa-60,clec-76,F35E12.10,C29F3.7,C49C8.5,F54B11.11,K12H4.7,cdr-4,F55G11.2,F35E12.5,clec-166,F55G11.8,Y46D2A.2,lec-11,T24C4.4,K10C2.3,clec-258,cnc-6,F08G5.6,fat-6,lys-2,clec-174,C34H4.1,clec-70,C14C6.5,cnc-4,pqm-1,prx-11,gst-6,F31F7.1,…	3.69327e-24
GOTERM_CC_DIRECT	GO:0045121~membrane raft	31	3.99803e-24	K10C2.1,Y16B4A.2,F10A3.4,nep-22,F08G5.6,C34H4.1,ZK6.11,dod-19,F54E2.1,tag-244,tag-10,F35E12.6,dct-17,pcp-2,pcp-3,F57F4.4,F35E12.10,pcp-4,C17H12.6,C29F3.7,C17H12.8,Y12A6A.1,F54B11.11,C18H7.11,H20E11.3,H20E11.2,gfi-1,pho-1,F35E12.5,Y40D12A.2,Y46D2A.2	4.4778e-22
GOTERM_BP_DIRECT	GO:0055114~oxidation-reduction process	82	3.30081e-21	cyp-32B1,cyp-14A5,bcmo-2,cyp-36A1,cyp-13B1,ZK1290.5,Y47G6A.22,T25B9.9,fasn-1,F23C8.5,F49E12.9,sod-1,cyp-13A1,dhs-21,F41E6.5,dhs-20,dhs-23,F08A8.2,sodh-1,hacd-1,cyp-13A4,cyp-14A3,fmo-2,dhs-25,fmo-1,alh-1,cyp-33E1,R05D8.9,F32D8.12,R08F11.7,ZK550.6,gst-20,msra-1,R04B5.6,ctl-1,ctl-2,acdh-9,dhs-14,F28H7.2,F58F9.7,mtrr-1,cyp-25A3,gbh-2,alh-5,gpdh-1,fat-5,cblc-1,fat-6,fat-7,ddo-2,alh-8,cyp-37B1,dao-3,nn…	1.52827e-18
INTERPRO	IPR003366:CUB-like domain	26	2.94301e-20	ZK896.1,F10A3.4,F08G5.6,T05E12.6,C32H11.1,dod-17,K10D11.2,F35E12.6,dct-17,F35E12.10,C17H12.6,C29F3.7,C17H12.8,F54B11.11,H20E11.3,C32H11.4,H20E11.2,F55G11.4,dod-24,C32H11.9,F55G11.6,F55G11.2,ZK896.5,K08D8.3,F35E12.5,F55G11.8	2.26318e-17
GOTERM_BP_DIRECT	GO:0008152~metabolic process	123	3.89881e-20	pgp-5,C50B6.7,F55F3.2,F08A8.2,ugt-16,acs-7,hint-3,ugt-29,ugt-41,acs-22,D1005.1,ugt-18,D1005.2,C23G10.6,lips-5,pcca-1,cat-4,ugt-40,ugt-37,alh-1,T02B5.1,mpst-2,pes-9,C05D11.7,pho-1,ugt-64,acdh-9,F58A6.1,F43H9.4,kat-1,ugt-25,alh-5,H22K11.2,cpt-6,ugt-28,acs-3,mboa-3,ugt-26,R03G8.3,alh-8,ugt-21,ugt-17,bca-1,F18E2.1,F21C10.9,T02B5.3,acdh-2,ssl-1,oac-32,C48B4.1,fahd-1,ges-1,F22B8.7,C53A3.2,ugt-31,acdh-1…	1.80515e-17
GOTERM_MF_DIRECT	GO:0016491~oxidoreductase activity	72	9.21317e-19	cyp-32B1,cyp-14A5,cyp-36A1,cyp-13B1,ZK1290.5,Y47G6A.22,T25B9.9,fasn-1,F49E12.9,sod-1,cyp-13A1,dhs-21,F41E6.5,dhs-20,dhs-23,sodh-1,hacd-1,cyp-13A4,cyp-14A3,fmo-2,dhs-25,fmo-1,alh-1,cyp-33E1,R05D8.9,F32D8.12,ZK550.6,R04B5.6,ctl-1,ctl-2,acdh-9,dhs-14,F28H7.2,mtrr-1,cyp-25A3,gbh-2,alh-5,gpdh-1,fat-5,cblc-1,fat-6,fat-7,ddo-2,alh-8,cyp-37B1,cyp-34A2,cyp-35C1,cyp-33C7,daao-1,ech-9,F12E12.11,cyp-37A1,ech…	3.25225e-16
KEGG_PATHWAY	cel01100:metabolic pathways	62	1.18074e-13	C29F7.3,F25B5.6,F49H6.5,T25B9.9,fasn-1,F49E12.9,dhs-21,F41E6.5,sodh-1,hacd-1,B0286.3,D1005.1,dhs-25,acs-13,pcca-1,cat-4,alh-1,sams-3,mpst-2,metr-1,B0228.7,T19B4.3,odc-1,R04B5.6,asns-2,gba-2,F09F7.4,sptl-2,acdh-9,F44E7.2,F58F9.7,cbs-1,kat-1,sams-1,alh-5,aagr-1,acs-3,alh-8,mboa-3,dao-3,nnt-1,mel-32,ech-6,daao-1,asah-1,ech-9,mtm-3,ech-1,C48B4.1,mthf-1,ges-1,C53A3.2,W02H5.8,R11F4.1,cth-1,gln-3,acs-19…	8.38707e-12
GOTERM_BP_DIRECT	GO:0050829~defense response to Gram-negative bacterium	25	9.32768e-13	F10A3.4,F08G5.6,pgp-5,lys-2,dkf-2,pqm-1,lipl-5,prx-11,cnc-2,F35E12.6,spp-3,dct-17,aqp-1,F35E12.10,C17H12.6,F54B11.11,C17H12.8,acdh-1,H20E11.3,H20E11.2,F55G11.4,dod-24,thn-2,F35E12.5,spp-5	4.31891e-10
GOTERM_CC_DIRECT	GO:0043231~intracellular membrane-bounded organelle	25	8.72064e-12	ugt-2,ugt-1,ugt-40,ugt-37,ugt-25,ugt-31,ugt-28,ugt-60,ugt-26,ugt-16,ugt-21,ugt-15,catp-3,ugt-17,ugt-53,ugt-29,ugt-41,ugt-64,fmo-2,ugt-18,fmo-1,C23G10.6,ugt-9,ugt-22,ugt-57	9.76717e-10
INTERPRO	IPR002213:UDP-glucuronosyl/UDP-glucosyltransferase	22	2.89394e-11	ugt-2,ugt-1,ugt-40,ugt-37,ugt-25,ugt-31,ugt-28,ugt-60,ugt-26,ugt-16,ugt-21,ugt-15,ugt-17,ugt-53,ugt-29,ugt-41,ugt-64,ugt-18,C23G10.6,ugt-9,ugt-22,ugt-57	2.22544e-08
INTERPRO	IPR017972:cytochrome P450, conserved site	21	7.61063e-11	cyp-14A5,cyp-32B1,cyp-13B1,cyp-37A1,cyp-36A1,cyp-13A12,cyp-33C4,cyp-25A3,cyp-34A7,cyp-34A5,cyp-33E1,cyp-34A9,cyp-34A10,cyp-13A1,cyp-37B1,cyp-13A11,cyp-34A2,cyp-35C1,cyp-13A4,cyp-14A3,cyp-33C7	5.85258e-08
GOTERM_BP_DIRECT	GO:0009813~flavonoid biosynthetic process	21	9.9943e-11	ugt-2,ugt-1,ugt-40,ugt-37,ugt-25,ugt-31,ugt-28,ugt-60,ugt-26,ugt-16,ugt-21,ugt-15,ugt-17,ugt-53,ugt-29,ugt-41,ugt-64,ugt-18,C23G10.6,ugt-9,ugt-22	4.62736e-08
GOTERM_BP_DIRECT	GO:0052696~flavonoid glucuronidation	21	9.9943e-11	ugt-2,ugt-1,ugt-40,ugt-37,ugt-25,ugt-31,ugt-28,ugt-60,ugt-26,ugt-16,ugt-21,ugt-15,ugt-17,ugt-53,ugt-29,ugt-41,ugt-64,ugt-18,C23G10.6,ugt-9,ugt-22	4.62736e-08
INTERPRO	IPR002401:cytochrome P450, E-class, group I	21	1.32518e-10	cyp-14A5,cyp-32B1,cyp-13B1,cyp-37A1,cyp-36A1,cyp-13A12,cyp-33C4,cyp-25A3,cyp-34A7,cyp-34A5,cyp-33E1,cyp-34A9,cyp-34A10,cyp-13A1,cyp-37B1,cyp-13A11,cyp-34A2,cyp-35C1,cyp-13A4,cyp-14A3,cyp-33C7	1.01906e-07
INTERPRO	IPR016040:NAD(P)-binding domain	32	1.64081e-10	Y47G6A.22,gpdh-1,T25B9.9,fasn-1,dhs-21,dhs-20,dao-3,dhs-23,nnt-1,sodh-1,hacd-1,dhs-19,dhs-18,C01F1.3,dhs-25,D1005.1,daao-1,ech-9,C55A6.6,F12E12.11,dhs-31,ech-1,R05D8.9,C30G12.2,DC2.5,R04B5.6,dhs-27,ahcy-1,F54F3.4,F25D1.5,dhs-14,F28H7.2	1.26178e-07
GOTERM_BP_DIRECT	GO:0006629~lipid metabolic process	36	1.73757e-10	Y51H4A.5,Y49E10.18,F27E5.1,B0035.13,F58B6.1,Y54G2A.45,sams-1,C39B5.14,lipl-4,fasn-1,fat-5,fat-6,fat-7,nhr-8,elo-2,lipl-2,pept-1,lipl-5,lipl-6,ech-6,D1005.1,asah-1,C40H1.8,mtm-3,daf-2,T04B2.5,C48B4.1,elo-6,elo-5,K03H6.2,C05D11.7,lipl-1,gba-4,gba-2,sptl-2,Y73B6BL.4	8.04495e-08
INTERPRO	IPR001128:cytochrome P450	21	2.93201e-10	cyp-14A5,cyp-32B1,cyp-13B1,cyp-37A1,cyp-36A1,cyp-13A12,cyp-33C4,cyp-25A3,cyp-34A7,cyp-34A5,cyp-33E1,cyp-34A9,cyp-34A10,cyp-13A1,cyp-37B1,cyp-13A11,cyp-34A2,cyp-35C1,cyp-13A4,cyp-14A3,cyp-33C7	2.25471e-07
GOTERM_MF_DIRECT	GO:0004497~monooxygenase activity	24	6.06796e-10	cyp-14A5,cyp-32B1,bcmo-2,cyp-13B1,cyp-36A1,cyp-37A1,cyp-13A12,cyp-33C4,cyp-25A3,cyp-34A7,cyp-34A5,cyp-33E1,cyp-34A9,cyp-34A10,cyp-13A1,cyp-37B1,cyp-13A11,cyp-34A2,cyp-35C1,cyp-13A4,cyp-14A3,cyp-33C7,fmo-2,fmo-1	2.14199e-07
GOTERM_MF_DIRECT	GO:0005506~iron ion binding	26	1.24783e-09	cyp-32B1,cyp-14A5,cyp-36A1,cyp-13B1,cyp-25A3,gbh-2,fat-5,fat-6,F49E12.9,fat-7,cyp-13A1,cyp-37B1,cyp-34A2,cyp-35C1,cyp-13A4,cyp-14A3,cyp-33C7,cyp-37A1,cyp-13A12,cyp-33C4,cyp-34A7,cyp-33E1,cyp-34A5,cyp-34A9,cyp-34A10,cyp-13A11	4.40483e-07
GOTERM_MF_DIRECT	GO:0016758~transferase activity, transferring hexosyl groups	22	1.43475e-09	ugt-2,ugt-1,ugt-40,ugt-37,ugt-25,ugt-31,ugt-28,ugt-60,ugt-26,ugt-16,ugt-21,ugt-15,ugt-17,ugt-53,ugt-29,ugt-41,ugt-64,ugt-18,C23G10.6,ugt-9,ugt-22,ugt-57	5.06467e-07
GOTERM_MF_DIRECT	GO:0016705~oxidoreductase activity, acting on paired donors, with incorporation or reduction of molecular oxygen	21	1.37462e-08	cyp-14A5,cyp-32B1,cyp-13B1,cyp-37A1,cyp-36A1,cyp-13A12,cyp-33C4,cyp-25A3,cyp-34A7,cyp-34A5,cyp-33E1,cyp-34A9,cyp-34A10,cyp-13A1,cyp-37B1,cyp-13A11,cyp-34A2,cyp-35C1,cyp-13A4,cyp-14A3,cyp-33C7	4.85241e-06
KEGG_PATHWAY	cel01130:biosynthesis of antibiotics	24	3.8719e-08	pcca-1,ech-1,alh-1,cbs-1,kat-1,C53A3.2,T25B9.9,cth-1,F49E12.9,F41E6.5,odc-1,sodh-1,mel-32,ctl-1,hacd-1,ctl-2,B0286.3,acs-19,gcsh-1,ech-6,D1005.1,daao-1,F44E7.2,ech-9	2.74905e-06
INTERPRO	IPR001304:C-type lectin	33	3.9874e-08	clec-258,clec-51,clec-67,clec-50,clec-48,clec-204,clec-52,clec-174,clec-70,clec-42,clec-66,clec-221,clec-62,clec-63,clec-143,clec-218,clec-65,clec-53,clec-72,clec-210,clec-60,clec-76,clec-17,clec-55,clec-54,clec-206,F40F4.6,clec-8,clec-3,clec-13,clec-166,clec-160,clec-47	3.06626e-05
GOTERM_MF_DIRECT	GO:0015020~glucuronosyltransferase activity	18	4.01921e-08	ugt-2,ugt-1,ugt-40,ugt-37,ugt-25,ugt-31,ugt-28,ugt-60,ugt-26,ugt-21,ugt-16,ugt-15,ugt-29,ugt-41,ugt-18,C23G10.6,ugt-22,ugt-9	1.41877e-05
INTERPRO	IPR001461:peptidase A1	10	4.34438e-08	Y39B6A.24,K10C2.3,C15C8.3,asp-1,asp-3,F59D6.3,F21F8.4,asp-5,F28A12.4,asp-6	3.34077e-05
KEGG_PATHWAY	cel01212:fatty acid metabolism	13	5.28295e-08	F58F9.7,acs-13,ech-1,C48B4.1,kat-1,fat-5,fasn-1,fat-6,acs-3,fat-7,hacd-1,ech-6,ech-9	3.75089e-06
GOTERM_MF_DIRECT	GO:0020037~heme binding	27	1.47301e-07	cyp-14A5,cyp-32B1,cyp-13B1,cyp-36A1,cbs-1,cyp-25A3,cyp-13A1,cyp-37B1,cyp-35C1,cyp-34A2,cyp-13A4,cyp-14A3,cyp-33C7,hrg-4,cyp-37A1,cyp-13A12,cyp-33C4,cyp-34A7,cyp-33E1,cyp-34A5,R08F11.7,cyp-34A9,cytb-5.1,cyp-34A10,cyp-13A11,ctl-1,ctl-2	5.19958e-05
INTERPRO	IPR002347:glucose/ribitol dehydrogenase	18	1.94817e-07	F12E12.11,C55A6.6,dhs-31,Y47G6A.22,R05D8.9,C30G12.2,DC2.5,dhs-21,dhs-20,dhs-23,dhs-27,dhs-19,dhs-18,F54F3.4,dhs-25,F25D1.5,dhs-14,F28H7.2	0.000149803
GOTERM_BP_DIRECT	GO:0006631~fatty acid metabolic process	14	2.48809e-07	F58F9.7,ech-1,C48B4.1,elo-6,elo-5,fat-5,fat-6,fat-7,ZK550.6,F08A8.2,elo-2,hacd-1,ech-6,ech-9	0.000115192
GOTERM_BP_DIRECT	GO:0050830~defense response to Gram-positive bacterium	13	2.71597e-07	spp-3,lys-5,spp-2,ilys-2,clec-52,pgp-5,R08F11.7,lys-2,dkf-2,cyp-37B1,spp-5,clec-218,math-38	0.000125742
KEGG_PATHWAY	cel04146:peroxisome	14	2.88368e-07	F58F9.7,acs-13,C48B4.1,acs-3,ddo-2,sod-1,ZK550.6,F41E6.5,T20B3.1,ctl-1,ctl-2,prx-11,F54F3.4,daao-1	2.04739e-05
INTERPRO	IPR016186:C-type lectin-like	33	5.11966e-07	clec-258,clec-51,clec-67,clec-50,clec-48,clec-204,clec-52,clec-174,clec-70,clec-42,clec-66,clec-221,clec-62,clec-63,clec-143,clec-218,clec-65,clec-53,clec-72,clec-210,clec-60,clec-76,clec-17,clec-55,clec-54,clec-206,F40F4.6,clec-8,clec-3,clec-13,clec-166,clec-160,clec-47	0.000393624
GOTERM_MF_DIRECT	GO:0016787~hydrolase activity	76	5.54444e-07	T23F4.3,Y51H4A.5,C44E12.1,F27E5.1,Y16B4A.2,Y54G2A.45,afmd-1,lipl-4,lips-15,nuc-1,cpr-3,cpr-4,C50B6.7,F55F3.2,faah-2,lips-6,lipl-5,F21F8.4,F28A12.4,fil-1,C45E5.1,lips-5,C40H1.8,dbr-1,cat-4,F10D2.10,T02B5.1,pho-10,pes-9,K12H4.7,pho-11,Y39B6A.24,C05D11.7,mmaa-1,Y43F8A.3,asp-1,asp-3,F07G11.9,gba-2,pho-1,xrn-2,asp-5,asp-6,F09F7.4,Y40D12A.2,cht-1,Y49E10.18,K10C2.1,B0035.13,F58B6.1,nas-3,C39B5.14,aagr-1…	0.000195699
INTERPRO	IPR021109:aspartic peptidase	10	5.87328e-07	Y39B6A.24,K10C2.3,C15C8.3,asp-1,asp-3,F59D6.3,F21F8.4,asp-5,F28A12.4,asp-6	0.000451553
KEGG_PATHWAY	cel04142:lysosome	15	6.05486e-07	T28H10.3,Y16B4A.2,F32H5.1,crn-6,nuc-1,cpr-3,W07B8.1,cpr-4,lipl-5,asp-3,gba-4,lipl-1,gba-2,Y40D12A.2,asah-1	4.29886e-05
KEGG_PATHWAY	cel00630:glyoxylate and dicarboxylate metabolism	10	1.01084e-06	gln-3,F41E6.5,pcca-1,mel-32,ctl-1,ctl-2,kat-1,gcsh-1,C53A3.2,F44E7.2	7.17671e-05
KEGG_PATHWAY	cel00280:valine, leucine and isoleucine degradation	11	1.13438e-06	pcca-1,C05C10.3,ech-1,alh-1,hacd-1,kat-1,F09F7.4,ech-6,acdh-9,ech-9,alh-8	8.05378e-05
GOTERM_MF_DIRECT	GO:0004185~serine-type carboxypeptidase activity	10	2.12031e-06	K10C2.1,pcp-2,Y16B4A.2,pcp-3,F19C7.2,pcp-4,K10B2.2,F19C7.4,Y40D12A.2,K12H4.7	0.000748189
KEGG_PATHWAY	cel01200:carbon metabolism	16	2.56938e-06	pcca-1,ech-1,mthf-1,kat-1,C53A3.2,T25B9.9,W02H5.8,alh-8,F41E6.5,ctl-1,mel-32,acs-19,ctl-2,F09F7.4,ech-6,F44E7.2	0.00018241
INTERPRO	IPR015897:CHK kinase-like	10	2.83102e-06	T16G1.6,F59B1.8,T16G1.7,F20D6.5,dhs-27,E02C12.6,F58B4.5,T16G1.5,D1044.1,F49C12.7	0.00217469
KEGG_PATHWAY	cel00071:fatty acid degradation	11	2.92808e-06	acs-13,F58F9.7,ech-1,sodh-1,alh-1,hacd-1,C48B4.1,kat-1,ech-6,acs-3,ech-9	0.000207872
INTERPRO	IPR016187:C-type lectin fold	33	2.99993e-06	clec-258,clec-51,clec-67,clec-50,clec-48,clec-204,clec-52,clec-174,clec-70,clec-42,clec-66,clec-221,clec-62,clec-63,clec-143,clec-218,clec-65,clec-53,clec-72,clec-210,clec-60,clec-76,clec-17,clec-55,clec-54,clec-206,F40F4.6,clec-8,clec-3,clec-13,clec-166,clec-160,clec-47	0.00230429
GOTERM_MF_DIRECT	GO:0003824~catalytic activity	42	5.32081e-06	F58A6.1,F49H6.5,F44G3.2,kat-1,aagr-1,fasn-1,acs-3,R03G8.3,F41E6.5,dhs-21,C50B6.7,dao-3,mel-32,B0286.3,acs-7,hint-3,ech-6,D1005.1,acs-22,ech-7,Y51A2D.13,acs-13,pcca-1,cat-4,ech-1,F54D5.12,fahd-1,F22B8.7,T21C9.6,pyk-2,B0228.7,F32D8.12,cth-1,acs-1,gln-3,odc-1,C45B11.6,W06H8.2,ctl-1,acs-19,F54F3.4,sptl-2	0.00187649
INTERPRO	IPR002035:von Willebrand factor, type A	14	6.24346e-06	clec-60,F40F4.6,F11C1.5,mup-4,clec-66,clec-62,clec-63,clec-143,mua-3,clec-218,clec-65,C05D12.3,clec-160,C16E9.1	0.00478973
INTERPRO	IPR012877:uncharacterised kinase D1044.1	10	7.58729e-06	T16G1.6,F59B1.8,T16G1.7,F20D6.5,dhs-27,E02C12.6,F58B4.5,T16G1.5,D1044.1,F49C12.7	0.00581766
GOTERM_MF_DIRECT	GO:0004190~aspartic-type endopeptidase activity	10	9.23923e-06	Y39B6A.24,K10C2.3,C15C8.3,asp-1,asp-3,F59D6.3,F21F8.4,asp-5,F28A12.4,asp-6	0.00325615
INTERPRO	IPR001969:peptidase aspartic, active site	7	1.5645e-05	Y39B6A.24,asp-1,asp-3,F21F8.4,asp-5,F28A12.4,asp-6	0.011959
INTERPRO	IPR020846:major facilitator superfamily domain	27	1.98652e-05	C25E10.5,F11A5.9,Y51A2D.18,ZK6.6,H11E01.2,K08F9.1,pept-1,fpn-1.2,Y51B9A.6,K09C4.1,F48E3.2,str-176,C09D4.1,Y39D8A.1,F09A5.1,ent-4,hmit-1.1,T22F3.11,F23F12.3,folt-2,C03B1.13,C35A5.3,hmit-1.3,W04C9.6,T22F3.10,M03B6.2,C18H9.5	0.0151604
GOTERM_CC_DIRECT	GO:0005764~lysosome	13	2.14528e-05	F57F5.1,F27E5.1,asp-3,cdr-4,lipl-1,F32H5.1,aagr-1,cpr-2,nuc-1,W07B8.1,asah-1,cpr-3,cpr-4	0.00239986
GOTERM_MF_DIRECT	GO:0022857~transmembrane transporter activity	19	2.47043e-05	F44E7.5,F48E3.2,str-176,F11A5.9,Y51A2D.18,hmit-1.1,T22F3.11,H11E01.2,K08F9.1,F23F12.3,folt-2,Y51B9A.6,C03B1.13,W04C9.6,hmit-1.3,C35A5.3,T22F3.10,K09C4.1,C18H9.5	0.0086828
GOTERM_BP_DIRECT	GO:0006635~fatty acid beta-oxidation	8	4.17664e-05	F58F9.7,F08A8.2,ech-1,C48B4.1,kat-1,F09F7.4,ech-6,ech-7	0.0191525
GOTERM_MF_DIRECT	GO:0030246~carbohydrate binding	34	6.08306e-05	clec-258,clec-51,clec-67,clec-50,clec-48,aagr-1,clec-204,clec-52,clec-174,clec-70,clec-42,clec-66,clec-221,clec-62,clec-63,clec-143,clec-218,clec-65,clec-53,clec-72,clec-210,clec-60,clec-76,clec-17,clec-55,clec-54,clec-206,clec-8,clec-3,clec-13,clec-166,clec-160,clec-47,lec-11	0.0212449
KEGG_PATHWAY	cel00380:tryptophan metabolism	8	6.5025e-05	ech-1,alh-1,hacd-1,ctl-1,ctl-2,kat-1,ech-6,ech-9	0.00460628
GOTERM_MF_DIRECT	GO:0016788~hydrolase activity, acting on ester bonds	10	8.5791e-05	poml-3,dbr-1,lipl-2,lipl-5,lipl-1,Y65B4BR.1,lipl-4,Y73B6BL.37,fasn-1,poml-4	0.0298315
KEGG_PATHWAY	cel01040:biosynthesis of unsaturated fatty acids	6	0.000100069	F58F9.7,ech-1,C48B4.1,fat-5,fat-6,fat-7	0.00708005
KEGG_PATHWAY	cel00270:cysteine and methionine metabolism	8	0.000102983	cbs-1,sams-3,ahcy-1,mpst-2,sams-1,metr-1,B0228.7,cth-1	0.00728547
KEGG_PATHWAY	cel00640:propanoate metabolism	7	0.000106675	pcca-1,ech-1,acs-19,kat-1,F09F7.4,ech-6,alh-8	0.0075457
GOTERM_MF_DIRECT	GO:0008395~steroid hydroxylase activity	10	0.000134991	cyp-36A1,cyp-34A2,cyp-35C1,cyp-33C4,cyp-34A7,cyp-33C7,cyp-33E1,cyp-34A5,cyp-34A9,cyp-34A10	0.0465375
GOTERM_MF_DIRECT	GO:0008194~UDP-glycosyltransferase activity	8	0.000139073	ugt-16,ugt-15,ugt-17,ugt-53,ugt-64,ugt-18,ugt-60,ugt-57	0.0479105
KEGG_PATHWAY	cel00410:beta-alanine metabolism	6	0.000500429	ech-1,alh-1,alh-5,F09F7.4,ech-6,alh-8	0.0349152
KEGG_PATHWAY	cel00650:butanoate metabolism	6	0.000647603	C05C10.3,ech-1,hacd-1,kat-1,ech-6,ech-9	0.044953
	shown in Figure 2

## Sheet: WormExp
Category	Term	Counts	p-Value	Bonferroni	Overlapped ID	Reference
Microbes	down by B. thuringiensis at 6 h (BT247, 1:10) (Yang)	232	1.80127e-152	4.1303e-149	aqp-1,asp-1,asp-3,asp-5,bca-1,cat-4,cnc-2,cnc-3,col-149,col-176,crn-6,dhs-20,dhs-25,ech-6,elo-2,elo-5,elo-6,fat-5,fat-6,fat-7,fmo-1,gbh-2,ges-1,gfi-1,gln-3,gst-6,gst-12,gst-28,gst-29,hsp-60,kat-1,lbp-7,lys-4,lys-5,mel-32,mtl-2,nas-3,nhr-68,nhr-114,nhr-137,nuc-1,pept-1,pcp-2,pcp-3,pes-9,pgp-9,pho-1,pmp-5,rrn-2.1,spp-2,spp-3,spp-4,spp-5,spp-8,spp-17,tag-10,tag-147,tsp-10,B0035.13,pho-11,ugt-60,ugt-…	http://www.ncbi.nlm.nih.gov/pubmed/25720978
Microbes	down by B. thuringiensis at 6 h (BT247, 1:2) (Yang)	224	4.91935e-149	1.12801e-145	aqp-1,asp-1,asp-3,asp-5,cat-4,cnc-3,col-149,crn-6,dhs-25,ech-6,elo-2,elo-5,elo-6,fat-5,fat-6,fat-7,fmo-1,ges-1,gfi-1,gln-3,gst-6,gst-28,gst-29,hsp-60,kat-1,lbp-7,lys-4,lys-5,mel-32,mtl-2,nas-3,nhr-68,nhr-114,nuc-1,blmp-1,pept-1,pcp-2,pcp-3,pes-9,pgp-9,pho-1,pmp-5,ketn-1,ram-2,rrn-2.1,spp-2,spp-3,spp-4,spp-5,spp-8,spp-17,sym-1,tag-10,tag-147,tsp-10,B0035.13,pho-11,ugt-17,ugt-22,clec-48,C15A11.7,C1…	http://www.ncbi.nlm.nih.gov/pubmed/25720978
Development/Dauer/Aging	down in day 12 vs. day 2 (Pu)	290	5.22155e-141	1.1973e-137	alh-5,aqp-1,asp-1,asp-3,col-77,col-176,cpr-4,crn-6,daf-5,dhs-14,dhs-20,dhs-23,dhs-25,dys-1,ech-1,ech-7,ech-9,elo-2,elo-5,elo-6,fat-7,ges-1,gfi-1,gln-3,gst-6,gst-20,gst-28,gst-35,kat-1,lbp-6,lbp-7,lbp-8,let-805,lys-2,lys-10,mel-32,mua-3,mup-4,nas-3,ncx-6,nhr-114,nuc-1,pcp-2,pcp-3,pcp-4,pes-9,pgp-9,pho-1,pmp-5,pqn-47,sod-1,spp-2,spp-3,spp-5,spp-8,spp-17,srx-58,tag-10,tnt-3,ver-4,B0035.13,pho-10,C05…	http://www.ncbi.nlm.nih.gov/pubmed/25838541
Microbes	up S. marcescens 24 h, RNASeq	329	2.04093e-140	4.67984e-137	asp-1,asp-3,asp-5,cdh-7,cdh-10,col-77,col-101,col-149,col-158,cpr-3,cpr-4,crn-6,dhs-18,dhs-20,dhs-21,ech-1,ech-6,ech-9,elo-2,elo-5,elo-6,fat-7,ges-1,gfi-1,gst-6,gst-12,gst-28,gst-29,gst-44,lbp-8,lec-11,lys-2,lys-4,mua-3,nas-3,ncx-6,nhr-8,nhr-68,nhr-137,blmp-1,pcp-2,pes-9,pgp-5,pho-1,pmp-5,pqm-1,pqn-25,pqn-47,prx-11,ptr-10,spp-2,spp-4,sym-1,tba-8,ver-4,ugt-2,B0035.13,acs-7,C01G10.4,pho-11,cyp-35C1…	http://www.ncbi.nlm.nih.gov/pubmed/21602919
Development/Dauer/Aging	up day 8 on glp-1(e2141ts) vs. wildtype	345	5.33601e-138	1.22355e-134	alh-8,asp-1,asp-3,asp-5,asp-6,bca-1,cat-4,cyp-14A5,ckb-4,cnc-2,cnc-6,col-98,col-101,col-103,col-158,cpr-3,ctl-2,daf-5,daf-12,dao-3,dhs-14,dhs-18,dhs-19,dhs-21,ech-1,ech-9,elo-5,elo-6,fat-5,fat-6,fat-7,gbh-2,ges-1,gfi-1,glc-1,gln-3,gst-6,gst-29,hsp-12.3,kgb-2,lbp-6,lbp-7,lec-11,let-805,lys-2,lys-10,mdl-1,mtl-1,mup-4,nhr-8,nhr-11,nhr-53,nhr-68,nhr-79,nhr-114,nhr-137,nlp-29,nnt-1,nuc-1,pcp-2,pcp-3,p…	http://www.ncbi.nlm.nih.gov/pubmed/20555324
TF Targets	low-complexity elt-2 targets	338	2.04276e-136	4.68405e-133	alh-1,alh-5,aqp-1,asp-1,asp-3,asp-5,bca-1,cat-4,cyp-14A5,col-149,cpr-3,cpr-4,crn-6,cuc-1,dhs-14,dhs-18,dhs-20,ech-9,elo-2,elo-5,elo-6,fat-5,fat-6,fmo-1,fmo-2,gbh-2,ges-1,gfi-1,hsp-60,ins-12,kat-1,lbp-7,lec-11,lys-2,lys-4,mel-32,mtl-1,mtl-2,ncx-6,nhr-8,nhr-11,nhr-68,nhr-79,nhr-114,nhr-137,nnt-1,nuc-1,odc-1,blmp-1,pept-1,pcp-2,pcp-3,peb-1,pes-9,pgp-6,pgp-9,pgp-11,pho-1,plx-1,pmp-5,pqm-1,prx-11,rrn-…	http://www.ncbi.nlm.nih.gov/pubmed/27070429
Mutants	down by ets-4 RNAi (habacher)	210	2.49498e-134	5.721e-131	asp-1,asp-3,asp-5,asp-6,cat-4,cdh-7,cdh-10,col-77,col-176,cpr-3,cpr-4,ctl-2,dhs-18,dpy-17,ech-1,ech-6,ech-7,ech-9,elo-2,elo-6,fat-5,fat-6,gfi-1,gst-28,kgb-2,lbp-6,lys-2,lys-4,nhr-8,nhr-68,nhr-101,nlp-30,nnt-1,pept-1,pcp-2,pcp-4,pgp-9,pho-1,pqm-1,ketn-1,prx-11,spp-2,spp-3,spp-4,spp-5,spp-8,spp-17,sym-1,tsp-10,B0035.13,best-1,C05C10.3,C08F11.13,C09F9.2,clec-48,best-7,oac-5,cytb-5.1,C34F6.10,acs-19,…	https://www.ncbi.nlm.nih.gov/pubmed/27746047
DAF/Insulin/food	down by daf-2 mutant (Knutson)	171	3.1595e-133	7.24472e-130	aqp-1,asp-1,asp-3,asp-5,asp-6,cnc-2,cnc-3,col-158,cpr-4,dhs-14,dhs-19,dhs-20,dhs-21,dhs-23,ech-1,gfi-1,lbp-7,mtl-2,nas-3,ncx-6,nuc-1,pept-1,pcp-2,pgp-5,pho-1,spp-4,tag-10,tsp-10,B0035.13,C05C10.3,pho-11,cyp-35C1,ugt-22,C15C8.3,C29F3.7,C32H11.4,C32H11.9,dod-24,sams-1,gcsh-1,cyp-37A1,F07A11.5,F08A8.2,F08G5.6,clec-54,oac-14,F10A3.4,mltn-9,cth-1,fipr-1,F25D1.5,F27E5.1,cyp-37B1,fasn-1,clec-63,clec-66,…	http://www.ncbi.nlm.nih.gov/pubmed/26976573
DAF/Insulin/food	up by daf-16 mutant under daf-2;rsks-1 mutant	240	2.10717e-132	4.83173e-129	asp-1,cyp-14A5,cnc-2,cnc-3,col-158,cpr-4,crn-6,dhs-23,dhs-25,elo-5,fat-7,gst-6,lbp-7,lec-11,let-805,lys-2,mtl-2,mua-3,mup-4,nas-3,ncx-6,nhr-68,nlp-33,nuc-1,blmp-1,pept-1,pcp-2,pcp-4,pgp-5,pgp-6,pgp-9,pme-4,prx-11,spp-4,srx-58,tag-10,tsp-10,B0035.13,pho-11,cyp-35C1,fbxa-156,ugt-60,ugt-22,C11E4.7,clec-48,C15A11.7,C29F3.7,best-7,C29F7.3,oac-5,C32H11.1,C32H11.4,dod-24,cyp-36A1,C35A5.3,scl-5,sams-1,C5…	http://www.ncbi.nlm.nih.gov/pubmed/24332851
TF Targets	PQM-1 L3 Targets	280	1.6651e-131	3.81807e-128	alh-1,alh-5,alh-8,aqp-1,asp-1,asp-3,asp-5,asp-6,cat-4,cyp-14A5,cpr-3,cpr-4,dhs-14,dhs-18,dhs-20,dhs-21,ech-6,ech-9,elo-2,elo-6,fat-5,fat-6,fmo-1,fmo-2,gbh-2,gfi-1,gst-6,gst-20,gst-28,gst-29,his-59,ins-12,kat-1,lbp-7,lec-11,let-805,lys-2,lys-4,mel-32,mtl-1,mtl-2,nhr-8,nhr-11,nhr-68,nhr-101,nhr-114,nhr-137,odc-1,pcp-2,pcp-3,pcp-4,pgp-6,pgp-9,pgp-11,pho-1,plx-1,pmp-5,pqn-71,spp-2,spp-3,spp-5,spp-8,s…	http://www.ncbi.nlm.nih.gov/pubmed/21177963
Microbes	down by B. thuringiensis at 12 h (BT247, 1:2) (Yang)	227	2.244e-130	5.14548e-127	asp-1,asp-3,asp-5,cat-4,cnc-2,cnc-3,col-98,col-101,col-103,col-149,crn-6,dao-3,dhs-21,dhs-25,ech-7,elo-2,elo-5,elo-6,fat-7,fmo-1,ges-1,gfi-1,gln-3,gst-6,gst-20,gst-28,gst-29,hsp-60,lys-4,lys-5,lys-10,mtl-2,mua-3,mup-4,nas-3,nhr-68,nhr-114,nuc-1,blmp-1,pept-1,pcp-2,pcp-3,pgp-9,pho-1,pmp-5,ketn-1,rrn-2.1,spp-2,spp-3,spp-4,spp-5,spp-8,spp-17,sym-1,tag-10,tag-147,tsp-10,tln-1,B0035.13,pho-11,ugt-60,u…	http://www.ncbi.nlm.nih.gov/pubmed/25720978
Microbes	down by B. thuringiensis at 12 h (BT247, 1:10) (Yang)	236	5.0187e-125	1.15079e-121	asp-1,asp-3,asp-5,cat-4,cnc-2,cnc-3,col-98,col-101,col-103,col-149,crn-6,dao-3,dhs-21,dhs-25,ech-7,elo-2,elo-5,elo-6,fat-7,fmo-1,ges-1,gfi-1,gln-3,gst-6,gst-20,gst-28,gst-29,hsp-60,let-805,lys-4,lys-5,mtl-2,mua-3,mup-4,nas-3,nhr-68,nhr-114,nlp-29,nuc-1,blmp-1,pept-1,pcp-2,pcp-3,pes-9,pgp-9,pho-1,pmp-5,ketn-1,rrn-2.1,spp-2,spp-3,spp-4,spp-5,spp-8,spp-17,tag-10,tag-147,tsp-10,tln-1,B0035.13,pho-11,…	http://www.ncbi.nlm.nih.gov/pubmed/25720978
DAF/Insulin/food	down N2-Cel-RhebRNAi-fasting	161	2.78006e-118	6.37468e-115	aqp-1,asp-3,asp-5,asp-6,col-101,cpr-2,cpr-3,ctl-1,ctl-2,dao-3,dhs-20,ech-7,ech-9,elo-2,elo-5,elo-6,fat-5,fat-6,fmo-1,ges-1,gfi-1,gst-6,gst-29,lbp-6,lea-1,lys-2,lys-4,mtl-1,nhr-8,nnt-1,pcp-3,pmp-5,spp-2,spp-3,spp-5,spp-8,tsp-10,ugt-1,B0035.13,pho-11,cyp-35C1,ugt-17,C08E8.4,ugt-22,clec-48,C15C8.3,C29F3.7,best-7,dod-24,ugt-21,C35A5.3,acs-19,C48B4.1,cdr-2,D1086.3,F15B9.6,F18E2.1,F27E5.1,thn-2,cyp-37B…	http://www.ncbi.nlm.nih.gov/pubmed/19079239
Mutants	up glp-1 mutant	227	1.8038e-116	4.13612e-113	aqp-1,cat-4,cdh-7,col-158,cpr-2,crn-6,dhs-14,dhs-20,dhs-23,ech-9,fat-5,fmo-1,gbh-2,glc-1,gst-28,gst-29,mtl-1,nas-3,ncx-6,pcp-2,pgp-9,pgp-11,pqn-25,spp-2,srx-58,str-7,tag-10,tsp-10,ugt-1,ugt-2,pho-10,pho-11,cyp-35C1,best-5,C08E8.4,ugt-22,C08F11.13,C15C8.3,C17H1.3,C17H1.7,C29F3.7,C30F2.4,C32H11.4,dod-24,ugt-21,fipr-23,fbxa-172,scl-5,C50B6.7,cdr-2,dct-3,C55A6.6,gcsh-1,D1086.3,F08A8.2,clec-55,F09A5.1…	http://www.ncbi.nlm.nih.gov/pubmed/23499532
Microbes	down infected by X. nematophila	171	1.44259e-114	3.30785e-111	aqp-1,asp-1,asp-3,asp-5,asp-6,bca-1,col-98,col-103,cpr-4,dhs-14,dhs-25,ech-6,ech-7,elo-2,elo-5,elo-6,fat-5,fat-6,fat-7,ges-1,gfi-1,gst-6,lbp-6,lbp-8,lys-4,lys-5,mel-32,mtl-2,nas-3,ncx-6,nhr-68,nhr-114,nuc-1,pept-1,pcp-3,pes-9,pho-1,pmp-5,spp-2,spp-3,spp-4,spp-5,spp-8,spp-17,srh-237,tag-10,tsp-10,B0035.13,cyp-35C1,ugt-60,ugt-17,ugt-22,C15C8.3,best-7,C29F7.3,cytb-5.1,ugt-21,C35A5.3,ugt-15,C48B4.1,s…	http://www.ncbi.nlm.nih.gov/pubmed/23028509
Mutants	down by elt-2 RNAi under hypoxia	178	2.0989e-112	4.81278e-109	asp-1,asp-3,asp-5,cat-4,ctl-2,dhs-25,ech-7,ech-9,fat-7,fmo-2,gbh-2,gst-6,ins-12,kgb-2,lbp-7,lbp-8,lys-2,lys-4,mtl-1,mtl-2,nhr-79,nhr-114,pcp-2,peb-1,pes-9,pmp-5,spp-2,spp-3,spp-4,spp-5,spp-8,spp-17,tsp-10,B0035.13,pho-11,cyp-35C1,fbxa-156,best-5,ugt-17,ugt-22,C17H1.7,C29F3.7,best-7,C32H11.4,C32H11.9,dod-24,C40H1.8,gcsh-1,D1086.3,pho-13,F08G5.6,clec-55,oac-14,F17C11.6,F27E5.1,cyp-37B1,F32H5.1,clec…	http://www.ncbi.nlm.nih.gov/pubmed/25284791
Mutants	down by mir-58, mir-80, mir-81, mir-82 mutant	194	2.45396e-112	5.62694e-109	alh-8,asp-1,asp-3,bca-1,col-149,col-158,ddp-1,dhs-20,dhs-25,ech-6,ech-9,elo-2,elo-5,elo-6,fat-5,fat-6,fat-7,gfi-1,hsp-12.3,hsp-60,ins-12,kat-1,lbp-6,lbp-8,lys-4,lys-5,mtl-2,ncx-6,nhr-114,pept-1,pcp-2,pcp-3,pgp-6,pho-1,pmp-5,pqn-71,ram-2,spp-2,spp-3,spp-4,tag-10,mtrr-1,tsp-10,B0035.13,pho-11,cyp-35C1,ugt-22,C15C8.3,C29F3.7,C29F7.3,cytb-5.1,C32H11.4,C35A5.3,C48B4.1,sams-1,cdr-2,gcsh-1,E02H4.4,pho-1…	http://www.ncbi.nlm.nih.gov/pubmed/26232411
Mutants	down lin-35 mutant(n745, null) L1	182	3.00388e-112	6.88789e-109	alh-8,bca-1,cyp-14A5,ckb-4,col-77,col-101,dhs-14,dhs-25,ech-1,ech-6,elo-6,fat-6,fat-7,fmo-1,ges-1,gln-3,gst-28,hsp-12.3,hsp-60,kat-1,lys-4,lys-5,mel-32,mup-4,nhr-53,nhr-68,nhr-101,nhr-114,nhr-137,nuc-1,pcp-2,pcp-3,pgp-6,pmp-5,pqn-71,prx-11,ram-2,spp-8,srh-237,str-7,tag-10,mtrr-1,tsp-10,zig-3,zig-4,mdt-18,pho-11,ugt-17,clec-48,C15C8.3,C35A5.3,sams-1,gcsh-1,DH11.2,pho-13,F08A8.2,clec-54,F11C1.5,rmo…	http://www.ncbi.nlm.nih.gov/pubmed/17368442
Mutants	up by glp-1 mutant (Boyd)	255	3.04447e-112	6.98098e-109	cat-4,cyp-14A5,ckb-4,cnc-3,cpr-3,crn-6,ctl-2,daf-12,dao-3,dhs-14,dhs-19,dhs-20,dhs-21,ech-1,ech-7,fat-5,ges-1,gfi-1,gst-28,kgb-2,lec-11,mtl-1,nhr-8,nhr-11,nhr-79,nnt-1,nuc-1,odc-1,pcp-2,pgp-5,pgp-9,pgp-11,pqn-25,spp-8,tag-147,tsp-10,ugt-2,C05B5.8,pho-11,cyp-35C1,fbxa-156,ugt-60,ugt-17,ugt-22,C08F11.13,clec-48,C17H1.7,C27D8.3,C29F3.7,cytb-5.1,scl-5,C48B4.1,C50B6.7,cdr-2,C55A6.6,D1086.3,cyp-37A1,F0…	http://www.ncbi.nlm.nih.gov/pubmed/19879883
Microbes	down by N. parisii at 64 h	135	6.69811e-112	1.53588e-108	aqp-1,asp-3,col-98,col-101,col-103,dhs-20,ech-7,ech-9,elo-2,elo-5,elo-6,fat-5,gfi-1,lys-2,lys-4,mtl-1,nhr-68,nuc-1,pcp-2,pcp-3,pho-1,pmp-5,spp-2,spp-8,tsp-10,B0035.13,pho-11,cyp-35C1,ugt-17,ugt-22,C08F11.13,clec-48,C15C8.3,best-7,C32H11.4,dod-24,ugt-21,C48B4.1,C50B6.7,cdr-2,D1086.3,D1086.9,cyp-37A1,F08G5.6,clec-54,F10A3.4,F17C11.6,F18E2.1,F27E5.1,thn-2,cyp-37B1,clec-65,clec-166,lipl-2,F49C12.7,sc…	http://www.ncbi.nlm.nih.gov/pubmed/24945527
Tissue	up in germline-ablated animals	221	2.16534e-110	4.96512e-107	alh-8,aqp-1,asp-3,asp-5,cat-4,cnc-3,cnc-4,col-77,col-98,col-101,col-103,col-158,ctl-2,dao-3,dhs-14,dhs-18,dhs-19,dhs-20,dhs-21,dhs-23,ech-9,elo-5,elo-6,fat-5,fat-6,ges-1,gln-3,gst-6,gst-20,gst-29,hmr-1,lec-11,lys-2,mdl-1,mtl-1,nas-3,nhr-53,nhr-68,nuc-1,odc-1,pcp-2,pgp-6,pgp-9,pqm-1,pqn-25,ketn-1,ram-2,spp-2,spp-4,spp-5,spp-8,spp-17,str-176,tag-10,ugt-1,B0035.13,C05B5.8,pho-11,cyp-35C1,fbxa-156,C0…	http://www.ncbi.nlm.nih.gov/pubmed/25093668
Microbes	up on S. marcescens	221	5.76971e-108	1.323e-104	alh-5,asp-3,asp-5,asp-6,cat-4,cyp-14A5,cht-1,cnc-2,cnc-3,cnc-4,cnc-6,cpr-3,cpr-4,ctl-1,ctl-2,dhs-14,dhs-18,dhs-21,ech-1,ech-9,fmo-1,fmo-2,gbh-2,glc-1,gst-20,kgb-2,lbp-7,lea-1,lec-11,lys-2,mdl-1,mtl-1,nhr-8,nhr-79,nlp-29,nlp-30,nlp-31,nlp-33,pgp-5,pgp-6,pgp-11,pme-4,pqm-1,prx-11,spp-2,spp-8,srr-4,str-176,zig-3,ugt-2,best-1,acs-7,C01G10.4,C05B5.8,fbxa-156,C08F11.13,C15A11.7,C18D11.6,C29F3.7,C32H11.…	http://www.ncbi.nlm.nih.gov/pubmed/23028509
Mutants	down lin-35 mutant( n745, null) L4	168	1.69984e-106	3.89773e-103	alh-8,asp-6,bca-1,ckb-4,cnc-6,col-77,col-149,dhs-14,dhs-23,dhs-25,dpy-17,ech-6,elo-6,fat-5,fat-6,fat-7,gln-3,hsp-12.3,hsp-60,kat-1,lys-4,lys-5,mel-32,nhr-53,nhr-68,nhr-101,nhr-114,nhr-137,pcp-2,peb-1,pgp-6,pmp-5,prx-11,srh-237,str-7,tag-10,mtrr-1,tsp-10,mdt-18,pho-11,ugt-17,clec-48,C15C8.3,C35A5.3,sams-1,gcsh-1,DH11.2,pho-13,F08A8.2,F08G5.6,clec-54,F11C1.5,rmo-1,F17H10.1,F18E2.1,cth-1,cept-1,F25D…	http://www.ncbi.nlm.nih.gov/pubmed/17368442
Development/Dauer/Aging	expression oscillatory during larval development	314	2.55113e-106	5.84974e-103	cyp-14A5,cdh-7,cdh-10,cht-1,cnc-3,col-77,col-98,col-101,col-103,col-149,col-158,col-176,cpr-3,cpr-4,cuc-1,dao-3,dhs-19,dhs-20,dhs-25,dhs-27,dpy-17,ech-7,ech-9,eff-1,fat-5,fat-7,fmo-1,gst-12,gst-20,his-59,ins-4,ins-12,lbp-7,lec-11,mab-10,mua-3,mup-4,nas-3,nhr-23,nhr-53,nhr-85,nhr-91,nlp-29,nlp-30,nlp-33,nnt-1,odc-1,blmp-1,peb-1,pgp-5,pgp-6,pgp-9,pme-4,pqm-1,pqn-47,pqn-71,prx-11,ptr-10,ram-2,spp-2,…	http://www.ncbi.nlm.nih.gov/pubmed/24440504
Mutants	down by smgl-1 depletion	201	1.00952e-103	2.31482e-100	alh-5,aqp-1,cht-1,cpr-2,cpr-4,cuc-1,dhs-14,dhs-18,dpy-17,ech-7,fmo-1,fmo-2,ges-1,gfi-1,gst-28,gst-29,hbl-1,hsp-12.3,lbp-7,lys-4,lys-5,mtl-1,mtl-2,ncx-6,nhr-53,nhr-68,nhr-101,nhr-114,nhr-137,nnt-1,peb-1,pmp-5,spp-2,spp-4,spp-17,str-7,tsp-10,ver-4,best-1,acs-7,best-5,ugt-17,C08B6.2,C08F11.13,C09F9.2,C11E4.7,C15C8.3,best-7,C32H11.1,C40H1.8,DH11.2,cyp-37A1,cyp-13B1,pho-13,clec-54,clec-55,oac-14,cyp-1…	http://www.ncbi.nlm.nih.gov/pubmed/23828042
Mutants	up by hyl-2 mutant	142	9.82899e-103	2.25379e-99	asp-1,asp-3,asp-5,asp-6,cnc-2,col-77,col-149,cpr-3,ech-9,fmo-1,gfi-1,gst-6,lbp-7,lys-2,mua-3,nlp-29,nlp-30,nlp-31,pcp-2,pcp-4,pqm-1,pqn-25,ketn-1,ram-2,spp-2,spp-8,tag-10,ugt-2,C01G10.4,C07A9.9,C08F11.13,C15A11.7,C15C8.3,C29F3.7,C32H11.4,C32H11.9,dod-24,C40H1.8,cdr-2,dct-3,F08G5.6,F09A5.1,oac-14,cyp-13A12,F15B9.6,cth-1,F22B8.7,F27E5.1,clec-62,clec-63,clec-65,clec-66,dct-17,hrg-4,F40F8.5,F44G3.2,F…	https://www.ncbi.nlm.nih.gov/pubmed/27507791
Mutants	down hpl-2 knockout	156	1.6951e-101	3.88686e-98	alh-5,aqp-1,cat-4,cpr-4,dhs-14,dhs-23,dhs-25,dpy-17,ech-7,fat-5,fat-7,fmo-2,gln-3,gst-35,hsp-12.3,lbp-8,let-805,lys-4,lys-5,mtl-1,mtl-2,nhr-114,nlp-30,pmp-5,pqn-71,spp-2,srr-4,tag-10,best-1,cyp-35C1,ugt-17,C08B6.2,clec-48,C29F7.3,C40H1.8,ugt-15,sams-1,C50B6.7,DH11.2,pho-13,clec-54,clec-55,oac-14,cyp-13A12,F17H10.1,F18E2.1,cth-1,F25D1.5,thn-2,F32D8.12,hrg-4,ent-4,F44G3.2,F46C5.1,scl-2,F49E12.9,F54…	http://www.ncbi.nlm.nih.gov/pubmed/22083954
DAF/Insulin/food	down by daf-16 mutant: daf-16;daf-2 vs. daf-2 (Mueller)	177	1.2755e-100	2.92472e-97	alh-1,cdh-7,col-98,col-103,col-176,cpr-2,ctl-1,ctl-2,daf-5,dhs-14,dhs-18,dhs-19,fat-5,ges-1,gfi-1,gst-12,gst-20,gst-29,hsp-12.3,kgb-2,lea-1,lys-2,mtl-1,nhr-11,nlp-29,nlp-31,nnt-1,pqn-25,ketn-1,sod-1,sym-2,tba-8,zig-3,ugt-2,acs-7,C01G10.4,pho-11,C08E8.4,C15A11.7,C17H1.7,C29F3.7,C32H11.1,C35A5.3,C48B4.1,C50B6.7,C50F4.8,cdr-2,C55A6.6,D1086.3,DH11.2,clec-17,cyp-13B1,clec-55,F15B9.6,clec-42,F17B5.1,F2…	http://www.ncbi.nlm.nih.gov/pubmed/25419847
DAF/Insulin/food	down by daf-2 mutant (Chen)	201	7.72789e-100	1.77201e-96	asp-1,cyp-14A5,cnc-2,cnc-3,col-158,cpr-4,crn-6,dhs-18,fat-7,gst-6,lbp-7,lec-11,lys-2,lys-4,mtl-2,mua-3,nlp-30,nlp-33,pept-1,pcp-2,pgp-5,pme-4,prx-11,spp-4,tag-10,tsp-10,B0035.13,C01G10.4,pho-11,cyp-35C1,ugt-22,C11E4.7,clec-48,C15A11.7,oac-5,C32H11.4,dod-24,cyp-36A1,scl-5,sams-1,C50B6.7,gcsh-1,D1086.3,pho-13,F08A8.2,F08G5.6,clec-54,oac-14,F10A3.4,F17C11.6,F17C11.11,F18E2.1,mltn-9,cept-1,fipr-1,F27…	http://www.ncbi.nlm.nih.gov/pubmed/24332851
Chemicals/stress	up by UV irradiation	149	4.59262e-98	1.05309e-94	cdh-7,cdh-10,col-98,col-103,col-149,col-176,cpr-3,dhs-27,elo-2,elo-6,gst-12,gst-20,lec-11,let-4,let-805,lys-2,mtl-1,nhr-8,nhr-23,nhr-91,pcp-2,pcp-4,peb-1,pgp-5,pgp-9,pqn-25,pqn-47,ptr-10,sym-1,sym-2,tba-8,xrn-2,ugt-2,best-1,C01G10.4,ugt-60,C09F9.2,C15C8.3,C29F3.7,C32H11.4,C32H11.9,dod-24,fipr-23,C48B4.1,C50F4.8,C55A6.6,clec-17,F08G5.6,clec-42,F19H8.2,mltn-9,F25D1.5,best-14,fasn-1,F35B12.3,F35B12.…	http://www.ncbi.nlm.nih.gov/pubmed/25419847
Chemicals/stress	up by UV irradiation on xpa-1 mutant	182	3.14807e-97	7.21852e-94	cyp-14A5,cdh-7,col-98,col-103,col-149,col-176,cpr-3,cpr-4,dhs-27,ech-9,gst-12,gst-20,gst-44,kgb-2,lec-11,let-4,lys-2,mtl-1,nhr-23,nlp-29,nlp-30,nlp-31,odc-1,peb-1,pgp-5,pgp-6,pgp-9,pme-4,pqn-25,srr-4,sym-1,tba-8,zig-3,best-1,C01G10.4,C05B5.8,ugt-60,best-5,C08E8.4,C08F11.13,C17H1.3,C17H1.7,C32H11.4,C32H11.9,dod-24,fipr-23,scl-5,C48B4.1,C50F4.8,cdr-2,C55A6.6,D1086.3,clec-17,cyp-13B1,oac-14,F13D12.3…	http://www.ncbi.nlm.nih.gov/pubmed/25419847
Mutants	down his-24 knockout	137	2.27619e-95	5.2193e-92	alh-5,aqp-1,cht-1,cpr-4,dhs-23,dhs-25,dpy-17,fat-5,fat-7,fmo-2,hsp-12.3,lec-11,let-805,lys-4,lys-5,lys-10,mdl-1,mtl-1,nhr-114,nlp-30,odc-1,pmp-5,pqn-71,spp-2,spp-8,srr-4,tag-10,zig-3,best-1,ugt-17,clec-48,C15C8.3,cytb-5.1,C40H1.8,ugt-15,sams-1,C50B6.7,DH11.2,pho-13,clec-54,clec-55,oac-14,cyp-13A12,clec-221,F17H10.1,F18E2.1,cth-1,F25D1.5,thn-2,F31D4.5,F32D8.12,F35E12.4,hrg-4,clec-166,ent-4,F44G3.2…	http://www.ncbi.nlm.nih.gov/pubmed/22083954
DAF/Insulin/food	up by daf-2 mutant (Kumar)	174	2.08475e-94	4.78034e-91	asp-3,asp-5,asp-6,cnc-4,col-98,col-101,col-103,col-158,col-176,cpr-2,cpr-3,ctl-2,dao-3,ech-9,fat-5,fmo-2,ges-1,gln-3,gst-20,gst-29,hsp-12.3,kgb-2,lbp-8,lys-2,mtl-1,nhr-11,nhr-53,nnt-1,odc-1,sod-1,spp-8,str-7,zig-3,ugt-1,C08E8.4,ugt-22,clec-48,C18D11.6,C32H11.1,cyp-36A1,C48B4.1,C50F4.8,cdr-2,dct-3,D1086.3,D1086.9,D2030.2,cyp-13B1,oac-14,F13D12.3,cyp-13A11,F15B9.6,F17B5.1,F22B8.4,cth-1,F22B8.7,F27E…	http://www.ncbi.nlm.nih.gov/pubmed/26539642
Mutants	down lin-35 null emb	159	6.28763e-94	1.44175e-90	bca-1,ckb-4,col-77,col-149,col-176,crn-6,dhs-25,dpy-17,ech-1,ech-6,elo-6,fmo-1,fmo-2,ges-1,gln-3,gst-12,gst-20,gst-28,hsp-60,lys-4,lys-5,mel-32,nhr-53,nhr-68,nhr-101,nhr-114,nhr-137,nuc-1,pcp-3,peb-1,pmp-5,srh-237,str-7,tag-10,mtrr-1,tsp-10,mdt-18,pho-11,ugt-17,C15C8.3,C32H11.4,dod-24,ugt-21,C35A5.3,sams-1,C55A6.6,gcsh-1,D1086.3,DH11.2,pho-13,F08A8.2,clec-54,F11A5.9,F11C1.5,rmo-1,F17H10.1,F18E2.1…	http://www.ncbi.nlm.nih.gov/pubmed/17368442
Mutants	down by elt-2 RNAi under normoxia	141	2.08606e-93	4.78333e-90	asp-1,asp-3,asp-5,col-149,ech-7,fmo-2,ges-1,gfi-1,gst-6,hsp-12.3,kgb-2,lbp-8,lys-4,mtl-1,mtl-2,ncx-6,nhr-79,odc-1,pcp-2,pgp-9,pmp-5,spp-2,spp-4,spp-5,spp-8,spp-17,ugt-2,pho-11,cyp-35C1,ugt-17,ugt-22,C29F3.7,C32H11.4,C32H11.9,ugt-21,gcsh-1,cyp-37A1,F07A11.5,pho-13,F08A8.2,F08G5.6,oac-14,F17C11.6,cth-1,F27E5.1,cyp-37B1,F32H5.1,clec-63,F35E12.5,dct-17,F44A6.5,lipl-2,F46C5.1,fbxa-189,F49C12.7,F55G11.…	http://www.ncbi.nlm.nih.gov/pubmed/25284791
Mutants	activated by glp-1 mutant (Germ cell absence)	207	1.14382e-90	2.62279e-87	aqp-1,cdh-7,cdh-10,col-77,col-149,col-176,cpr-3,cpr-4,ctl-2,daf-12,dhs-18,dhs-20,ech-9,fat-5,ges-1,gst-6,gst-20,lec-11,mdl-1,mtl-1,mtl-2,nas-3,nhr-8,nhr-11,nnt-1,pcp-2,pcp-3,pcp-4,pgp-9,pqm-1,ram-2,spp-2,spp-8,tag-10,C08E8.4,C08F11.13,C17H1.7,C29F3.7,C32H11.4,C48B4.1,C50B6.7,C50F4.8,cdr-2,dct-3,C55A6.6,gcsh-1,D1086.3,cyp-37A1,F07A11.5,F08A8.2,F08G5.6,F10A3.4,F13D12.3,cyp-13A11,F15B9.6,F15D4.5,F17…	http://www.ncbi.nlm.nih.gov/pubmed/26196144
Mutants	down hpl-1 knockout	133	8.57903e-89	1.96717e-85	alh-5,aqp-1,cyp-14A5,cnc-2,cnc-4,cnc-6,cpr-4,dao-3,dhs-23,dpy-17,fat-5,fat-7,gln-3,hsp-12.3,let-805,lys-4,lys-5,mtl-1,nhr-114,pme-4,pmp-5,pqn-71,spp-2,srr-4,tag-10,mtrr-1,tnt-3,zig-3,best-1,ugt-17,C08B6.2,clec-48,C18D11.6,fipr-23,C40H1.8,ugt-15,C50B6.7,DH11.2,pho-13,clec-54,clec-55,oac-14,cyp-13A12,clec-221,F17H10.1,F18E2.1,cth-1,F25D1.5,thn-2,F32D8.12,F35E12.4,hrg-4,clec-166,ent-4,F44G3.2,F45D3.…	http://www.ncbi.nlm.nih.gov/pubmed/22083954
DAF/Insulin/food	down by food under low salt (Burton)	156	2.66421e-88	6.10904e-85	bca-1,cyp-14A5,col-98,col-101,col-103,col-149,col-176,cpr-3,dhs-25,ech-6,ech-7,elo-2,elo-5,elo-6,gst-20,his-59,hsp-12.3,hsp-60,kat-1,lbp-6,lys-2,mel-32,nhr-137,pcp-2,pcp-4,pes-9,pgp-5,pgp-6,pho-1,pme-4,spp-17,mtrr-1,C05C10.3,cyp-35C1,ugt-60,ugt-22,C29F3.7,acs-19,C40H1.8,C48B4.1,sams-1,D1086.3,F08A8.2,oac-14,F11A5.9,F15D4.5,F17C11.11,F17H10.1,mltn-9,cept-1,F32D8.12,clec-66,F35E12.4,F35E12.5,F35E12…	https://www.ncbi.nlm.nih.gov/pubmed/28166192
Mutants	down by daf-2;rsks-1 mutant	198	2.64525e-86	6.06556e-83	asp-1,cyp-14A5,cnc-2,cnc-3,col-158,cpr-4,crn-6,ech-9,elo-5,fat-7,gst-12,gst-44,ins-4,lbp-7,lec-11,lys-2,lys-4,lys-5,mua-3,nlp-30,pept-1,pcp-2,pgp-5,pgp-6,pme-4,spp-3,spp-4,tag-10,tsp-10,B0035.13,C01G10.4,pho-11,ugt-22,C11E4.7,clec-48,best-7,C29F7.3,oac-5,C32H11.4,dod-24,cyp-36A1,scl-5,sams-1,C50B6.7,gcsh-1,pho-13,F08A8.2,clec-54,F09A5.1,oac-14,F10A3.4,F11A5.9,F17C11.11,F18E2.1,mltn-9,cept-1,fipr-…	http://www.ncbi.nlm.nih.gov/pubmed/24332851
Microbes	changed Y. pestis vs. E. coli	102	1.7685e-85	4.05518e-82	asp-1,asp-3,asp-5,cat-4,col-101,cpr-3,cpr-4,dhs-23,fat-5,gst-20,gst-28,lec-11,lys-4,lys-5,mel-32,nhr-114,nuc-1,pmp-5,spp-3,spp-5,spp-8,srh-237,srr-4,tsp-10,B0035.13,best-1,pho-11,fbxa-156,C32H11.4,dod-24,C35A5.3,sams-1,C50B6.7,C50F4.8,DH11.2,F08G5.6,cth-1,F27E5.1,clec-62,clec-63,clec-65,clec-66,F35E12.5,F35E12.6,F44A6.5,ent-4,F49C12.7,lipl-1,F55F3.2,F55G11.8,asah-1,sodh-1,T01D3.6,T05E12.6,clec-47…	http://www.ncbi.nlm.nih.gov/pubmed/20133945
Mutants	up by smg-2 depletion	208	2.13148e-85	4.88749e-82	cyp-14A5,cdh-7,cdh-10,cnc-4,cpr-2,cpr-3,dao-3,dhs-23,glc-1,kgb-2,lbp-8,lec-11,lys-2,nnt-1,odc-1,pgp-5,pgp-6,pgp-11,pme-4,pqn-25,srr-2,srr-4,srx-58,ugt-1,ugt-60,C08E8.4,C08F11.13,C15A11.7,fbxa-136,C30F2.4,oac-5,C32H11.4,dod-24,fipr-23,fbxa-172,scl-5,C40H1.8,ugt-15,dct-3,clec-17,F08G5.6,oac-14,F10A3.4,F15B9.6,F17B5.1,clec-221,F17C11.11,mltn-9,F25D1.5,cyp-37B1,mltn-1,F35B12.3,F35B12.4,clec-66,F35E12…	http://www.ncbi.nlm.nih.gov/pubmed/23828042
Development/Dauer/Aging	age-related	183	3.80062e-85	8.71483e-82	aqp-1,asp-3,asp-5,cat-4,cnc-2,cnc-3,cnc-4,col-77,col-98,col-101,col-103,col-149,col-158,col-176,cpr-2,cpr-4,crn-6,dao-3,dhs-18,dhs-19,dhs-20,dhs-21,ech-6,ech-9,elo-2,elo-5,elo-6,fat-5,fat-6,fat-7,ges-1,gfi-1,lbp-6,lys-2,lys-4,nlp-29,nuc-1,pmp-5,spp-3,spp-4,spp-5,spp-8,srr-4,str-7,str-176,tag-10,tag-147,tnt-3,ugt-1,C01G10.4,pho-11,fbxa-156,best-5,ugt-22,C08F11.13,C09F9.2,clec-48,C15C8.3,C17H1.7,C2…	http://www.ncbi.nlm.nih.gov/pubmed/18662544
Microbes	up by PA14, 12 h	106	5.63003e-85	1.29097e-81	cat-4,cpr-3,ech-1,ech-9,glc-1,gst-6,gst-12,gst-20,lec-11,lys-2,pcp-2,pgp-5,pme-4,prx-11,spp-2,acs-7,cyp-35C1,best-5,C08E8.4,C29F3.7,C32H11.4,C32H11.9,dod-24,C48B4.1,cdr-2,D1086.3,clec-17,cyp-13B1,F08G5.6,oac-14,F17C11.11,F25D1.5,F27E5.1,clec-63,clec-66,F35E12.4,F35E12.5,F35E12.6,dct-17,F45D3.4,lipl-2,F46C5.1,lipl-1,F54F3.4,F55G11.2,F55G11.4,F55G11.8,cdr-4,dod-17,sodh-1,M01G12.9,R03G8.3,fil-1,T01D…	http://www.ncbi.nlm.nih.gov/pubmed/27066825
Chemicals/stress	down by UV and TiO2 (Choi)	242	7.97463e-85	1.82858e-81	alh-8,aqp-1,asp-1,asp-3,asp-5,asp-6,bca-1,cat-4,cnc-3,cnc-4,cpr-3,ctl-1,ctl-2,daf-5,daf-12,dao-3,dhs-14,dhs-18,dhs-21,dpy-17,ech-7,eff-1,elo-2,elo-6,fmo-1,fmo-2,gbh-2,ges-1,gfi-1,glc-1,gln-3,gst-20,gst-28,hbl-1,hsp-12.3,ins-4,lbp-6,lea-1,let-4,let-805,mdl-1,mtl-1,mtl-2,nhr-8,nhr-11,nhr-53,nhr-68,nhr-101,nhr-114,nhr-137,nlp-29,nlp-30,nlp-31,nlp-33,nnt-1,nuc-1,pept-1,pcp-3,peb-1,pmp-5,pqm-1,pqn-25,…	https://www.ncbi.nlm.nih.gov/geo/query/acc.cgi?acc=GSE84441
Microbes	down by N. parisii at 40 h	90	1.15435e-84	2.64693e-81	aqp-1,dhs-18,dhs-20,ech-7,elo-5,elo-6,fat-5,lys-2,mtl-1,nnt-1,pcp-2,pcp-3,pgp-5,pho-1,pmp-5,spp-2,spp-8,tsp-10,B0035.13,acs-7,pho-11,cyp-35C1,ugt-17,ugt-22,C08F11.13,clec-48,C32H11.4,dod-24,cdr-2,D1086.3,cyp-37A1,F08A8.2,F08G5.6,clec-54,F17C11.6,cyp-37B1,F32H5.1,lipl-2,F49C12.7,scl-2,lipl-1,F55G11.4,K08D8.3,T02B5.1,T05E12.3,T05E12.6,T16G1.5,Y51H4A.5,ZK550.6,C06G8.3,cyp-34A9,clec-52,C14C6.2,C14C6.…	http://www.ncbi.nlm.nih.gov/pubmed/24945527
Mutants	up by lin-45 mutant (Burton)	142	3.85798e-83	8.84634e-80	cyp-14A5,cdh-7,cnc-2,cnc-6,col-98,col-101,col-103,col-149,col-158,col-176,cpr-3,cpr-4,dhs-14,ech-9,elo-5,elo-6,fat-5,ins-4,lbp-8,lys-2,mtl-1,mtl-2,nas-3,nlp-29,nlp-31,pgp-5,pgp-9,pqn-47,spp-2,spp-4,spp-17,srr-2,srr-4,tag-10,tba-8,ugt-1,C01G10.4,pho-11,cyp-35C1,C18D11.6,C40H1.8,C48B4.1,D1086.3,F08G5.6,oac-14,F13D12.3,cyp-13A11,cyp-13A12,F17C11.11,F19H8.2,thn-2,F31D4.8,fasn-1,F32H5.1,F35B12.3,gpdh-…	https://www.ncbi.nlm.nih.gov/pubmed/28166192
Mutants	down by daf-12 mutant (Delaney)	200	2.2715e-82	5.20854e-79	alh-5,cnc-6,col-98,col-101,col-103,col-149,col-158,col-176,cpr-4,daf-12,dhs-19,dhs-25,dhs-27,ech-7,elo-2,elo-5,elo-6,fat-5,fmo-2,glc-1,gst-20,gst-28,gst-35,gst-44,hsp-12.3,lbp-6,lys-10,mtl-1,nnt-1,pgp-11,spp-17,str-176,sym-2,tag-10,tba-8,zig-3,B0035.13,best-1,clec-48,C15A11.7,C15C8.3,C17H1.7,C18D11.6,C32H11.9,acs-19,fipr-23,scl-5,C50B6.7,C50F4.8,cdr-2,C55A6.6,D1086.3,clec-17,F07A11.5,F09A5.1,F11A…	https://www.ncbi.nlm.nih.gov/pubmed/28209779
Mutants	down by osm-9 (King)	174	4.4017e-81	1.00931e-77	alh-1,alh-5,cdh-7,cdh-10,cnc-3,cnc-4,col-176,cpr-2,eff-1,fmo-1,fmo-2,glc-1,gln-3,gst-20,his-32,let-4,lys-5,lys-10,mab-10,mdl-1,nhr-85,nhr-91,peb-1,pqn-47,ptr-10,spp-2,str-7,sym-1,sym-2,tba-8,zig-3,zig-4,best-1,acs-7,C01G10.4,C05B5.8,C08E8.4,C09F9.2,C17H1.7,ugt-15,C50B6.7,D1086.3,din-1,F15B9.6,F15D4.5,F17B5.1,F19H8.2,F22G12.1,thn-2,mltn-1,clec-65,clec-166,F40F8.5,F43D9.1,F45D3.3,F45D3.4,lipl-2,F46…	https://www.ncbi.nlm.nih.gov/pubmed/27111894
Mutants	up by wrn-1 mutant	140	6.01167e-81	1.37848e-77	alh-1,alh-5,alh-8,aqp-1,asp-1,asp-3,asp-6,cyp-14A5,col-77,col-98,col-103,col-149,dhs-21,ech-9,elo-2,fmo-2,gfi-1,hsp-60,lys-2,mab-10,nas-3,nhr-85,nuc-1,pcp-2,pcp-4,pgp-11,pho-1,ram-2,best-1,pho-11,ugt-60,ugt-22,clec-48,C29F3.7,best-7,C29F7.3,C32H11.4,C32H11.9,dod-24,C48B4.1,C50F4.8,cdr-2,gcsh-1,clec-17,F07A11.5,F08A8.2,F08G5.6,clec-54,F10A3.4,clec-42,F17H10.1,F19H8.2,mltn-9,cept-1,fipr-1,mltn-1,F3…	http://www.ncbi.nlm.nih.gov/pubmed/25346348
Chemicals/stress	up by hF-hQ 2.0 3D	172	2.90301e-80	6.6566e-77	alh-5,asp-1,asp-3,asp-5,asp-6,cnc-4,cpr-3,cpr-4,crn-6,dhs-14,dhs-18,dhs-21,dpy-17,ech-7,ech-9,elo-2,fat-6,fat-7,fmo-1,gbh-2,glc-1,gst-20,gst-28,ins-4,lbp-7,lea-1,lec-11,lys-4,lys-5,lys-10,mtl-1,nhr-8,nhr-79,nhr-101,nlp-29,nlp-31,nlp-33,nnt-1,nuc-1,peb-1,pqm-1,prx-11,spp-2,spp-4,spp-8,srr-4,tsp-10,zig-3,acs-7,pho-11,fbxa-156,best-5,C08E8.4,C08F11.13,C15A11.7,C17H1.7,cytb-5.1,C34F6.10,C48B4.1,C50F4…	http://www.ncbi.nlm.nih.gov/pubmed/22529848
TF Targets	age-regulated elt-2 targets	101	4.72601e-80	1.08367e-76	aqp-1,asp-3,asp-5,cat-4,col-149,cpr-4,crn-6,dhs-18,dhs-20,ech-9,elo-2,elo-5,elo-6,fat-5,fat-6,ges-1,gfi-1,lys-2,lys-4,nuc-1,pmp-5,spp-3,spp-4,spp-5,spp-8,srr-4,str-7,tag-147,pho-11,best-5,ugt-22,C08F11.13,clec-48,C15C8.3,C29F3.7,C32H11.4,C48B4.1,sams-1,C50B6.7,DH11.2,F08G5.6,cth-1,cept-1,F27E5.1,F32H5.1,clec-63,F35E12.5,dct-17,F44A6.5,lipl-2,F49C12.7,scl-2,F49E12.9,F54D5.3,lipl-1,F55G11.4,F55G11.…	http://www.ncbi.nlm.nih.gov/pubmed/27070429
Mutants	up by rege-1 RNAi (Habacher)	111	8.53043e-80	1.95603e-76	asp-1,asp-3,asp-5,asp-6,cpr-3,cpr-4,ctl-2,dhs-18,ech-7,ech-9,elo-2,fat-5,gfi-1,gst-28,kgb-2,lys-4,pept-1,pcp-2,pcp-4,pgp-9,pho-1,prx-11,spp-2,spp-3,spp-4,spp-5,spp-8,B0035.13,best-1,clec-48,best-7,oac-5,C48B4.1,cyp-37A1,cyp-13B1,clec-42,F27E5.1,cyp-37B1,clec-62,clec-63,clec-66,F35E12.5,lipl-2,F46C5.1,F49C12.7,F54D5.3,lipl-1,dct-18,asah-1,sodh-1,scav-5,fil-1,T20B3.1,T28F3.8,clec-50,Y16B4A.2,arrd-8…	https://www.ncbi.nlm.nih.gov/pubmed/27746047
Microbes	up S. marcescens 24 h, TillingArray	275	5.70266e-79	1.30762e-75	asp-1,asp-5,cdh-7,col-101,col-149,cpr-3,dhs-18,dhs-21,ech-1,ech-9,elo-2,elo-5,elo-6,fat-7,ges-1,gfi-1,gst-6,gst-28,lec-11,lys-2,lys-4,lys-5,mua-3,nas-3,nhr-8,nhr-137,blmp-1,pept-1,pcp-2,pcp-4,peb-1,pes-9,pgp-5,pgp-9,pho-1,pmp-5,pqm-1,pqn-25,prx-11,ptr-10,spp-2,spp-4,spp-5,tba-8,ugt-2,B0035.13,acs-7,C05C10.3,pho-11,fbxa-156,best-5,ugt-22,C08F11.13,C11E4.7,C15C8.3,fbxa-136,C27D8.3,C29F3.7,C30F2.4,o…	http://www.ncbi.nlm.nih.gov/pubmed/21602919
Mutants	down by dpy-21 mutant (Delaney)	189	8.05584e-79	1.8472e-75	alh-1,alh-5,cdh-7,cdh-10,col-98,col-101,col-103,col-149,col-158,col-176,cpr-4,dao-3,dhs-19,ech-7,elo-2,elo-5,elo-6,fmo-2,ges-1,gln-3,gst-20,gst-28,gst-29,gst-35,gst-44,hsp-12.3,lbp-6,lea-1,mel-32,mtl-1,nhr-101,nnt-1,pes-9,pgp-11,sod-1,spp-2,spp-17,str-176,sym-2,tag-10,tba-8,ver-4,zig-3,B0035.13,best-1,ugt-60,clec-48,C15A11.7,C15C8.3,C17H1.7,acs-19,fipr-23,scl-5,C50B6.7,C50F4.8,cdr-2,C55A6.6,D1086…	https://www.ncbi.nlm.nih.gov/pubmed/28209779
TF Targets	PMK-1 targets down in day 15 vs. day 6	112	4.31117e-78	9.88551e-75	col-98,col-101,col-103,col-158,crn-6,ech-9,elo-5,fat-7,gfi-1,gln-3,gst-29,lys-2,lys-4,lys-5,nhr-68,nuc-1,spp-4,B0035.13,pho-11,ugt-22,C11E4.7,clec-48,C15C8.3,dod-24,C35A5.3,fipr-23,C50B6.7,cdr-2,gcsh-1,D1086.3,F08G5.6,mltn-9,cth-1,F25D1.5,F27E5.1,best-14,F35E12.5,F35E12.6,F44G3.2,F49C12.7,F49E12.9,lipl-1,F55G11.4,F57F5.1,F58G6.3,R09D1.10,R11D1.3,T01D3.6,T02B5.1,clec-47,T16G1.5,T24B8.5,T28F3.8,cle…	http://www.ncbi.nlm.nih.gov/pubmed/21625567
Tissue	positive enriched intestinal genes	259	3.94243e-76	9.04e-73	asp-1,asp-3,cnc-3,cpr-2,crn-6,ctl-2,daf-5,dhs-18,dhs-20,dhs-25,ech-9,fat-5,fat-6,fmo-1,gbh-2,ges-1,gfi-1,glc-1,gst-6,hmr-1,hsp-60,lbp-6,lys-2,lys-10,mdl-1,mtl-1,mtl-2,ncx-6,nhr-8,nhr-68,nhr-79,nhr-114,pept-1,pcp-2,pcp-3,pcp-4,peb-1,pgp-5,pgp-6,pgp-11,pho-1,pqm-1,prx-11,spp-2,srr-4,sym-2,tag-10,ugt-1,ugt-2,acs-7,cyp-35C1,fbxa-156,best-5,ugt-17,ugt-22,C08F11.13,clec-48,C17H1.3,C17H1.7,C29F3.7,C32H1…	http://www.ncbi.nlm.nih.gov/pubmed/22467213
Chemicals/stress	down by UV (Choi)	230	4.46013e-76	1.02271e-72	alh-8,aqp-1,asp-1,asp-3,asp-5,asp-6,bca-1,cat-4,cnc-3,cpr-3,cpr-4,ctl-1,ctl-2,daf-5,daf-12,dao-3,dhs-14,dhs-18,dpy-17,ech-7,eff-1,elo-2,elo-6,fmo-1,fmo-2,gbh-2,ges-1,gfi-1,glc-1,gln-3,gst-20,gst-28,hbl-1,hsp-12.3,ins-4,lea-1,let-4,let-805,mdl-1,mtl-1,mtl-2,nhr-8,nhr-11,nhr-53,nhr-68,nhr-79,nhr-101,nhr-114,nhr-137,nlp-31,nnt-1,nuc-1,pept-1,pcp-3,peb-1,pgp-9,pmp-5,pqm-1,pqn-25,pqn-71,ram-2,spp-2,sp…	https://www.ncbi.nlm.nih.gov/geo/query/acc.cgi?acc=GSE84441
TF Targets	daf-16 targets (Kumar)	153	5.42413e-76	1.24375e-72	aqp-1,asp-1,asp-3,asp-6,cat-4,col-98,col-103,dao-3,dhs-21,dhs-25,ech-6,ech-9,fmo-2,ges-1,gfi-1,gst-28,gst-29,hbl-1,hsp-12.3,hsp-60,kat-1,lys-2,lys-5,mel-32,mtl-1,nhr-68,nhr-114,pept-1,pes-9,pgp-6,pmp-5,pqm-1,ram-2,spp-2,spp-4,spp-5,srh-237,tag-10,tag-147,mtrr-1,tsp-10,acs-7,pho-11,cyp-35C1,C08E8.4,C29F7.3,cytb-5.1,C32H11.4,acs-19,D1086.3,DH11.2,cyp-13B1,F08A8.2,F08G12.5,oac-14,F11C1.5,F17B5.1,F17…	http://www.ncbi.nlm.nih.gov/pubmed/26539642
DAF/Insulin/food	down by daf-16 mutant (Delaney)	200	5.50001e-76	1.26115e-72	alh-1,alh-5,col-98,col-101,col-103,col-149,col-158,col-176,cpr-4,dao-3,dhs-19,dhs-25,ech-7,elo-5,elo-6,fmo-2,ges-1,glc-1,gln-3,gst-20,gst-28,gst-29,gst-35,hsp-12.3,lbp-6,lea-1,mtl-1,nhr-101,nnt-1,pgp-11,sod-1,spp-2,str-176,sym-2,tba-8,ver-4,zig-3,B0035.13,best-1,C07A9.9,C08E8.4,clec-48,C15A11.7,C15C8.3,C17H1.7,acs-19,fipr-23,scl-5,C50B6.7,C50F4.8,cdr-2,dct-3,C55A6.6,D1086.3,E02H4.4,clec-17,F11A5.…	https://www.ncbi.nlm.nih.gov/pubmed/28209779
DAF/Insulin/food	down daf-16 vs. daf-2	120	7.8915e-76	1.80952e-72	asp-6,cat-4,cnc-2,cnc-3,col-158,cpr-3,cpr-4,crn-6,ech-9,gfi-1,lbp-7,lys-10,mtl-2,ncx-6,nuc-1,pept-1,pcp-2,pgp-5,pho-1,prx-11,spp-4,tsp-10,B0035.13,cyp-35C1,fbxa-156,ugt-22,clec-48,C29F3.7,C29F7.3,C32H11.1,C32H11.4,C32H11.9,dod-24,C50B6.7,cyp-37A1,F08A8.2,F08G5.6,clec-54,clec-55,oac-14,clec-42,F18E2.1,cth-1,F27E5.1,thn-2,cyp-37B1,F32H5.1,clec-66,F35E12.4,F35E12.5,dct-17,lipl-2,gpdh-1,F49E12.9,F54D…	http://www.ncbi.nlm.nih.gov/pubmed/12882324
DAF/Insulin/food	down N2-Cel-ToRRNAi-fasting	97	1.60555e-74	3.68153e-71	asp-3,asp-5,col-101,cpr-3,ctl-2,dhs-20,ech-7,fat-5,fat-6,ges-1,gfi-1,gst-29,hmr-1,lbp-6,lea-1,lys-4,mtl-1,mup-4,nnt-1,spp-2,spp-3,B0035.13,cyp-35C1,clec-48,C15C8.3,dod-24,C35A5.3,C48B4.1,cdr-2,gcsh-1,clec-55,thn-2,cyp-37B1,F35B12.3,clec-62,clec-63,clec-65,F35E12.6,F43D9.1,lipl-2,F54D5.3,lipl-1,F55G11.8,asah-1,sodh-1,T02B5.1,T12D8.5,T19C9.8,W04A4.2,clec-50,Y12A6A.1,Y16B4A.2,Y39B6A.24,Y43F8A.3,Y51A…	http://www.ncbi.nlm.nih.gov/pubmed/19079239
Mutants	up gas-1 RNAi, ETC complex I	129	1.99198e-74	4.56761e-71	bca-1,cnc-2,cnc-3,cnc-6,col-101,col-176,cpr-2,cpr-3,dhs-25,ech-6,fmo-2,gst-12,lys-2,nhr-11,nhr-137,pgp-6,pgp-9,pgp-11,pme-4,srr-4,ugt-2,C01G10.4,C05B5.8,C07A9.9,C15C8.3,C17H1.7,ugt-21,cyp-36A1,C35A5.3,fipr-23,cdr-2,C55A6.6,D1086.3,D1086.9,clec-17,cyp-13B1,oac-14,F15B9.6,rmo-1,F15D4.5,cth-1,F22B8.7,clec-66,F35E12.5,F44G3.2,F49E12.9,F58G6.3,F58G6.7,cdr-4,K08D8.3,clec-258,R03G8.3,scav-5,R11D1.3,T05E…	http://www.ncbi.nlm.nih.gov/pubmed/18178500
Mutants	down by mir-58 and mir-80 mutant	120	2.48233e-74	5.69198e-71	asp-3,col-149,col-158,dhs-20,ech-6,elo-2,elo-5,elo-6,fat-5,fat-6,fat-7,fmo-1,ins-12,lbp-6,lys-4,lys-5,mtl-2,ncx-6,nnt-1,pgp-6,pho-1,spp-2,spp-3,spp-4,tsp-10,B0035.13,pho-11,clec-48,C29F3.7,C29F7.3,cytb-5.1,sams-1,cdr-2,gcsh-1,E02H4.4,pho-13,F08A8.2,F08G5.6,F17C11.6,cept-1,F35B12.4,F35E12.5,F35E12.6,dct-17,clec-166,ent-4,gpdh-1,F49C12.7,F54B11.11,dct-18,F58G6.3,F58G6.7,dod-17,R09H10.7,T01G5.1,T02B…	http://www.ncbi.nlm.nih.gov/pubmed/26232411
DAF/Insulin/food	up by TGFbeta, adults	239	1.07365e-72	2.46188e-69	aqp-1,cat-4,col-77,col-98,col-101,col-103,col-176,dao-3,dhs-20,dhs-21,dys-1,elo-2,elo-5,elo-6,fat-5,fat-7,ges-1,gfi-1,gln-3,gst-6,gst-28,gst-29,gst-35,hsp-12.3,kgb-2,lbp-6,lbp-7,let-805,mdl-1,mtl-1,mua-3,mup-4,nhr-11,nhr-53,nhr-68,nhr-114,nlp-30,nlp-33,nnt-1,odc-1,pept-1,pcp-2,pcp-3,pcp-4,pes-9,pgp-9,pho-1,pmp-5,ketn-1,spp-5,sym-2,tnt-3,tsp-10,ugt-60,best-5,C11E4.7,C15C8.3,C17H1.7,C29F7.3,cytb-5.…	http://www.ncbi.nlm.nih.gov/pubmed/17900898
Mutants	down by aak-2 overexpressed and daf-2 mutant	152	1.46601e-72	3.36157e-69	asp-1,asp-5,cyp-14A5,cnc-2,cnc-4,cnc-6,cpr-4,crn-6,dhs-14,ech-1,ech-9,fat-7,ges-1,gfi-1,glc-1,lys-4,lys-5,lys-10,mtl-2,pcp-3,pgp-6,pqn-25,prx-11,spp-2,spp-3,spp-4,spp-8,tag-10,tag-147,cyp-35C1,ugt-22,C15A11.7,C29F7.3,C32H11.1,C32H11.9,dod-24,cyp-36A1,scl-5,C48B4.1,cyp-37A1,F08G5.6,oac-14,F11A5.9,F13D12.3,clec-221,F18E2.1,cth-1,F27E5.1,F32H5.1,clec-62,clec-65,F35E12.5,F35E12.10,ent-4,F49C12.7,F49E…	http://www.ncbi.nlm.nih.gov/pubmed/26959186
Microbes	up by PA14, 24 h	124	2.31255e-72	5.30267e-69	cat-4,cpr-3,ech-9,gfi-1,gst-6,gst-12,gst-20,ins-4,lbp-7,lec-11,lys-2,mtl-1,pcp-2,pcp-4,pgp-5,pme-4,rrn-2.1,spp-2,spp-8,C01G10.4,best-5,C08E8.4,fbxa-136,C29F3.7,C32H11.4,C32H11.9,dod-24,C40H1.8,C48B4.1,dct-3,clec-17,F08G5.6,oac-14,F17C11.11,F27E5.1,cyp-37B1,clec-63,clec-66,F35E12.4,F35E12.5,F35E12.6,dct-17,F45D3.4,lipl-2,F46C5.1,F55G11.2,F55G11.4,F55G11.6,F55G11.8,fozi-1,cdr-4,dod-17,K10D11.2,asah…	http://www.ncbi.nlm.nih.gov/pubmed/27066825
Microbes	down by P. aeruginosa (Bond)	85	2.46129e-72	5.64375e-69	cpr-4,dhs-25,ech-6,ech-7,elo-2,elo-5,fat-5,fat-7,gst-29,lbp-8,let-805,nhr-101,nhr-114,pmp-5,spp-4,str-7,tag-10,mtrr-1,cyp-35C1,ugt-22,ugt-21,C35A5.3,sams-1,gcsh-1,DH11.2,pho-13,F08A8.2,F11C1.5,cyp-13A11,cyp-13A12,F18E2.1,cth-1,F44A6.5,F44G3.2,gpdh-1,F54B11.11,F54D5.12,F58G6.3,F58G6.7,K08D8.3,clec-258,metr-1,cyp-13A4,nspe-7,Y38F1A.6,Y38H6C.19,Y38H6C.21,Y47H10A.5,hmit-1.1,lips-6,mthf-1,ugt-64,C09B8…	http://www.ncbi.nlm.nih.gov/pubmed/25474640
Mutants	up by rsks-1 mutant	148	2.94845e-72	6.76081e-69	cat-4,cnc-2,cnc-3,cnc-4,cnc-6,col-98,col-98,col-103,col-103,daf-12,eff-1,elo-6,fat-7,gst-29,hsp-12.3,mtl-1,mtl-2,nhr-137,nlp-29,nlp-31,nnt-1,pcp-2,pgp-9,ketn-1,ketn-1,ram-2,srr-4,ugt-1,best-1,cyp-35C1,cyp-35C1,C08F11.13,C15A11.7,C17H1.7,C32H11.1,ugt-21,C35A5.3,fipr-23,scl-5,C55A6.6,D1086.3,D1086.9,cyp-13B1,F08G5.6,F08G5.6,F13D12.3,clec-221,mltn-9,cth-1,clec-65,F35E12.5,F35E12.5,ent-4,F44G3.2,F45D…	http://www.ncbi.nlm.nih.gov/pubmed/26959186
DAF/Insulin/food	up by starvation, N2 (Baugh)	154	1.21831e-70	2.79357e-67	alh-1,alh-5,aqp-1,bca-1,col-98,col-103,cpr-2,cpr-4,ctl-1,ctl-2,dhs-14,dhs-21,fat-5,fmo-1,fmo-2,ges-1,glc-1,gln-3,gst-12,gst-29,hsp-12.3,kgb-2,lbp-7,lea-1,mdl-1,mtl-1,mtm-3,nhr-53,nhr-101,nlp-29,nnt-1,nuc-1,ram-2,spp-8,best-1,best-5,ugt-17,C08E8.4,C08F11.13,C15A11.7,best-7,acs-19,fipr-23,scl-5,C50B8.1,C50F4.8,D2030.2,DH11.2,clec-17,F07A11.5,clec-54,clec-55,F11A5.9,F15B9.6,F17B5.1,clec-221,F17C11.6…	https://www.ncbi.nlm.nih.gov/geo/query/acc.cgi?acc=GSE99201
Mutants	up glp-4 vs. wildtype adult	241	1.25848e-70	2.88569e-67	asp-3,asp-5,asp-6,bca-1,cat-4,cyp-14A5,cnc-3,col-77,col-98,col-103,col-176,cpr-3,crn-6,ctl-2,daf-12,dao-3,dhs-18,dhs-19,dhs-20,ech-9,eff-1,elo-6,fat-5,gbh-2,ges-1,glc-1,lbp-7,lec-11,lys-2,mdl-1,mtl-1,mtl-2,mup-4,ncx-6,nhr-68,nhr-79,nlp-29,nlp-31,nuc-1,odc-1,pept-1,pcp-2,pcp-3,pgp-5,pgp-6,pgp-9,pgp-11,pho-1,spp-4,str-176,tag-10,tag-147,tsp-10,ugt-1,ugt-2,B0035.13,pho-11,fbxa-156,best-5,ugt-17,C08B…	http://www.ncbi.nlm.nih.gov/pubmed/17096596
Chemicals/stress	down by high dichlorvos	139	3.48639e-70	7.99429e-67	asp-1,asp-5,cpr-3,crn-6,ddp-1,dhs-25,ech-6,ech-9,elo-2,gfi-1,gst-28,kat-1,lbp-6,lec-11,lys-2,lys-4,lys-5,mel-32,mtl-2,nhr-114,pept-1,pcp-2,pcp-3,pgp-9,pho-1,pmp-5,spp-2,spp-3,spp-4,spp-5,tsp-10,ver-4,B0035.13,ugt-60,dod-24,C48B4.1,sams-1,gcsh-1,F07A11.5,pho-13,clec-54,F18E2.1,F27D4.1,F27E5.1,F31D4.8,clec-65,clec-66,F35E12.6,ent-4,F54B11.11,lipl-1,F55G11.8,F57F5.1,dct-18,F58G6.3,F58G6.7,clec-13,K0…	http://www.ncbi.nlm.nih.gov/pubmed/19402892
Mutants	up lin-35 num emb	178	3.55132e-70	8.14318e-67	alh-8,asp-6,cyp-14A5,cnc-2,cnc-4,cnc-6,col-98,col-101,col-103,cpr-3,dhs-14,dhs-23,eff-1,fat-5,fat-6,fat-7,glc-1,hsp-12.3,kat-1,lec-11,mdl-1,mtl-1,mup-4,nhr-11,nlp-29,nlp-30,odc-1,pcp-2,pcp-4,pgp-6,pme-4,pqn-25,pqn-71,prx-11,ram-2,spp-8,zig-3,zig-4,best-1,C05B5.8,fbxa-156,C08E8.4,clec-48,C15A11.7,C17H1.3,C17H1.7,scl-5,cdr-2,clec-17,F08G5.6,oac-14,F13D12.3,F15B9.6,clec-42,F17C11.11,F25D1.5,F27E5.1,…	http://www.ncbi.nlm.nih.gov/pubmed/17368442
Chemicals/stress	up by HuminFeed 2.0 3D	195	6.43126e-70	1.47469e-66	bca-1,cnc-3,col-98,col-101,col-103,crn-6,daf-12,dhs-18,dhs-23,dhs-25,fat-5,fat-6,fat-7,gbh-2,gfi-1,glc-1,gln-3,gst-6,gst-28,lbp-7,lbp-8,lys-5,lys-10,mdl-1,mtl-2,ncx-6,nhr-8,nhr-101,nhr-114,nlp-29,nlp-30,nlp-31,nuc-1,pgp-9,pgp-11,pho-1,pqm-1,prx-11,spp-4,spp-8,tag-147,tnt-3,tsp-10,mdt-18,ugt-2,B0035.13,cyp-35C1,fbxa-156,clec-48,C15A11.7,best-7,cytb-5.1,ugt-21,C35A5.3,C48B4.1,sams-1,C50B6.7,cdr-2,g…	http://www.ncbi.nlm.nih.gov/pubmed/22529848
Microbes	up by B. licheniformis 141	194	9.60022e-70	2.20133e-66	alh-5,asp-1,asp-5,cat-4,cht-1,cnc-2,col-77,col-149,cpr-3,ctl-1,ctl-2,dhs-18,dhs-19,dhs-20,dhs-21,dpy-17,ech-1,ech-9,fat-7,fmo-1,gbh-2,gst-6,gst-20,gst-35,his-32,hsp-12.3,kgb-2,lbp-7,lec-11,lys-10,mtl-1,nhr-8,nlp-29,nnt-1,nuc-1,odc-1,prx-11,ram-2,spp-2,spp-3,spp-8,sym-1,tsp-10,ugt-2,B0035.13,acs-7,C08E8.4,C08F11.13,C15A11.7,cytb-5.1,C32H11.1,C32H11.9,dod-24,ugt-21,C40H1.8,C48B4.1,C50B6.7,cdr-2,D10…	http://www.ncbi.nlm.nih.gov/pubmed/26541069
Tissue	WT-Pico pan-neural depleted genes	180	1.82098e-69	4.17551e-66	alh-5,asp-1,asp-3,cdh-7,cdh-10,cnc-3,cnc-4,col-98,col-101,col-103,col-149,col-176,cpr-3,cpr-4,ctl-2,daf-12,dhs-21,dhs-27,ech-7,elo-2,elo-5,elo-6,fat-6,ges-1,gln-3,gst-6,gst-12,gst-20,hsp-60,lbp-7,lec-11,let-805,lys-2,mel-32,mtl-2,mua-3,nhr-23,nhr-91,nlp-29,nlp-30,nlp-31,nlp-33,nuc-1,blmp-1,pept-1,pcp-3,peb-1,pes-9,pho-1,pqm-1,ketn-1,ram-2,spp-8,sym-1,sym-2,B0035.13,pho-11,cyp-35C1,ugt-17,ugt-22,C…	http://www.ncbi.nlm.nih.gov/pubmed/18284693
Mutants	down lin-15b mutant	140	4.57656e-69	1.04941e-65	alh-5,aqp-1,asp-1,asp-3,asp-5,cat-4,cdh-7,col-149,crn-6,ddp-1,dhs-14,dhs-20,dhs-21,ech-6,fat-6,fat-7,ges-1,gfi-1,gst-28,kat-1,lbp-7,let-805,lys-2,lys-4,lys-5,lys-10,mel-32,mtl-1,mtl-2,nhr-68,nhr-114,pcp-2,pcp-4,plx-1,spp-2,spp-4,spp-17,tsp-10,ugt-1,pho-11,best-5,ugt-22,clec-48,C15C8.3,ugt-15,C50B6.7,cyp-37A1,F08A8.2,clec-54,F10A3.4,cyp-13A11,F17B5.1,F17C11.6,mltn-9,F27D4.1,F28H7.2,F31D4.5,best-14…	http://www.ncbi.nlm.nih.gov/pubmed/21343362
Chemicals/stress	up by cadmium (Swain)	92	4.86571e-69	1.11571e-65	alh-5,fmo-2,lea-1,mtl-1,nnt-1,nuc-1,pqn-25,C08E8.4,C15A11.7,C17H1.7,C27D8.3,C32H11.4,fipr-23,C50F4.8,clec-17,F11A5.9,F15B9.6,F17B5.1,thn-2,F35B12.3,F45D3.4,lipl-2,F46C5.1,scl-2,clec-13,cdr-4,asah-1,sodh-1,T01D3.6,dhs-31,T12D8.5,ttr-23,dkf-2,T28B8.1,lips-15,Y39B6A.1,Y39B6A.24,Y39G8B.7,Y43F8A.3,Y44A6C.1,hmit-1.1,Y54G9A.4,Y105C5B.5,lips-6,clec-60,clec-143,C05D12.3,cyp-34A9,clec-52,B0507.10,C08E3.13,…	http://www.ncbi.nlm.nih.gov/geo/query/acc.cgi?acc=GSE29951
Other	SL2-enriched total	357	1.38522e-68	3.17631e-65	alh-1,alh-5,aqp-1,asp-3,asp-5,asp-6,cyp-14A5,cht-1,ckb-4,cnc-2,cnc-3,cnc-4,col-77,col-98,col-101,col-103,col-149,col-158,col-176,cpr-2,cpr-3,cpr-4,ctl-2,daf-5,daf-12,dao-3,dhs-18,dhs-19,dhs-20,dhs-25,dpy-17,eff-1,elo-2,elo-5,elo-6,fat-6,fat-7,fmo-1,fmo-2,gbh-2,ges-1,gfi-1,glc-1,gst-20,hbl-1,his-59,hsp-12.3,kat-1,kgb-2,lbp-6,lbp-7,lys-2,lys-4,lys-5,lys-10,mdl-1,mel-32,mtl-2,mtm-3,nhr-23,nhr-68,nhr…	http://www.ncbi.nlm.nih.gov/pubmed/12075352
DAF/Insulin/food	down by fasting (Lee)	90	3.50049e-68	8.02662e-65	col-98,col-101,col-103,dhs-25,ech-6,elo-2,elo-5,elo-6,fat-7,lys-2,mup-4,pept-1,pho-1,pmp-5,spp-4,srh-237,tag-10,cyp-35C1,ugt-60,ugt-22,C15C8.3,C29F7.3,ugt-21,C35A5.3,sams-1,gcsh-1,F08A8.2,F08G5.6,F18E2.1,F25D1.5,hrg-4,F49E12.9,F54D5.12,F57F5.1,F58B4.5,F58G6.3,F58G6.7,cdr-4,M03B6.2,R07E5.4,T05E12.6,T28D6.3,Y16B4A.2,Y38F1A.6,Y39B6A.1,Y51A2D.18,C05D12.3,C09B8.4,ugt-25,ugt-28,C17C3.1,acdh-2,C23H5.8,C…	http://www.ncbi.nlm.nih.gov/pubmed/25202121
Chemicals/stress	up dpy-10 mutant	219	7.33649e-68	1.68226e-64	alh-5,aqp-1,cyp-14A5,cnc-2,cnc-3,cnc-4,col-77,col-149,cpr-3,ctl-2,dao-3,dhs-14,dhs-18,dhs-21,fat-5,fmo-1,gbh-2,ges-1,gfi-1,gst-6,gst-28,gst-29,lbp-7,lys-2,mtl-1,mup-4,nhr-8,nhr-68,nhr-137,nlp-29,nlp-30,nlp-31,nnt-1,nuc-1,odc-1,pcp-2,pcp-3,pcp-4,pho-1,pmp-5,prx-11,ram-2,spp-3,spp-4,spp-5,spp-8,sym-1,tsp-10,ugt-1,B0035.13,pho-11,fbxa-156,ugt-17,ugt-22,clec-48,C15A11.7,C15C8.3,C29F3.7,ugt-21,cyp-36A…	http://www.ncbi.nlm.nih.gov/pubmed/20126308
Chemicals/stress	light and temperature driven	201	2.78548e-67	6.38711e-64	alh-8,asp-6,cyp-14A5,ckb-4,cnc-4,col-158,cpr-3,cpr-4,dhs-14,dhs-18,ech-7,elo-2,elo-6,fat-6,fmo-1,gln-3,gst-20,gst-28,lbp-7,lbp-8,lea-1,lec-11,lys-4,lys-5,mtl-1,mua-3,ncx-6,nhr-8,nhr-79,nhr-137,pcp-2,pcp-3,pes-9,pgp-9,pme-4,pmp-5,spp-2,spp-4,srh-237,str-7,sym-2,tag-10,tag-147,tnt-3,tsp-10,zig-4,ugt-1,acs-7,C05B5.8,cyp-35C1,ugt-17,C08E8.4,C08F11.13,C15C8.3,C27D8.3,C32H11.4,cyp-36A1,C48B4.1,F07A11.5…	http://www.ncbi.nlm.nih.gov/pubmed/20967231
Mutants	up by nhr-62;eat-2 mutants	129	2.9883e-67	6.85218e-64	alh-5,cpr-3,cpr-4,dhs-18,glc-1,lec-11,lys-4,lys-10,pgp-11,pmp-5,pqm-1,pqn-25,pqn-71,spp-2,spp-8,srh-237,srr-2,srr-4,best-5,ugt-17,C08F11.13,C17H1.7,scl-5,C40H1.8,dct-3,clec-17,pho-13,clec-54,cyp-13A11,F17B5.1,F18E2.1,thn-2,cyp-37B1,F35B12.3,clec-62,clec-63,clec-65,clec-166,F44A6.5,F45D3.4,lipl-2,F54D5.3,F55G11.4,F58B4.5,dct-18,fozi-1,K08D8.3,K08F9.1,sodh-1,metr-1,nhr-208,R09D1.10,R09D1.11,R10E8.6…	http://www.ncbi.nlm.nih.gov/pubmed/23935515
Microbes	down by Bt toxin, Cry5B	110	3.21154e-67	7.36405e-64	alh-5,aqp-1,crn-6,ddp-1,dhs-21,dhs-23,dhs-25,ech-6,elo-2,fat-6,gst-6,lbp-6,lys-2,mel-32,pept-1,pcp-2,pcp-3,pcp-4,pes-9,pgp-9,pho-1,pmp-5,spp-4,srh-237,srx-58,tsp-10,ugt-1,ugt-17,ugt-22,clec-48,C15C8.3,cytb-5.1,ugt-21,cdr-2,gcsh-1,F08A8.2,rmo-1,F17C11.6,F18E2.1,F25D1.5,F27D4.1,F31D4.8,F32H5.1,hrg-4,gpdh-1,F54B11.11,F54D5.12,lipl-1,F54F3.4,F55G11.2,F58B4.5,dct-18,F58G6.3,cri-3,K08D8.3,M04C9.4,M28.5…	http://www.ncbi.nlm.nih.gov/pubmed/15256590
Mutants	down by elo-5 mutant under C13ISO	170	4.58372e-67	1.05105e-63	alh-5,asp-5,cdh-7,cdh-10,cnc-3,col-77,col-149,col-158,col-176,ctl-2,dao-3,dhs-19,dhs-20,dhs-21,dhs-27,ech-1,ech-6,eff-1,elo-5,elo-6,fat-5,fat-7,gfi-1,hbl-1,hsp-60,kat-1,lbp-7,let-805,lys-4,mel-32,mtl-1,mtl-2,mua-3,mup-4,nhr-23,nhr-68,nhr-91,nhr-114,nnt-1,nuc-1,blmp-1,pcp-2,peb-1,pqn-47,ptr-10,spp-4,sym-1,sym-2,tag-10,tba-8,tsp-10,B0035.13,pho-11,fbxa-156,ugt-60,best-5,ugt-17,clec-48,C15C8.3,best-…	http://www.ncbi.nlm.nih.gov/geo/query/acc.cgi?acc=GSE64973
Chemicals/stress	down by MWCNT 24 h vs. 0 h	176	4.88524e-67	1.12019e-63	alh-5,cat-4,cyp-14A5,col-77,col-98,col-101,col-103,col-149,crn-6,dhs-23,dhs-25,ech-6,ech-7,elo-2,elo-5,elo-6,fat-5,fat-7,gst-6,kat-1,lbp-6,lbp-7,lbp-8,lys-2,lys-4,lys-5,mel-32,mua-3,mup-4,nhr-114,nhr-137,nlp-30,nlp-33,pept-1,pcp-2,pes-9,pho-1,pmp-5,prx-11,spp-4,tag-10,C01G10.4,C05C10.3,cyp-35C1,ugt-60,ugt-22,clec-48,C15C8.3,C29F7.3,C32H11.9,ugt-21,C35A5.3,fipr-23,sams-1,gcsh-1,D1086.3,pho-13,F08A…	http://www.ncbi.nlm.nih.gov/geo/query/acc.cgi?acc=GSE24847
DAF/Insulin/food	down by daf-16 starvation L1	121	5.94764e-67	1.36379e-63	cnc-4,cnc-6,cpr-4,crn-6,ech-9,gbh-2,glc-1,lbp-7,lec-11,lys-4,nas-3,ncx-6,nuc-1,pept-1,pcp-2,pcp-3,pcp-4,pgp-9,pgp-11,pho-1,str-7,tag-10,zig-4,ugt-2,B0035.13,pho-11,C07A9.9,C15C8.3,fbxa-136,best-7,C32H11.4,sams-1,C50B6.7,C50F4.8,pho-13,F08A8.2,F08G5.6,clec-54,F10A3.4,cth-1,cept-1,thn-2,F28H7.2,fasn-1,F32H5.1,hrg-4,clec-166,F44G3.2,F45D3.4,F49E12.9,F49H6.5,F55A11.7,F55F3.2,F55G11.2,F57F5.1,F58B4.5,…	http://www.ncbi.nlm.nih.gov/pubmed/26656736
Mutants	up glp-4 vs. wildtype L4	174	3.32627e-66	7.62714e-63	cat-4,cyp-14A5,cpr-3,crn-6,dhs-18,dhs-20,dhs-21,dpy-17,ech-9,elo-6,fmo-1,gbh-2,ges-1,glc-1,ins-4,kgb-2,lbp-6,lbp-8,lec-11,lys-2,mtl-1,mtl-2,nas-3,ncx-6,nhr-137,nlp-31,nuc-1,pgp-5,pgp-6,spp-3,spp-4,spp-5,spp-8,str-176,tsp-10,ugt-2,B0035.13,acs-7,pho-11,C08B6.2,C08E8.4,C08F11.13,C15A11.7,C29F3.7,C32H11.9,dod-24,C35A5.3,C48B4.1,cdr-2,dct-3,C55A6.6,D2030.2,cyp-37A1,F08G12.5,clec-54,cyp-13A11,F15B9.6,…	http://www.ncbi.nlm.nih.gov/pubmed/17096596
Chemicals/stress	up by BTF mix 24 h	132	6.42464e-66	1.47317e-62	alh-5,cat-4,col-77,col-98,col-101,col-103,cpr-4,crn-6,dhs-23,dhs-25,ech-6,ech-7,elo-2,elo-5,elo-6,fat-7,fmo-2,gst-6,kat-1,lbp-6,lbp-8,lys-2,lys-4,lys-5,mtl-2,mup-4,nhr-114,pept-1,pcp-2,pgp-9,pho-1,pmp-5,spp-4,tag-10,cyp-35C1,ugt-22,C15C8.3,C29F7.3,ugt-21,C35A5.3,sams-1,gcsh-1,D1086.3,pho-13,F08A8.2,F08G5.6,clec-221,F17C11.11,F18E2.1,cth-1,F25D1.5,F32D8.12,F35E12.5,hrg-4,ent-4,F49E12.9,F54B11.11,F…	http://www.ncbi.nlm.nih.gov/geo/query/acc.cgi?acc=GSE23013
Chemicals/stress	up osm-11 mutant	94	1.54191e-65	3.53561e-62	alh-5,cyp-14A5,cht-1,cnc-3,cnc-4,dhs-21,dhs-23,dpy-17,fmo-2,gst-28,lys-10,mtl-1,nlp-29,nlp-30,nlp-31,nnt-1,nuc-1,prx-11,spp-3,spp-8,sym-1,B0035.13,pho-11,fbxa-156,clec-48,C15A11.7,C48B4.1,C50F4.8,D1086.3,cyp-13B1,oac-14,cth-1,F25D1.5,thn-2,cyp-37B1,best-14,clec-62,clec-63,clec-65,F35E12.5,F35E12.6,F44G3.2,lipl-2,gpdh-1,scl-2,cnc-7,F54D5.3,lipl-1,F54F3.4,F55F3.2,F55G11.4,F58B4.5,asah-1,sodh-1,T05E…	http://www.ncbi.nlm.nih.gov/pubmed/20126308
Microbes	down by PA14, 12 h	63	3.30873e-65	7.58691e-62	col-149,cpr-4,dhs-25,ech-6,lys-4,mtl-2,odc-1,rrn-2.1,srh-237,tag-10,tnt-3,C05C10.3,ugt-17,clec-48,C35A5.3,scl-5,sams-1,DH11.2,pho-13,thn-2,F32D8.12,clec-166,F44A6.5,F53F1.4,F54B11.11,F54D5.12,F58G6.3,metr-1,T05E12.3,T05E12.6,clec-47,Y37A1B.5,Y38E10A.14,Y38F1A.6,Y38H6C.21,hmit-1.1,Y51A2D.18,ZK593.3,B0286.3,C09B8.4,C23G10.6,C23H5.8,C30G12.2,C50A2.3,C53A3.2,C55B7.3,acdh-1,DC2.5,F15E6.4,F18E3.11,acdh…	http://www.ncbi.nlm.nih.gov/pubmed/27066825
Mutants	down by crtc-1 and aak-2 mutant (Burkewitz)	145	1.23267e-64	2.82651e-61	alh-8,aqp-1,bca-1,col-77,cuc-1,dao-3,ddp-1,dhs-18,dhs-21,dhs-25,ech-6,elo-5,elo-6,fat-5,fmo-1,ges-1,gfi-1,gln-3,gst-6,gst-28,hsp-60,lbp-6,mel-32,mtl-2,mup-4,nhr-101,nhr-114,pept-1,pes-9,pgp-9,pho-1,pmp-5,ram-2,spp-17,tag-10,mtrr-1,tnt-3,ugt-1,C05C10.3,pho-11,ugt-17,ugt-22,clec-48,C15C8.3,C27D8.3,C29F7.3,cytb-5.1,D1086.3,DH11.2,pho-13,F08A8.2,F11C1.5,F17H10.1,cth-1,cept-1,F27D4.1,thn-2,F32D8.12,F4…	http://www.ncbi.nlm.nih.gov/pubmed/25723162
Chemicals/stress	up by arsenic, high dose	127	2.3845e-64	5.46766e-61	aqp-1,bca-1,cdh-7,cdh-10,ckb-4,col-103,col-149,col-176,cpr-4,crn-6,dao-3,dhs-20,dhs-27,ech-7,elo-2,elo-5,elo-6,gst-28,let-4,lys-5,mtl-2,nuc-1,pept-1,pho-1,pmp-5,pqn-47,spp-4,sym-1,tsp-10,B0035.13,acs-7,fbxa-156,ugt-60,ugt-22,clec-48,C32H11.1,gcsh-1,D1086.3,cyp-13B1,F07A11.5,pho-13,F08A8.2,F18E2.1,F19H8.2,F25D1.5,F35B12.3,ent-4,F47H4.2,F49C12.7,lipl-1,F57F5.1,F58G6.3,F58G6.7,asah-1,hmit-1.3,clec-2…	http://www.ncbi.nlm.nih.gov/pubmed/23894281
Development/Dauer/Aging	strongly regulated genes by TGFbeta	161	3.89119e-64	8.9225e-61	alh-8,asp-5,bca-1,cyp-14A5,cnc-4,col-77,col-149,col-158,daf-12,dhs-19,fat-5,fmo-2,gbh-2,gfi-1,hsp-12.3,lbp-7,lys-10,mtl-1,mtl-2,mup-4,nnt-1,pept-1,pcp-2,pcp-3,peb-1,pgp-5,pgp-6,pho-1,ram-2,rpl-16,rpl-19,rpl-21,rpl-43,rps-30,sym-2,mtrr-1,tba-8,zig-3,pho-11,C08E8.4,C17H1.3,C17H1.7,C29F3.7,C29F7.3,C32H11.4,C32H11.9,dod-24,C48B4.1,sams-1,dct-3,C55A6.6,gcsh-1,D1086.3,clec-17,F08A8.2,F09A5.1,oac-14,cyp…	http://www.ncbi.nlm.nih.gov/pubmed/15380030
TF Targets	daf-16 targets within daf-2(-) (Kumar)	140	5.67368e-63	1.30097e-59	alh-5,aqp-1,asp-3,cat-4,cyp-14A5,col-98,col-103,dao-3,dhs-23,dhs-25,ech-6,elo-2,elo-6,fat-5,fat-6,fmo-2,ges-1,glc-1,gln-3,gst-28,gst-29,hbl-1,hsp-12.3,hsp-60,lys-5,mtl-1,nhr-68,nhr-114,nuc-1,pgp-6,pmp-5,rrn-2.1,spp-5,tag-10,tag-147,mtrr-1,acs-7,pho-11,C08E8.4,C29F7.3,cytb-5.1,acs-19,cdr-2,DH11.2,F08G12.5,oac-14,F11C1.5,F17B5.1,F17H10.1,cept-1,F25D1.5,F32D8.12,best-14,fasn-1,F32H5.1,clec-62,clec-6…	http://www.ncbi.nlm.nih.gov/pubmed/26539642
Chemicals/stress	down by beta-naphthoflavone 7	193	5.74428e-63	1.31716e-59	alh-1,aqp-1,cat-4,cyp-14A5,ckb-4,cnc-3,col-98,col-158,col-176,cpr-4,dhs-20,elo-2,elo-5,elo-6,fat-6,fat-7,fmo-1,gbh-2,ges-1,gst-6,gst-20,gst-44,hsp-12.3,ins-4,lbp-6,lbp-7,lbp-8,lec-11,lys-2,lys-4,lys-10,mdl-1,mtl-1,mtl-2,nhr-68,nhr-79,nlp-31,nuc-1,pgp-5,prx-11,rpl-21,rpl-43,rps-30,spp-3,spp-4,sym-1,tag-10,tsp-10,ugt-1,ugt-2,B0035.13,best-1,acs-7,C01G10.4,fbxa-156,best-5,C08E8.4,C08F11.13,best-7,cy…	http://www.ncbi.nlm.nih.gov/pubmed/11697852
Microbes	up on X. nematophila	133	5.90806e-63	1.35472e-59	alh-5,cyp-14A5,cnc-4,ctl-1,dhs-18,fmo-1,glc-1,kgb-2,lea-1,mdl-1,mtl-1,nhr-11,nhr-79,nlp-29,nlp-30,nlp-31,odc-1,pgp-5,pgp-6,pme-4,pqm-1,prx-11,srr-4,str-176,ugt-1,ugt-2,acs-7,C07A9.9,C08F11.13,C15A11.7,fipr-23,scl-5,C50F4.8,F08G12.5,oac-14,F13D12.3,F17C11.11,fipr-1,F25D1.5,cyp-37B1,F35B12.3,F35E12.4,F45D3.3,F45D3.4,scl-2,F54F3.4,cdr-4,K10D11.2,sodh-1,hmit-1.3,M01G12.9,dhs-31,T16G1.5,T16G1.6,T19H5.…	http://www.ncbi.nlm.nih.gov/pubmed/23028509
Mutants	down by mdt-15 RNAi	75	8.36461e-63	1.918e-59	alh-5,dhs-20,dhs-25,ech-6,fat-5,fat-6,fat-7,gst-6,lbp-7,lbp-8,lys-4,lys-10,mtl-2,nhr-68,nhr-114,pmp-5,ugt-1,acs-7,C05C10.3,cyp-35C1,ugt-17,clec-48,C29F3.7,cytb-5.1,ugt-21,pho-13,F08A8.2,F08G5.6,F17C11.6,F18E2.1,cth-1,F25D1.5,F32D8.12,F35E12.6,F44G3.2,F49C12.7,F54D5.12,F58B4.5,T05E12.6,T16G1.6,T16G1.7,Y37A1B.5,nspe-1,Y38F1A.6,Y69H2.3,ZK550.6,ZK1307.1,mthf-1,ugt-25,ugt-26,acdh-2,C23H5.8,C29F9.3,acd…	http://www.ncbi.nlm.nih.gov/pubmed/20929438
Mutants	up by sams-1 RNAi	135	8.44852e-63	1.93725e-59	cpr-3,ech-7,elo-2,fat-5,fat-6,fat-7,hsp-12.3,kgb-2,lec-11,lys-2,lys-4,mdl-1,nhr-8,nhr-114,pgp-6,pgp-9,pmp-5,pqm-1,srr-4,ugt-2,fbxa-156,C08E8.4,C27D8.3,best-7,dod-24,cdr-2,DH11.2,clec-42,clec-221,F17C11.6,F17C11.11,F17H10.1,cept-1,fipr-1,F35B12.3,clec-62,dct-17,F44A6.5,fbxa-189,F54B11.11,fozi-1,cdr-4,K08D8.3,sodh-1,M01G12.9,M03B6.2,metr-1,scav-5,R09H10.7,T01G5.1,T05E12.6,cyp-13A4,T19C9.8,T28B8.1,T…	http://www.ncbi.nlm.nih.gov/pubmed/26321661
Mutants	down by sbp-1 RNAi	61	1.33289e-62	3.05632e-59	aqp-1,cat-4,dhs-25,ech-6,ech-7,elo-2,elo-5,elo-6,fat-5,fat-6,fat-7,lbp-6,nhr-68,nhr-114,nuc-1,pmp-5,spp-4,spp-17,ugt-17,ugt-22,clec-48,cytb-5.1,sams-1,DH11.2,F17C11.6,cyp-37B1,F32D8.12,F44A6.5,F49E12.9,F54D5.12,F54E4.2,F58G6.3,F58G6.7,R07E5.13,T05E12.6,Y38F1A.6,Y51A2D.18,Y51H4A.5,ZK1307.1,C09B8.4,ugt-26,acdh-2,C23H5.8,C44C1.5,C45E5.1,acdh-1,acs-22,F09F7.4,F28A12.4,folt-2,F48D6.4,pmt-2,hacd-1,ugt-…	http://www.ncbi.nlm.nih.gov/pubmed/26321661
DAF/Insulin/food	down by daf-16 mutant, Polysomal seq	116	3.48925e-62	8.00085e-59	alh-5,cdh-7,cdh-10,cnc-4,col-103,col-158,col-176,cpr-2,cpr-3,ctl-1,ctl-2,dao-3,dhs-19,ech-9,fat-5,fat-6,fmo-1,ges-1,gln-3,gst-20,hsp-12.3,lbp-8,lea-1,mtl-1,mua-3,nhr-85,nlp-31,nlp-33,nnt-1,blmp-1,pqn-47,spp-2,spp-8,str-176,sym-2,zig-3,ugt-1,ugt-2,C08E8.4,C09F9.2,ugt-21,C50B6.7,cdr-2,D1086.3,D1086.9,cyp-13B1,oac-14,F15B9.6,F22B8.7,best-14,F40F8.5,F45D3.3,F45D3.4,lipl-2,F47H4.2,scl-2,fip-6,F54D5.3,…	http://www.ncbi.nlm.nih.gov/pubmed/25600869
Mutants	up lin-35 mutant( n745, null) L4	169	9.9151e-62	2.27353e-58	cyp-14A5,cnc-2,cnc-4,col-98,col-101,col-103,col-176,cpr-3,crn-6,ech-1,eff-1,fmo-1,fmo-2,ges-1,glc-1,gst-12,gst-20,gst-28,lec-11,mdl-1,mtl-1,mup-4,nhr-11,nlp-29,nlp-30,nuc-1,odc-1,pcp-3,pcp-4,pme-4,pqn-25,pqn-71,ram-2,spp-8,zig-3,zig-4,best-1,C05B5.8,fbxa-156,C08E8.4,C15A11.7,C17H1.3,C17H1.7,C32H11.4,dod-24,ugt-21,scl-5,cdr-2,C55A6.6,D1086.3,clec-17,oac-14,F11A5.9,F13D12.3,F15B9.6,clec-42,F17C11.1…	http://www.ncbi.nlm.nih.gov/pubmed/17368442
Chemicals/stress	changed exposure to 200 nM NaCl	91	1.72214e-61	3.94888e-58	cyp-14A5,cnc-3,cnc-4,col-98,dhs-21,fat-7,lea-1,mdl-1,mtl-1,nhr-8,nlp-29,nlp-30,nuc-1,pgp-9,prx-11,spp-8,tag-10,B0035.13,pho-11,clec-48,C15C8.3,dod-24,fipr-23,C48B4.1,sams-1,cth-1,clec-62,clec-63,hrg-4,F44G3.2,gpdh-1,F49C12.7,F53F1.4,cnc-7,F55F3.2,asah-1,sodh-1,M03B6.2,scav-5,R07E5.4,clec-47,T12D8.5,clec-50,nspe-1,nspe-7,hmit-1.1,Y51A2D.13,ZK550.6,Y102A5C.6,faah-2,B0286.3,C05C8.7,C09B8.4,catp-3,C1…	http://www.ncbi.nlm.nih.gov/pubmed/20126308
Chemicals/stress	down by MWCNT 4 h vs. 0 h	113	2.15381e-61	4.93869e-58	cnc-4,col-77,dhs-23,dhs-25,elo-2,elo-5,elo-6,fmo-2,gfi-1,gst-6,lbp-7,lbp-8,nhr-11,nhr-114,nhr-137,nlp-30,nlp-31,pept-1,pho-1,pmp-5,pqn-71,ram-2,spp-4,tnt-3,cyp-35C1,ugt-60,ugt-22,C15C8.3,C29F7.3,C32H11.9,ugt-21,C35A5.3,fipr-23,sams-1,gcsh-1,pho-13,F08A8.2,oac-14,F17C11.11,F18E2.1,F25D1.5,F32D8.12,F35B12.4,hrg-4,gpdh-1,F49E12.9,F53F1.4,cnc-7,F55G11.2,F58B4.5,dct-18,F58G6.3,F58G6.7,cdr-4,dod-17,R07…	http://www.ncbi.nlm.nih.gov/geo/query/acc.cgi?acc=GSE24847
Mutants	up nth-1 mutant	109	2.50983e-61	5.75505e-58	alh-5,aqp-1,col-77,col-98,col-101,dhs-23,ech-7,elo-2,fmo-1,fmo-2,gfi-1,gst-28,kgb-2,lys-5,mua-3,nhr-8,pept-1,pcp-4,pgp-9,pho-1,ram-2,tag-10,ugt-2,best-1,cyp-35C1,ugt-17,ugt-22,C15C8.3,C32H11.4,C32H11.9,ugt-21,acs-19,fipr-23,sams-1,DH11.2,cyp-13B1,pho-13,F09A5.1,oac-14,F11A5.9,F11C1.5,cyp-13A11,cyp-13A12,F25D1.5,F32D8.12,F32H5.1,hrg-4,F46C5.1,F49E12.9,F58G6.3,F58G6.7,K08D8.3,mak-1,cyp-14A3,K10D11.…	http://www.ncbi.nlm.nih.gov/pubmed/20382984
Chemicals/stress	down by mid dichlorvos	107	5.95539e-61	1.36557e-57	cpr-3,crn-6,ctl-2,ddp-1,dhs-25,ech-6,ech-9,elo-2,gfi-1,gst-6,gst-28,kat-1,lbp-6,lec-11,lys-2,lys-5,mel-32,mtl-2,pept-1,pcp-2,pcp-3,pgp-9,pmp-5,spp-2,spp-3,spp-4,spp-5,tsp-10,C05C10.3,ugt-60,C29F3.7,C48B4.1,sams-1,gcsh-1,F07A11.5,pho-13,clec-54,F18E2.1,F27D4.1,clec-66,ent-4,lipl-1,F57F5.1,F58G6.3,F58G6.7,M04C9.4,R07E5.13,T05E12.6,T25B9.9,T28D6.3,Y16B4A.2,arrd-8,comt-2,Y39B6A.1,Y39G8B.7,Y49E10.18,Z…	http://www.ncbi.nlm.nih.gov/pubmed/19402892
Mutants	up by daf-2 RNAi (Roitenberg)	134	8.51559e-61	1.95263e-57	col-98,col-101,col-103,col-158,ctl-1,ctl-2,daf-12,dao-3,dhs-25,ech-7,elo-2,elo-5,elo-6,fat-5,gln-3,gst-29,ins-12,kgb-2,lbp-6,lbp-8,lys-2,mdl-1,mtl-1,nhr-53,nhr-114,pmp-5,pqm-1,acs-7,ugt-60,best-5,ugt-17,C08E8.4,C17H1.7,ugt-21,cdr-2,dct-3,C55A6.6,D1086.3,D1086.9,cyp-13B1,cyp-13A11,F15B9.6,F17C11.11,F22B8.7,F22G12.1,fipr-1,F31D4.8,F32H5.1,F35B12.3,F35B12.4,clec-62,clec-65,F35E12.6,dct-17,F40F8.5,F4…	https://www.ncbi.nlm.nih.gov/geo/query/acc.cgi?acc=GSE100045
DAF/Insulin/food	down by daf-2 mutant, Polysomal seq	116	1.56699e-60	3.59311e-57	alh-5,cdh-7,cdh-10,cnc-4,col-103,col-158,col-176,cpr-2,cpr-3,ctl-1,ctl-2,dao-3,dhs-19,ech-9,fat-5,fat-6,fmo-1,ges-1,gln-3,gst-20,hsp-12.3,lbp-8,lea-1,mtl-1,mua-3,nhr-85,nlp-31,nlp-33,nnt-1,blmp-1,pqn-47,spp-2,spp-8,str-176,sym-2,zig-3,ugt-1,ugt-2,C08E8.4,C09F9.2,ugt-21,C50B6.7,cdr-2,D1086.3,D1086.9,cyp-13B1,oac-14,F15B9.6,F22B8.7,best-14,F40F8.5,F45D3.3,F45D3.4,lipl-2,F47H4.2,scl-2,fip-6,F54D5.3,…	http://www.ncbi.nlm.nih.gov/pubmed/25600869
Chemicals/stress	down by cadmium (Swain)	83	2.56766e-60	5.88763e-57	col-149,cuc-1,dhs-27,fat-7,nhr-114,odc-1,pept-1,pgp-5,pgp-6,pmp-5,prx-11,sod-1,spp-4,tag-10,mtrr-1,ugt-17,ugt-22,C15C8.3,C48B4.1,gcsh-1,pho-13,F08A8.2,F18E2.1,cth-1,F35E12.5,hrg-4,F44A6.5,ent-4,F44G3.2,F54B11.11,F58G6.3,F58G6.7,K08D8.3,metr-1,T01G5.1,T05E12.6,clec-47,T21C9.6,T24B8.5,Y38E10A.14,Y38F1A.6,ZK593.3,ZK970.7,clec-51,valv-1,ugt-64,ugt-26,acdh-2,C23G10.6,C36C5.5,C36C5.12,C36C5.14,C36C5.15…	http://www.ncbi.nlm.nih.gov/geo/query/acc.cgi?acc=GSE29951
Mutants	up isp-1 RNAi, ETC complex I	93	3.59472e-60	8.2427e-57	cnc-2,col-101,col-149,col-176,ech-1,ech-6,ges-1,gst-20,hsp-12.3,lys-2,pcp-2,pgp-9,pgp-11,ugt-2,ugt-22,C15C8.3,cyp-36A1,C35A5.3,cdr-2,C55A6.6,D1086.3,D1086.9,clec-17,cyp-13B1,din-1,F15B9.6,F15D4.5,clec-42,F18E2.1,F44G3.2,F49E12.9,F55G11.2,F55G11.8,F58G6.3,F58G6.7,cdr-4,K02E11.7,R04B5.6,R07A4.3,scav-5,R11D1.3,T05E12.6,cyp-34A2,lips-5,T19C9.8,ttr-23,T24B8.5,Y16B4A.2,nspe-1,nspe-7,Y38F1A.6,Y39B6A.1,Z…	http://www.ncbi.nlm.nih.gov/pubmed/18178500
Microbes	down by C. albicans (Pukkila-Worley)	72	3.62925e-60	8.32187e-57	cat-4,cpr-3,dhs-23,ech-1,ech-9,fat-5,fat-6,gfi-1,gst-28,lbp-7,lys-2,lys-5,pcp-2,pgp-9,pho-1,pmp-5,spp-4,srh-237,ugt-1,cyp-35C1,ugt-22,cytb-5.1,C48B4.1,sams-1,cdr-2,pho-13,F25D1.5,F49C12.7,F49E12.9,lipl-1,F58G6.3,F58G6.7,fil-1,T05E12.6,T16G1.6,Y16B4A.2,Y38F1A.6,Y39B6A.1,Y49E10.18,ugt-18,ugt-16,ZK593.3,clec-60,C05D12.3,clec-51,C14C6.2,C14C6.5,C17H12.8,C23H5.8,C49G7.3,phat-3,acdh-1,ugt-37,F10D2.10,F…	http://www.ncbi.nlm.nih.gov/pubmed/21731485
Microbes	down by B. thuringiensis (BT247), 24 h	111	3.78561e-60	8.68041e-57	bca-1,cnc-3,col-98,col-101,col-103,dhs-25,dpy-17,ech-1,ech-6,elo-5,elo-6,fat-5,fat-7,fmo-2,hbl-1,hsp-12.3,lys-4,lys-5,mtl-1,mtl-2,nuc-1,odc-1,peb-1,pgp-9,pqn-71,spp-4,acs-7,ugt-17,C09F9.2,best-7,C35A5.3,ugt-15,D1086.3,E02H4.4,cyp-37A1,cyp-13B1,clec-54,F13D12.3,cyp-13A12,thn-2,cyp-37B1,F31D4.5,F32D8.12,F43D9.1,lipl-2,scl-2,F49E12.9,cnc-7,F57F5.1,F58G6.3,K08D8.3,K10D3.4,R07E5.4,T02B5.3,cyp-13A4,T12…	http://www.ncbi.nlm.nih.gov/pubmed/27066825
Tissue	Intestine-enriched mRNA tag (Pauli)	116	2.33694e-59	5.3586e-56	aqp-1,cat-4,cyp-14A5,cpr-3,crn-6,dhs-18,dhs-19,dhs-21,ech-9,elo-5,fat-7,fmo-1,gst-6,hbl-1,lbp-7,lec-11,let-4,lys-2,lys-5,lys-10,mtl-1,nhr-8,nuc-1,pes-9,pho-1,pqm-1,srr-4,tsp-10,ugt-1,ugt-2,acs-7,C08B6.2,C08F11.13,C15C8.3,C29F3.7,ugt-21,C34F6.10,acs-19,C50F4.8,C55A6.6,D2030.2,F08A8.2,F08G12.5,F11A5.9,F17C11.6,F18E2.1,cept-1,F25D1.5,F27E5.1,thn-2,F31D4.8,F32H5.1,clec-65,F35E12.6,scl-2,F57F5.1,F58B4…	http://www.ncbi.nlm.nih.gov/pubmed/16354718
Microbes	down infected by S. aureus 8 h	74	4.18697e-59	9.60071e-56	col-98,col-103,dhs-25,ech-7,elo-2,elo-5,elo-6,fat-7,gln-3,gst-29,lbp-8,lys-2,mtl-2,mua-3,nhr-68,nhr-114,pmp-5,ram-2,srr-4,tag-10,cyp-35C1,ugt-22,C32H11.4,ugt-21,C35A5.3,sams-1,gcsh-1,D1086.3,pho-13,F08A8.2,F08G5.6,F35B12.3,F53F1.4,F58G6.3,K08D8.3,dod-17,R07E5.4,R11D1.3,T05E12.6,T24B8.5,Y38F1A.6,Y51A2D.18,ZK593.3,B0454.5,ugt-26,C17B7.5,C17C3.1,C18H9.5,C23G10.6,C30G12.2,C44C1.5,C45E5.1,C49G7.3,C50A…	http://www.ncbi.nlm.nih.gov/pubmed/20617181
Mutants	changed by mir-35-41(nDf50) embryos	135	5.49823e-59	1.26074e-55	asp-6,cdh-7,cnc-4,cnc-6,col-98,col-103,cpr-3,cpr-4,daf-12,dhs-14,fat-6,hsp-60,ins-4,lec-11,lys-4,mtl-1,nhr-68,nlp-29,nlp-30,nlp-31,pcp-2,pcp-3,pcp-4,pqn-47,pqn-71,zig-3,zig-4,best-1,fbxa-156,C08E8.4,clec-48,C15C8.3,C17H1.7,C29F3.7,cyp-36A1,sams-1,C50B6.7,C55A6.6,D1086.9,oac-14,F13D12.3,F15B9.6,clec-42,F18E2.1,F19H8.2,mltn-9,cth-1,F27E5.1,F32H5.1,F35B12.3,F35B12.4,clec-62,clec-63,clec-65,F35C11.6,…	https://www.ncbi.nlm.nih.gov/pubmed/28279983
Chemicals/stress	down by IVM exposure	72	9.28539e-59	2.12914e-55	bca-1,cnc-3,dhs-25,elo-2,elo-5,elo-6,fat-5,fat-6,fat-7,lys-5,nhr-68,nhr-114,pcp-2,pho-1,pmp-5,spp-4,sym-1,C05C10.3,ugt-60,ugt-22,C15C8.3,cytb-5.1,dod-24,C35A5.3,C48B4.1,sams-1,pho-13,F08A8.2,F17C11.6,cept-1,F32D8.12,hrg-4,F54D5.12,F55G11.2,F58G6.7,M04C9.4,R07E5.4,T01G5.1,T05E12.6,T24B8.5,Y16B4A.2,Y38F1A.6,Y39B6A.1,ugt-16,C05D12.3,C09B8.4,C17C3.1,acdh-2,C23H5.8,C44C1.5,C49C8.5,C50A2.3,acdh-1,DC2.5…	http://www.ncbi.nlm.nih.gov/pubmed/22348077
Mutants	down by xrn-2 RNAi	92	3.19577e-58	7.3279e-55	dhs-20,dhs-25,ech-7,elo-2,elo-5,elo-6,fat-6,gfi-1,gln-3,gst-6,lbp-6,lys-4,lys-5,ncx-6,nhr-114,pept-1,pes-9,pho-1,pmp-5,spp-4,ver-4,ugt-60,ugt-17,C15C8.3,C27D8.3,best-7,C32H11.4,acs-19,sams-1,cdr-2,gcsh-1,F07A11.5,pho-13,F11C1.5,cept-1,F32D8.12,best-14,F35B12.3,hrg-4,F49E12.9,F57F5.1,F58B4.5,F58G6.3,F58G6.7,M03B6.2,R07E5.13,R10E8.6,T01G5.1,T25B9.9,Y12A6A.1,Y16B4A.2,Y37A1B.5,nspe-1,nhr-235,Y51A2D.1…	https://www.ncbi.nlm.nih.gov/pubmed/27631780
DAF/Insulin/food	core dietary response genes in two metabolic mutants	54	3.80105e-58	8.71581e-55	ech-6,fat-5,gst-20,lys-4,nhr-114,pmp-5,sym-1,ugt-17,C32H11.4,dod-24,C35A5.3,D1086.3,DH11.2,F09A5.1,F17C11.11,cth-1,F22B8.7,F32D8.12,F44A6.5,lipl-2,F54D5.12,K10D3.4,asah-1,sodh-1,T05E12.6,clec-47,T19C9.8,T24B8.5,T28D6.3,Y38F1A.6,Y105C5B.5,cbs-1,ZK593.3,ZK896.5,C09B8.4,acdh-2,C23H5.8,C30G12.2,acdh-1,F09F7.4,farl-11,F15E6.4,F15E11.12,F15E11.15,F20D6.5,F21C10.9,F28A12.4,folt-2,msra-1,F59B1.8,K03H6.2,…	http://www.ncbi.nlm.nih.gov/pubmed/23540702
Mutants	up gas-1 mutant	95	4.94417e-58	1.1337e-54	alh-5,aqp-1,bca-1,cnc-3,cnc-4,fmo-2,gfi-1,gst-6,lys-2,nhr-8,nhr-53,nhr-79,nlp-29,pcp-2,peb-1,pgp-6,spp-8,ugt-2,best-5,C08E8.4,C17H1.7,C32H11.4,C32H11.9,dod-24,ugt-21,cdr-2,cyp-13B1,F13D12.3,cyp-13A11,cyp-13A12,F15D4.5,F25D1.5,cyp-37B1,clec-65,clec-66,lipl-2,lipl-1,F55G11.8,F58B4.5,cdr-4,dod-17,K10D11.2,sodh-1,R03G8.3,mnk-1,T04B2.5,dhs-31,T09E11.11,T16G1.5,T19C9.8,T20B3.1,ttr-23,T24B8.5,T28F4.4,T2…	http://www.ncbi.nlm.nih.gov/pubmed/18178500
Mutants	down by nhr-8(hd117) mutant	77	1.08056e-57	2.47773e-54	aqp-1,dhs-20,fat-5,fat-7,ges-1,gst-29,lys-4,mtl-2,nhr-8,nhr-114,spp-17,tag-10,C08B6.2,clec-48,pho-13,clec-54,F15D4.5,F17B5.1,cth-1,thn-2,F31D4.5,F32H5.1,clec-166,F44G3.2,fbxa-187,F54B11.11,F58B4.5,F58G6.3,M04C9.4,scav-5,R09H10.7,mrps-14,T02B5.3,T04C12.8,Y20C6A.1,Y39G8B.7,Y43F8A.3,Y45F3A.5,hmit-1.1,Y51H4A.5,clec-51,clec-52,B0286.3,ugt-26,nhr-156,C17F4.7,C30G12.2,C36C5.14,C36C5.15,ilys-3,C50A2.3,ac…	http://www.ncbi.nlm.nih.gov/pubmed/23931753
Mutants	up D2030.4 RNAi ETC complex I	199	1.54445e-57	3.54142e-54	alh-5,cdh-7,cdh-10,ckb-4,cnc-3,col-77,col-98,col-149,col-158,col-176,daf-12,dao-3,dhs-25,ech-6,eff-1,elo-2,elo-5,fat-7,ges-1,gfi-1,gst-6,gst-28,gst-29,hsp-60,kat-1,lbp-6,lbp-7,let-805,lys-4,lys-5,mab-10,mua-3,mup-4,nhr-114,nlp-33,odc-1,pept-1,pcp-2,pcp-3,pcp-4,pgp-9,pho-1,pmp-5,pqn-47,ram-2,str-7,sym-1,sym-2,tag-10,tba-8,tsp-10,ugt-2,best-1,ugt-60,ugt-22,C15C8.3,ugt-21,C35A5.3,ugt-15,sams-1,cdr-2…	http://www.ncbi.nlm.nih.gov/pubmed/18178500
Mutants	up nuo-5 RNAi, ETC complex I	115	1.58322e-57	3.63032e-54	alh-5,cdh-7,cdh-10,col-149,col-158,col-176,cpr-2,fat-5,ges-1,gst-29,lbp-6,pgp-9,pho-1,pmp-5,tag-10,tba-8,best-1,cyp-35C1,C11E4.7,C15C8.3,C17H1.7,C32H11.1,ugt-21,cdr-2,D1086.3,D1086.9,clec-17,F08A8.2,oac-14,F15B9.6,F15D4.5,clec-42,F19H8.2,cth-1,F35E12.5,F44G3.2,F46C5.1,F58B4.5,F58G6.3,F58G6.7,clec-13,cdr-4,K02E11.7,R07A4.3,R11D1.3,T02B5.1,T05E12.6,clec-47,cyp-34A2,lips-5,T19C9.8,T24B8.5,W01C9.2,Y1…	http://www.ncbi.nlm.nih.gov/pubmed/18178500
Mutants	up by lin-22(oh4271)	112	4.60893e-57	1.05683e-53	cnc-2,cnc-3,cnc-4,col-98,col-101,col-103,col-149,col-158,daf-12,fat-5,gst-20,hbl-1,ins-4,lys-5,lys-10,mdl-1,nas-3,nlp-30,nuc-1,odc-1,tba-8,ver-4,pho-11,C17H1.3,dct-3,clec-17,cyp-37A1,din-1,F08A8.2,F10A3.4,F13D12.3,clec-42,F17B5.1,F22G12.1,thn-2,fasn-1,clec-166,F44G3.2,lipl-2,F47H4.2,scl-2,F49H6.5,fip-6,cnc-7,lipl-1,clec-13,K10G4.5,asah-1,R10E8.6,T02B5.1,ttr-23,T24B8.5,W01C9.2,Y20C6A.1,nspe-1,Y38E…	https://www.ncbi.nlm.nih.gov/geo/query/acc.cgi?acc=GSE101645
Chemicals/stress	up by cadmium	77	4.78944e-57	1.09822e-53	alh-5,col-158,cpr-2,cpr-3,gbh-2,ges-1,mtl-1,mtl-2,pgp-9,spp-2,ugt-1,ugt-2,best-1,C08E8.4,C15C8.3,C17H1.3,C17H1.7,C29F3.7,C30F2.4,dct-3,F08G5.6,clec-55,oac-14,cyp-13A11,F15B9.6,thn-2,lipl-2,F47H4.2,F49H6.5,F55G11.4,cdr-4,M01G12.9,fil-1,T01D3.6,cyp-13A4,T12D8.5,T16G1.5,T16G1.6,ttr-23,T24B8.5,Y37A1B.5,Y39B6A.24,Y39G8B.7,Y43F8A.3,Y47H10A.5,ugt-16,cyp-34A9,B0507.8,B0507.10,ilys-3,ugt-41,F15E11.1,F15E1…	http://www.ncbi.nlm.nih.gov/pubmed/17592649
Microbes	down by S. aureus (Bond)	84	8.9343e-57	2.04864e-53	cpr-4,dhs-25,ech-7,elo-2,elo-5,fat-7,gst-29,lbp-8,nhr-114,pept-1,pcp-2,pcp-3,pcp-4,pgp-5,pgp-6,pmp-5,mtrr-1,pho-11,cyp-35C1,ugt-22,C32H11.9,dod-24,ugt-21,sams-1,gcsh-1,pho-13,F08A8.2,cyp-13A11,cyp-13A12,F18E2.1,cth-1,F44G3.2,gpdh-1,F54B11.11,F55G11.2,F58G6.3,F58G6.7,K10D3.4,dod-17,clec-258,metr-1,cyp-13A4,Y16B4A.2,Y47H10A.5,ZK896.5,C05D12.3,ugt-64,C09B8.4,ugt-26,C12D5.9,acdh-2,C17H12.6,C23G10.6,C…	http://www.ncbi.nlm.nih.gov/pubmed/25474640
Mutants	down jun-1 mutant vs. wildtype by fast	124	1.16232e-56	2.66519e-53	alh-1,asp-1,asp-3,asp-5,asp-6,cpr-3,daf-12,dhs-14,ech-6,ech-7,ech-9,elo-5,fat-7,fmo-1,kgb-2,lbp-8,lys-5,mtl-1,mup-4,nhr-8,nhr-68,nuc-1,pes-9,pgp-9,pmp-5,ketn-1,spp-2,spp-3,spp-5,spp-8,tag-10,ugt-1,cyp-35C1,ugt-22,clec-48,C15C8.3,C17H1.7,cytb-5.1,C32H11.4,dod-24,ugt-21,gcsh-1,clec-55,F15B9.6,thn-2,clec-65,F44A6.5,ent-4,fbxa-189,F49E12.9,F54D5.3,lipl-1,F55G11.4,F57F5.1,K08D8.3,M01G12.9,lact-4,R11.1…	http://www.ncbi.nlm.nih.gov/pubmed/23352664
Other	down by male in hermaphrodites	82	1.22168e-56	2.80131e-53	asp-3,col-101,cpr-2,dao-3,ges-1,gfi-1,lys-2,mel-32,nuc-1,pho-11,C15C8.3,C32H11.4,dod-24,ugt-21,C48B4.1,C50B6.7,cdr-2,gcsh-1,cyp-37A1,clec-54,F15B9.6,clec-62,clec-65,clec-66,F35E12.5,lipl-2,scl-2,lipl-1,F55G11.4,M04C9.4,R09D1.10,T01D3.6,cyp-34A2,T19C9.8,Y6G8.2,Y16B4A.2,Y37D8A.3,clec-8,Y39G8B.7,Y69H2.3,ZK512.7,ZK1320.2,B0286.3,B0454.5,C14C6.5,C16E9.1,C23G10.6,C23H5.8,C30G12.2,C44C1.5,C44E12.1,aagr-…	http://www.ncbi.nlm.nih.gov/pubmed/24292626
Mutants	up by smgl-2 depletion	107	3.5885e-56	8.22843e-53	cyp-14A5,crn-6,dhs-23,ech-9,glc-1,lys-4,mtl-1,nnt-1,peb-1,pme-4,pqn-25,pqn-71,spp-2,best-1,C08E8.4,C08F11.13,C17H1.7,oac-5,scl-5,dct-3,clec-55,F15B9.6,clec-221,F22G12.1,F25D1.5,thn-2,cyp-37B1,F35B12.3,F35E12.4,F44G3.2,lipl-2,F46C5.1,scl-2,F49H6.5,F55F3.2,F55G11.2,K08F9.1,nhr-208,R09D1.11,R11D1.3,fil-1,T04C12.8,T07G12.5,cyp-13A1,cyp-34A2,T19C9.8,ttr-23,T28D6.3,T28H10.3,nspe-7,Y43F8A.3,Y47H10A.5,tt…	http://www.ncbi.nlm.nih.gov/pubmed/23828042
Chemicals/stress	up osm-7 mutant	72	3.79709e-56	8.70672e-53	cyp-14A5,cht-1,cnc-2,cnc-3,cnc-4,col-98,col-103,dhs-21,fmo-2,gst-28,lys-10,mtl-1,nlp-29,nlp-30,nlp-31,nuc-1,spp-8,sym-1,B0035.13,pho-11,ugt-17,clec-48,C15A11.7,C15C8.3,D1086.3,cyp-13B1,cth-1,cept-1,F25D1.5,thn-2,cyp-37B1,best-14,clec-62,clec-63,F44G3.2,lipl-2,gpdh-1,scl-2,cnc-7,F55G11.4,F58B4.5,asah-1,sodh-1,R07E5.4,T05E12.3,T28D6.3,clec-50,nspe-1,nspe-7,Y49E10.18,hmit-1.1,ZK970.7,clec-52,C14C6.2…	http://www.ncbi.nlm.nih.gov/pubmed/20126308
DAF/Insulin/food	fasting-Induced	185	3.82335e-56	8.76695e-53	aqp-1,bca-1,cht-1,cnc-4,cpr-2,cpr-3,ctl-1,ctl-2,dao-3,dhs-18,dhs-20,dhs-21,dpy-17,ech-7,ech-9,fat-5,fmo-1,fmo-2,gbh-2,ges-1,glc-1,gln-3,gst-20,hsp-12.3,kgb-2,lea-1,lys-10,mtl-1,nhr-8,nhr-68,nhr-137,nnt-1,nuc-1,odc-1,pgp-5,pgp-6,pmp-5,pqn-47,ptr-10,srr-4,sym-1,zig-3,ugt-1,best-1,acs-7,ugt-17,C08E8.4,C08F11.13,C15A11.7,best-7,cytb-5.1,fipr-23,C50F4.8,D1086.9,DH11.2,cyp-13B1,clec-54,clec-55,oac-14,F…	http://www.ncbi.nlm.nih.gov/pubmed/23352664
Mutants	down by sir-2.1(O/E)	101	4.65795e-56	1.06807e-52	asp-1,cat-4,cnc-2,col-77,col-149,cpr-3,crn-6,dhs-25,fat-7,mtl-2,ncx-6,nhr-137,nlp-33,nuc-1,pept-1,pcp-3,pgp-5,pho-1,rps-30,spp-4,spp-5,spp-17,tag-10,fbxa-156,ugt-22,C29F3.7,C29F7.3,C32H11.4,dod-24,scl-5,pho-13,F08G5.6,F11C1.5,F15D4.5,F18E2.1,cth-1,F27E5.1,F31D4.5,F35E12.5,F35E12.10,hrg-4,F44G3.2,gpdh-1,F49E12.9,F53F1.4,F55G11.8,dct-18,F58G6.3,F58G6.7,dod-17,K10D11.2,M04C9.4,R09D1.11,R11D1.3,T05E1…	http://www.ncbi.nlm.nih.gov/pubmed/21909281
Mutants	up by tbx-2(bx59) mutant, embryos	146	4.70351e-56	1.07851e-52	asp-5,asp-6,cyp-14A5,cnc-2,cnc-3,cnc-4,cnc-6,col-98,col-103,cpr-3,cpr-4,dhs-14,ech-1,ech-7,elo-5,fat-5,fat-6,hsp-12.3,ins-4,lbp-6,lea-1,lec-11,mdl-1,mtl-1,nhr-11,nlp-29,nlp-30,nlp-31,nlp-33,odc-1,pqm-1,pqn-71,srr-4,zig-3,zig-4,best-1,C05B5.8,fbxa-156,C08E8.4,C08F11.13,C29F3.7,cyp-36A1,cdr-2,clec-17,cyp-13B1,F08G5.6,F08G12.5,oac-14,F13D12.3,F15B9.6,F15D4.5,F17C11.11,F27E5.1,cyp-37B1,F32H5.1,F35B12…	http://www.ncbi.nlm.nih.gov/pubmed/23595631
DAF/Insulin/food	down N2-Cel-RhebRNAi-fed	94	5.35656e-56	1.22826e-52	asp-3,asp-5,cnc-3,cnc-4,col-101,col-158,ech-9,ges-1,gfi-1,gst-20,gst-29,gst-44,hmr-1,lea-1,lys-2,nhr-23,nhr-68,ugt-1,C08E8.4,ugt-22,C15A11.7,C17H1.7,dod-24,C35A5.3,C50B6.7,cdr-2,gcsh-1,D1086.3,F08A8.2,F15B9.6,mltn-9,cyp-37B1,clec-63,clec-65,F35E12.6,F35E12.10,lipl-2,lipl-1,F55G11.4,F55G11.8,F58G6.3,F58G6.7,K10D11.2,R03G8.3,R07E5.4,T05E12.6,T19C9.8,T24B8.5,clec-50,Y12A6A.1,Y16B4A.2,Y39B6A.1,Y39B6A…	http://www.ncbi.nlm.nih.gov/pubmed/19079239
Mutants	deregulated L4 oga-1(ok430)	167	1.40886e-55	3.23052e-52	alh-8,aqp-1,asp-3,bca-1,cpr-3,cpr-4,ctl-2,dhs-18,ech-6,ech-9,fat-7,fmo-1,glc-1,gln-3,gst-6,gst-12,lbp-6,lys-2,lys-4,lys-5,mdl-1,mel-32,odc-1,pcp-2,pcp-4,pes-9,pho-1,pmp-5,spp-3,spp-4,mtrr-1,tsp-10,zig-3,B0035.13,cyp-35C1,ugt-22,clec-48,cytb-5.1,C32H11.4,dod-24,C35A5.3,scl-5,sams-1,C55A6.6,clec-17,cyp-13B1,F08G5.6,rmo-1,cth-1,F25D1.5,F27D4.1,cyp-37B1,F28H7.2,F32H5.1,F35B12.3,F35B12.4,clec-62,clec-…	http://www.ncbi.nlm.nih.gov/pubmed/20368426
Mutants	up lin-35(n745) null, L1	155	1.90978e-55	4.37913e-52	asp-6,cnc-2,cnc-4,cnc-6,col-98,col-103,col-149,col-176,cpr-3,crn-6,dhs-23,dpy-17,eff-1,fat-5,fmo-2,glc-1,gst-12,gst-20,lec-11,mdl-1,mtl-1,nhr-11,nlp-29,nlp-30,odc-1,pcp-4,peb-1,pme-4,pqn-25,best-1,C05B5.8,fbxa-156,C08E8.4,C15A11.7,C17H1.3,C17H1.7,C32H11.4,dod-24,ugt-21,scl-5,cdr-2,C55A6.6,D1086.3,clec-17,F08G5.6,oac-14,F11A5.9,F13D12.3,F15B9.6,clec-42,F17C11.11,F25D1.5,cyp-37B1,F35B12.3,clec-62,c…	http://www.ncbi.nlm.nih.gov/pubmed/17368442
Chemicals/stress	up by cadmium under mtl-1 knockout, mtl-2 (zs1) mutant	116	1.93109e-55	4.428e-52	alh-5,cpr-3,dhs-21,fmo-2,gst-20,gst-29,lea-1,mup-4,nnt-1,nuc-1,pgp-11,pqn-25,pqn-71,best-1,C08E8.4,C17H1.7,C27D8.3,C32H11.9,dod-24,fipr-23,C50F4.8,cdr-2,clec-17,F08G5.6,F11A5.9,F15B9.6,F17B5.1,F35B12.3,F35B12.4,clec-65,lipl-2,F46C5.1,scl-2,F53F1.4,lipl-1,F55G11.4,clec-13,cdr-4,asah-1,sodh-1,M01G12.9,T01D3.6,dhs-31,cyp-34A2,lips-5,T12D8.5,T19C9.8,T19H5.4,ttr-23,T28B8.1,nspe-1,Y39B6A.24,Y39G8B.7,Y4…	http://www.ncbi.nlm.nih.gov/geo/query/acc.cgi?acc=GSE29951
Chemicals/stress	up by huminFeed 0.2 3D	161	2.5708e-55	5.89484e-52	bca-1,col-98,col-103,cpr-3,dhs-18,dhs-25,ech-7,fat-5,fat-6,fmo-1,gbh-2,gln-3,gst-6,gst-28,lbp-7,lec-11,lys-5,lys-10,nhr-8,nhr-114,nlp-29,pcp-2,pcp-3,pcp-4,pgp-11,pho-1,pqm-1,prx-11,spp-4,spp-8,tag-147,tsp-10,fbxa-156,C08F11.13,clec-48,C15A11.7,C29F3.7,best-7,cytb-5.1,C32H11.9,C48B4.1,sams-1,cdr-2,gcsh-1,pho-13,F08A8.2,F08G5.6,clec-54,oac-14,F13D12.3,F15B9.6,rmo-1,F31D4.8,F32H5.1,clec-62,clec-65,c…	http://www.ncbi.nlm.nih.gov/pubmed/22529848
Mutants	down by hcf-1 mutant	101	2.59189e-55	5.94321e-52	asp-1,cnc-2,col-77,col-149,crn-6,dys-1,elo-2,elo-5,fat-7,mtl-2,ncx-6,nuc-1,pept-1,pcp-3,pgp-5,pho-1,rps-30,spp-4,spp-5,spp-17,tag-10,fbxa-156,ugt-17,ugt-22,C29F3.7,C29F7.3,C32H11.4,dod-24,gcsh-1,pho-13,F08A8.2,F08G5.6,clec-54,F11C1.5,F18E2.1,cth-1,F27E5.1,F35E12.5,dct-17,F35E12.10,hrg-4,ent-4,F44G3.2,gpdh-1,F49E12.9,F53F1.4,F57F5.1,dct-18,F58G6.3,F58G6.7,dod-17,K10D11.2,asah-1,M04C9.4,R09D1.11,T0…	http://www.ncbi.nlm.nih.gov/pubmed/21909281
Microbes	down PA14 vs. OP50	59	3.22655e-55	7.39848e-52	aqp-1,dhs-25,ech-7,elo-2,elo-5,elo-6,mtl-1,nhr-68,nhr-114,pho-1,pmp-5,srh-237,tag-10,pho-11,ugt-17,C15C8.3,best-7,C35A5.3,sams-1,DH11.2,pho-13,F08A8.2,F17B5.1,cept-1,F44A6.5,gpdh-1,F53F1.4,F58G6.3,F58G6.7,R07E5.4,T05E12.6,Y38F1A.6,Y38H6C.21,hmit-1.1,ZK593.3,C23G10.6,C30G12.2,C44C1.5,C45E5.1,C50A2.3,C55B7.3,acdh-1,F15E6.4,F18E3.11,F28A12.3,F28A12.4,fbxa-72,folt-2,msra-1,acs-1,sdz-24,asns-2,fpn-1.2…	http://www.ncbi.nlm.nih.gov/pubmed/17096597
Microbes	up by S. aureus (Visvikis)	130	3.31289e-55	7.59645e-52	cht-1,cnc-4,cpr-2,dhs-18,fmo-1,fmo-2,gbh-2,glc-1,gln-3,hsp-12.3,ins-12,lys-5,lys-10,mdl-1,nhr-101,nlp-29,nlp-30,nlp-31,nnt-1,nuc-1,pqm-1,spp-2,spp-8,spp-17,tsp-10,best-1,fbxa-156,best-5,C15A11.7,C15C8.3,C18D11.6,C35A5.3,fipr-23,C50F4.8,D2030.2,DH11.2,cyp-37A1,cyp-13B1,oac-14,F11A5.9,F27E5.1,thn-2,cyp-37B1,F32D8.12,clec-65,F35E12.6,F40F8.5,F45D3.3,F45D3.4,lipl-2,F46C5.1,scl-2,F49H6.5,F54F3.4,F56H9…	http://www.ncbi.nlm.nih.gov/pubmed/24882217
Microbes	down by PA14, 24 h	113	4.66391e-55	1.06943e-51	bca-1,cnc-2,cnc-3,col-98,col-101,col-103,col-149,cpr-4,dhs-25,ech-6,elo-6,fat-5,gln-3,hsp-60,kat-1,lrg-1,lys-4,lys-5,mtl-2,nas-3,nhr-114,pmp-5,spp-4,srh-237,tag-10,C05C10.3,ugt-17,C11E4.7,clec-48,C15C8.3,C29F7.3,C35A5.3,ugt-15,sams-1,D1086.3,DH11.2,pho-13,F08A8.2,clec-54,F13D12.3,F17H10.1,F18E2.1,thn-2,F32D8.12,clec-166,F44A6.5,F49E12.9,cnc-7,F54B11.11,F54D5.12,F58G6.3,MTCE.3,metr-1,R07E5.4,T05B9…	http://www.ncbi.nlm.nih.gov/pubmed/27066825
Chemicals/stress	down by lactoferrin-based product	46	2.06367e-54	4.73199e-51	cpr-4,dhs-25,ech-7,elo-2,fat-6,fat-7,lys-4,lys-5,nhr-114,pmp-5,ugt-17,C35A5.3,sams-1,DH11.2,pho-13,F32D8.12,F54B11.11,M03B6.2,T05E12.6,clec-47,Y37A1B.5,Y38F1A.6,ZK593.3,ZK970.7,clec-51,clec-52,C17F4.7,C30G12.2,C55B7.3,acdh-1,F15E6.4,F21C10.9,F28A12.4,fbxa-72,folt-2,msra-1,pmt-2,F57H12.6,ahcy-1,hacd-1,W01B11.6,gba-4,Y34F4.2,Y51F10.7,lipl-5,ZK6.11	https://www.ncbi.nlm.nih.gov/pubmed/28265360
Mutants	down jun-1 mutant vs. wildtype by fed	110	3.65946e-54	8.39113e-51	asp-1,asp-3,asp-5,cpr-3,dao-3,fat-5,fmo-1,ges-1,gst-12,lbp-7,lbp-8,lys-2,nhr-79,pcp-2,pgp-9,pho-1,spp-8,ugt-2,ugt-60,ugt-17,C08E8.4,clec-48,oac-5,C32H11.4,cdr-2,gcsh-1,F07A11.5,clec-221,F17C11.6,clec-65,clec-66,dct-17,ent-4,F49C12.7,lipl-1,F55G11.2,F58G6.3,F58G6.7,dod-17,K10D11.2,asah-1,M04C9.4,lact-4,R11.1,T02B5.3,T05E12.6,clec-47,T12D8.5,T16G1.5,T28F3.8,W04A4.2,clec-50,Y16B4A.2,Y20C6A.1,comt-2,…	http://www.ncbi.nlm.nih.gov/pubmed/23352664
Chemicals/stress	up by 1 ng/ml ivermectin	105	1.96641e-53	4.50897e-50	aqp-1,cnc-4,dhs-18,dhs-20,fmo-2,gbh-2,glc-1,lea-1,mtl-1,mtm-3,nlp-29,nnt-1,pgp-11,spp-8,best-1,acs-7,C08E8.4,C08F11.13,C15A11.7,best-7,fipr-23,scl-5,C50F4.8,D2030.2,cyp-37A1,clec-54,oac-14,F11A5.9,F13D12.3,thn-2,cyp-37B1,F35B12.3,F35B12.4,clec-65,clec-66,F45D3.3,F45D3.4,lipl-2,F46C5.1,scl-2,F49H6.5,lipl-1,F54F3.4,F56H9.2,clec-13,asah-1,sodh-1,hmit-1.3,R09D1.10,R09D1.11,fil-1,T01D3.6,T02B5.3,dhs-3…	http://www.ncbi.nlm.nih.gov/pubmed/22348077
Chemicals/stress	down by cadmium (Huffman)	91	4.34263e-53	9.95764e-50	aqp-1,ddp-1,dhs-25,ech-6,elo-2,elo-5,fat-6,lbp-6,lys-4,mel-32,nhr-68,pept-1,pho-1,pmp-5,srh-237,mtrr-1,zig-3,ugt-1,C05C10.3,fbxa-156,ugt-17,ugt-22,C15C8.3,C35A5.3,acs-19,sams-1,cdr-2,gcsh-1,DH11.2,pho-13,F08A8.2,rmo-1,F27D4.1,F31D4.8,ent-4,F49E12.9,F54D5.12,F55G11.2,F58G6.3,cri-3,hmit-1.3,M04C9.4,M28.5,metr-1,T02B5.3,T05E12.6,T21C9.6,T25B9.9,clec-50,Y16B4A.2,Y38F1A.6,pyk-2,ZK1307.1,B0286.3,ugt-26…	http://www.ncbi.nlm.nih.gov/pubmed/15256590
Microbes	down by B. thuringiensis (BT247), 12 h	157	1.0133e-52	2.32351e-49	asp-3,col-77,col-101,col-149,ddp-1,dhs-25,ech-6,elo-5,fat-7,gfi-1,hsp-12.3,hsp-60,kat-1,lbp-6,let-805,lys-4,lys-5,mtl-2,mup-4,nas-3,nuc-1,odc-1,pgp-9,pmp-5,ketn-1,ram-2,spp-2,spp-4,srh-237,tag-10,tnt-3,tsp-10,ver-4,C05C10.3,cyp-35C1,ugt-60,ugt-17,ugt-22,C11E4.7,clec-48,best-7,C29F7.3,ugt-21,C35A5.3,ugt-15,sams-1,C50B6.7,gcsh-1,D1086.3,cyp-37A1,F07A11.5,pho-13,F08A8.2,clec-54,F10A3.4,cyp-13A12,F18…	http://www.ncbi.nlm.nih.gov/pubmed/27066825
Mutants	down by sams-1 RNAi	59	1.12914e-52	2.58912e-49	cnc-3,col-98,col-103,dhs-14,dhs-25,mtl-2,nlp-33,nuc-1,spp-3,spp-5,spp-17,tsp-10,pho-11,cyp-35C1,ugt-22,D1086.3,F08A8.2,F08G5.6,cth-1,cyp-37B1,F44G3.2,lipl-2,F49C12.7,scl-2,F54E4.2,lipl-1,F55G11.8,asah-1,T02B5.3,T24B8.5,clec-50,Y16B4A.2,Y51H4A.5,ZK1307.1,cyp-34A9,C09B8.4,C14C6.5,acdh-2,C23H5.8,C44C1.5,klo-2,F15E6.4,F15E11.1,F15E11.13,F15E11.15,acdh-9,F42A10.6,irg-3,K03H6.2,sdz-24,K09C4.1,ugt-53,cl…	http://www.ncbi.nlm.nih.gov/pubmed/26321661
Chemicals/stress	up by IVM exposure	76	1.45623e-52	3.33914e-49	aqp-1,cnc-4,ctl-1,ctl-2,dhs-18,fmo-1,fmo-2,gbh-2,ges-1,glc-1,lea-1,mdl-1,mtl-1,nlp-29,pgp-11,pqm-1,spp-8,best-1,acs-7,C08F11.13,C15A11.7,fipr-23,scl-5,C50F4.8,D2030.2,oac-14,F11A5.9,thn-2,cyp-37B1,F35B12.3,F35B12.4,F45D3.3,F45D3.4,lipl-2,F46C5.1,scl-2,lipl-1,F54F3.4,asah-1,sodh-1,hmit-1.3,T04B2.5,T05E12.3,T12D8.5,T16G1.7,T20B3.1,ttr-23,T28H10.3,Y44A6C.1,ZK550.6,ZK970.7,cyp-34A9,C08E3.13,ugt-25,hp…	http://www.ncbi.nlm.nih.gov/pubmed/22348077
Microbes	down infected by S. marcescens	64	3.18453e-52	7.30213e-49	col-98,col-101,dhs-25,ech-6,ech-7,elo-2,elo-5,elo-6,gfi-1,lbp-8,mel-32,nas-3,nhr-114,pmp-5,cyp-35C1,ugt-22,C15C8.3,C35A5.3,sams-1,gcsh-1,pho-13,F31D4.8,hrg-4,gpdh-1,F49E12.9,F53F1.4,F57F5.1,F58G6.3,F58G6.7,R07E5.4,T05E12.6,Y16B4A.2,nspe-1,Y38F1A.6,Y39B6A.1,hmit-1.1,ZK512.7,C05D12.3,B0286.3,C09B8.4,acdh-2,C23H5.8,C44C1.5,C45E5.1,ilys-2,C55B7.3,acdh-1,D1005.1,F15E11.15,F18E3.11,F21C10.9,fbxa-72,fol…	http://www.ncbi.nlm.nih.gov/pubmed/23028509
Mutants	down nth-1;xbp-1 mutant	118	3.83169e-52	8.78607e-49	cnc-3,col-101,col-158,crn-6,ctl-2,dhs-20,ech-9,fat-5,ges-1,lbp-7,lys-2,lys-4,mtm-3,nhr-68,pcp-2,pmp-5,acs-7,pho-11,cyp-35C1,ugt-17,C08E8.4,C15C8.3,C17H1.7,fbxa-136,C48B4.1,cdr-2,dct-3,D1086.3,F08G5.6,F15B9.6,clec-221,F17C11.11,thn-2,F35B12.3,F35E12.5,F35E12.6,ent-4,F47H4.2,F49C12.7,lipl-1,F55A11.7,F55G11.4,F55G11.8,F57F5.1,clec-13,T01D3.6,cyp-34A2,lips-5,T19C9.8,T24B8.5,T28D6.3,clec-50,Y16B4A.2,Y…	http://www.ncbi.nlm.nih.gov/pubmed/20382984
Chemicals/stress	down by mercury high 4 h	118	3.83169e-52	8.78607e-49	aqp-1,col-149,crn-6,dao-3,dhs-14,dhs-18,dhs-20,dhs-25,ech-6,elo-2,elo-5,elo-6,fmo-1,ges-1,hsp-60,kat-1,lbp-6,lys-4,lys-5,nhr-68,nhr-114,nuc-1,pept-1,peb-1,pes-9,pho-1,pmp-5,spp-2,spp-3,spp-4,spp-5,spp-8,sym-1,tsp-10,B0035.13,acs-7,C05C10.3,fbxa-156,ugt-22,clec-48,C15C8.3,C50B6.7,D1086.3,cyp-37A1,pho-13,F08A8.2,F18E2.1,F27D4.1,F31D4.8,F35B12.3,ent-4,lipl-2,fbxa-187,F49C12.7,lipl-1,F57F5.1,dct-18,F…	http://www.ncbi.nlm.nih.gov/geo/query/acc.cgi?acc=GSE42592
Mutants	up by daf-2 mutant (Rizki)	162	4.75193e-52	1.08962e-48	alh-1,alh-5,asp-6,col-77,col-98,col-101,col-176,cpr-3,ctl-1,ctl-2,dao-3,dhs-18,dhs-20,ech-7,fat-5,ges-1,gst-20,gst-29,hsp-12.3,kgb-2,lbp-6,lea-1,mtl-1,mup-4,nhr-11,nhr-53,nhr-79,nnt-1,pcp-3,ketn-1,sod-1,spp-2,ugt-2,best-1,acs-7,C05B5.8,pho-11,best-5,C11E4.7,fipr-23,C48B4.1,cdr-2,C55A6.6,D1086.3,DH11.2,F09A5.1,F13D12.3,F15B9.6,F22B8.7,cyp-37B1,best-14,clec-62,F35C11.6,F44A6.5,F45D3.3,F45D3.4,lipl-…	http://www.ncbi.nlm.nih.gov/pubmed/21909281
Development/Dauer/Aging	dauer specific	181	5.00887e-52	1.14853e-48	alh-1,cyp-14A5,cdh-7,ckb-4,cnc-3,col-77,col-149,ctl-1,ctl-2,dhs-19,dhs-20,ech-6,eff-1,elo-2,elo-6,fmo-2,ges-1,mdl-1,mel-32,mtl-1,nas-3,ncx-6,nhr-23,pept-1,pcp-2,pcp-3,pes-9,pgp-6,pgp-11,pho-1,pmp-5,ptr-10,ram-2,srr-2,sym-1,sym-2,tag-10,mtrr-1,tsp-10,acs-7,ugt-22,C29F3.7,C29F7.3,C32H11.4,fipr-23,sams-1,C50F4.8,cdr-2,C55A6.6,gcsh-1,DH11.2,pho-13,F08G5.6,clec-54,F13D12.3,clec-42,F18E2.1,mltn-9,F27D4…	http://www.ncbi.nlm.nih.gov/pubmed/12620986
DAF/Insulin/food	induced by daf-16 (Heimbucher)	95	5.65266e-52	1.29615e-48	col-98,col-103,ctl-1,ctl-2,dao-3,ech-7,ech-9,elo-6,fat-5,fat-6,ges-1,gln-3,hsp-12.3,kgb-2,lea-1,lys-2,mtl-1,nnt-1,sod-1,spp-2,spp-5,C05B5.8,C08E8.4,C55A6.6,D1086.3,D2030.2,clec-17,cyp-13B1,F13D12.3,F15B9.6,F17B5.1,thn-2,F45D3.3,F45D3.4,lipl-2,F47H4.2,F49C12.7,scl-2,fip-6,F54D5.3,R11D1.3,T02B5.1,dhs-31,T07G12.5,T12D8.5,ttr-23,T28H10.3,W01C9.2,Y6G8.2,Y12A6A.1,clec-8,Y39G8B.7,Y43F8A.3,ttr-26,Y69H2.3…	https://www.ncbi.nlm.nih.gov/pubmed/26154057
DAF/Insulin/food	up by daf-2 mutant (Mueller)	90	7.34945e-52	1.68523e-48	col-98,col-103,col-149,col-176,cpr-2,dhs-14,dhs-20,fat-5,ges-1,gst-12,gst-20,gst-29,hsp-12.3,lea-1,lys-2,mtl-1,mup-4,nnt-1,zig-3,best-1,C01G10.4,C08E8.4,C15A11.7,C50B6.7,C50F4.8,cdr-2,C55A6.6,D1086.3,clec-17,cyp-13B1,F15B9.6,F17B5.1,F25D1.5,F35B12.3,lipl-2,F49C12.7,lipl-1,clec-13,cdr-4,asah-1,R04B5.6,R07A4.3,R07E5.4,R11D1.3,T12D8.5,ttr-23,Y12A6A.1,Y37A1B.5,clec-8,Y39B6A.1,Y39G8B.7,ZK512.7,cyp-34A…	http://www.ncbi.nlm.nih.gov/pubmed/25419847
DAF/Insulin/food	down by starved (Mueller)	170	1.98377e-51	4.54878e-48	cyp-14A5,cdh-7,cdh-10,cnc-3,cnc-4,col-149,crn-6,cuc-1,ddp-1,dhs-27,dpy-17,ech-6,elo-5,gfi-1,hbl-1,hsp-60,lbp-7,let-4,lys-2,mel-32,mua-3,nhr-23,nhr-91,nhr-114,nhr-137,nlp-30,nlp-31,nlp-33,blmp-1,pept-1,pcp-2,pes-9,pho-1,pqn-47,ptr-10,spp-4,sym-1,sym-2,tag-10,mtrr-1,tba-8,B0035.13,pho-11,cyp-35C1,ugt-60,ugt-22,C09F9.2,C15C8.3,C29F3.7,C32H11.4,dod-24,ugt-21,sams-1,gcsh-1,cyp-13B1,pho-13,F08A8.2,F08G…	http://www.ncbi.nlm.nih.gov/pubmed/25419847
Mutants	up Y56A3A.19 RNAi ETC complex I	130	2.46556e-51	5.65354e-48	cdh-7,cdh-10,col-149,col-158,col-176,cpr-2,daf-12,eff-1,gfi-1,gst-6,gst-29,lbp-6,lys-5,mdl-1,mua-3,nlp-33,pcp-2,pcp-3,pcp-4,pgp-9,pho-1,pqn-47,ram-2,tag-10,tba-8,tsp-10,zig-3,C15C8.3,C17H1.7,C32H11.1,sams-1,cdr-2,D1086.3,D1086.9,clec-17,F08A8.2,clec-55,F15D4.5,clec-42,F19H8.2,F27E5.1,hrg-4,F44G3.2,F45D3.3,F58B4.5,F58G6.3,F58G6.7,mpst-2,clec-13,fozi-1,cdr-4,K02E11.7,cyp-14A3,clec-258,R07A4.3,R09D1…	http://www.ncbi.nlm.nih.gov/pubmed/18178500
Mutants	up unc-32(e189);dcr-1(ok247) vs. unc-32(e189)	145	8.09944e-51	1.8572e-47	cyp-14A5,cht-1,cnc-2,cnc-4,cnc-6,cpr-3,ctl-1,ctl-2,daf-12,dhs-21,dpy-17,ech-9,eff-1,fat-5,glc-1,gln-3,gst-29,hbl-1,lec-11,lys-2,mdl-1,mtl-1,mup-4,nhr-11,nlp-30,nlp-31,nnt-1,odc-1,blmp-1,pgp-5,pgp-6,pgp-9,srr-4,str-7,sym-1,sym-2,ugt-1,C05B5.8,fbxa-156,C08E8.4,C08F11.13,C09F9.2,clec-48,fipr-23,scl-5,cdr-2,D1086.3,F08G12.5,oac-14,F13D12.3,F17C11.11,cth-1,F22B8.7,thn-2,fasn-1,clec-62,clec-63,clec-65,…	http://www.ncbi.nlm.nih.gov/pubmed/17526642
DAF/Insulin/food	up by starvation, GR1307 (daf-16) mutant (Baugh)	117	1.05041e-50	2.4086e-47	cpr-4,ctl-2,dhs-21,fmo-2,gbh-2,ges-1,glc-1,gln-3,gst-12,kgb-2,lbp-7,lys-4,lys-5,mdl-1,mtl-1,mtm-3,nhr-53,nhr-101,nnt-1,nuc-1,pgp-11,spp-8,zig-3,zig-4,best-1,best-5,ugt-17,C08F11.13,fbxa-136,scl-5,C50B8.1,C50F4.8,D2030.2,DH11.2,clec-17,F07A11.5,clec-54,F11A5.9,F17C11.11,cyp-37B1,F45D3.4,lipl-2,F46C5.1,scl-2,F49E12.9,F49H6.5,lipl-1,F54F3.4,F56H9.2,K01G5.9,sulp-5,sodh-1,hmit-1.3,nhr-208,R09D1.10,R09…	https://www.ncbi.nlm.nih.gov/geo/query/acc.cgi?acc=GSE99201
Mutants	up tax-6 null	136	1.40268e-50	3.21635e-47	cat-4,cyp-14A5,col-98,col-101,col-103,col-158,col-176,dhs-19,ech-9,fat-7,fmo-1,gfi-1,glc-1,ins-4,lea-1,lec-11,lys-5,mdl-1,mtl-1,mup-4,nnt-1,odc-1,pgp-5,pgp-11,pqm-1,pqn-25,pqn-71,ugt-2,best-1,C01G10.4,best-5,C08E8.4,C15A11.7,C17H1.7,C32H11.4,dod-24,fipr-23,C50F4.8,C55A6.6,D2030.2,clec-17,F08G5.6,F08G12.5,F11A5.9,F15B9.6,F15D4.5,clec-42,F17B5.1,cyp-37B1,F35B12.3,F35B12.4,gpdh-1,F49C12.7,lipl-1,F55…	http://www.ncbi.nlm.nih.gov/pubmed/21331044
Microbes	down fed by E. coli HT115 vs. OP50	38	1.41804e-50	3.25157e-47	ech-6,lys-4,nhr-101,nhr-114,pmp-5,mtrr-1,zig-3,C35A5.3,DH11.2,F17H10.1,F32D8.12,F44A6.5,ent-4,F54D5.12,metr-1,T05E12.6,clec-47,nspe-7,Y38F1A.6,hmit-1.1,ZK593.3,clec-52,C09B8.4,C17C3.1,acdh-2,C30G12.2,clec-3,acdh-1,F09F7.4,F15E6.4,ddo-2,F21C10.9,fbxa-72,folt-2,msra-1,cpt-4,R08E5.3,Y34F4.2	http://www.ncbi.nlm.nih.gov/pubmed/23540701
DAF/Insulin/food	down by daf-2 mutant (Hou)	84	1.54824e-50	3.55012e-47	cyp-14A5,cnc-2,cnc-3,cnc-6,col-101,col-158,cpr-4,dhs-14,fat-7,lys-4,lys-5,lys-10,mua-3,nuc-1,pept-1,pme-4,spp-4,tag-10,ugt-22,clec-48,C29F3.7,C32H11.1,C32H11.9,dod-24,gcsh-1,cyp-37A1,F08A8.2,F18E2.1,cth-1,F35E12.5,F44G3.2,gpdh-1,scl-2,F49E12.9,cnc-7,F55G11.2,F55G11.8,F58B4.5,clec-258,R07E5.4,R09D1.10,T01D3.6,T05E12.3,T16G1.6,T28D6.3,Y16B4A.2,nspe-1,Y38E10A.14,Y39B6A.1,Y39B6A.24,hmit-1.1,ZK970.7,C…	http://www.ncbi.nlm.nih.gov/pubmed/26959186
Chemicals/stress	up formaldehyde exposure 24 h	118	1.85257e-50	4.24794e-47	cat-4,col-77,col-98,col-101,col-103,cpr-4,crn-6,dhs-23,dhs-25,ech-6,ech-7,ech-9,elo-2,elo-5,elo-6,fat-7,fmo-2,gst-6,gst-28,kat-1,lbp-6,lbp-8,lys-2,lys-4,lys-5,mup-4,nhr-114,pcp-2,pho-1,pmp-5,ram-2,spp-4,tag-10,cyp-35C1,ugt-22,C15C8.3,C29F7.3,ugt-21,C35A5.3,sams-1,D1086.3,pho-13,F08G5.6,clec-221,F17C11.11,F18E2.1,F35E12.5,ent-4,F54B11.11,F55G11.2,F55G11.4,F57F5.1,F58B4.5,F58G6.3,F58G6.7,cdr-4,mnk-…	http://www.ncbi.nlm.nih.gov/geo/query/acc.cgi?acc=GSE23013
Mutants	down by elt-2 RNAi L4	67	7.40133e-50	1.69713e-46	cat-4,dhs-14,dhs-18,ech-7,fat-6,fat-7,ges-1,gst-6,lys-4,mtl-1,mtl-2,pcp-2,spp-2,spp-4,pho-11,cyp-35C1,ugt-17,ugt-22,C32H11.4,pho-13,F08G5.6,F17B5.1,F17C11.6,cth-1,F27E5.1,F32H5.1,lipl-2,F49C12.7,F58B4.5,F58G6.3,R09D1.10,R10E8.6,T05E12.3,T05E12.6,T16G1.6,T21C9.6,T24B8.5,ZK1320.2,B0286.3,C14C6.5,C17H12.8,hpo-15,C45E5.1,ilys-2,acs-22,aagr-1,F10D2.10,F23F12.3,F28A12.4,folt-2,F42A10.6,clec-67,F58A6.1,…	http://www.ncbi.nlm.nih.gov/pubmed/27070429
Mutants	down zfp-1 mutant	92	7.45843e-50	1.71022e-46	alh-8,aqp-1,cyp-14A5,col-176,cpr-3,cpr-4,dhs-21,ech-6,ges-1,gst-20,lys-4,nhr-68,nhr-101,nhr-137,nlp-30,nlp-31,pgp-11,ugt-2,B0035.13,best-1,C01G10.4,pho-11,best-5,C08F11.13,C35A5.3,C50B6.7,C50F4.8,DH11.2,clec-17,F08A8.2,F11A5.9,F17H10.1,F32D8.12,lipl-2,F46C5.1,scl-2,F54D5.3,F54D5.12,lipl-1,ctg-1,mak-1,sodh-1,hmit-1.3,M7.12,R07E5.13,lips-5,T28B8.1,T28H10.3,Y37A1B.5,Y38F1A.6,Y39B6A.1,Y54G11A.4,ZK550…	http://www.ncbi.nlm.nih.gov/pubmed/19073934
DAF/Insulin/food	up by daf-16 mutant (McElwee)	90	8.01846e-50	1.83863e-46	crn-6,dhs-21,fat-7,fmo-1,gst-28,lbp-7,mtl-2,ncx-6,pept-1,pcp-4,pgp-5,pgp-6,pho-1,pme-4,srx-58,ugt-2,C11E4.7,best-7,C29F7.3,C32H11.1,C32H11.4,C32H11.9,dod-24,sams-1,pho-13,F08A8.2,oac-14,F17C11.11,cth-1,clec-66,F35E12.5,F55G11.2,F55G11.4,F55G11.8,F58B4.5,dct-18,F58G6.3,F58G6.7,K08F9.1,dod-17,M01G12.9,M7.12,scav-5,T16G1.6,T28D6.3,Y39B6A.1,Y39B6A.24,Y47H10A.5,ugt-16,ZK896.5,C05D12.3,clec-51,valv-1,u…	http://www.ncbi.nlm.nih.gov/pubmed/15308663
Development/Dauer/Aging	down by aging on day 3	155	9.92652e-50	2.27615e-46	alh-1,aqp-1,asp-1,bca-1,cat-4,col-98,col-101,col-103,dhs-20,dhs-25,ech-6,ech-7,elo-2,elo-5,elo-6,fat-7,ges-1,gfi-1,gst-28,gst-29,hsp-60,kat-1,lbp-6,lbp-8,lea-1,lys-2,lys-4,mel-32,mtl-2,ncx-6,nhr-114,pept-1,pcp-2,pes-9,pho-1,pmp-5,sod-1,spp-3,spp-4,spp-17,srh-237,tag-10,mtrr-1,tsp-10,B0035.13,C05C10.3,pho-11,cyp-35C1,ugt-22,clec-48,C15A11.7,C15C8.3,acs-19,sams-1,C50B6.7,cdr-2,D1086.3,DH11.2,F07A11…	http://www.ncbi.nlm.nih.gov/pubmed/26623667
Chemicals/stress	down hS F3 vs. CTL F3	117	1.09359e-49	2.50761e-46	alh-1,aqp-1,cyp-14A5,ckb-4,ctl-1,ctl-2,dao-3,dhs-18,ech-7,elo-2,elo-5,elo-6,fmo-1,ges-1,glc-1,gst-20,gst-28,lea-1,lys-2,mdl-1,nhr-8,nhr-68,nuc-1,pcp-2,pcp-3,pgp-5,pgp-6,pmp-5,pqm-1,ugt-2,B0035.13,pho-11,fbxa-156,ugt-22,clec-48,C15C8.3,C29F3.7,C29F7.3,cyp-36A1,C50F4.8,F08A8.2,F11C1.5,F18E2.1,F19H8.2,cth-1,cyp-37B1,best-14,F32H5.1,clec-66,dct-17,clec-166,F45D3.3,scl-2,F55G11.4,F55G11.8,F58B4.5,ctg-…	http://www.ncbi.nlm.nih.gov/pubmed/20816092
Other	heme response genes	77	2.08043e-49	4.77043e-46	aqp-1,cpr-3,dao-3,ech-9,gst-6,gst-29,lys-5,spp-4,tag-10,pho-11,ugt-17,C15C8.3,ugt-21,C48B4.1,C50B6.7,cdr-2,D1086.3,clec-17,F08G5.6,F15B9.6,F27E5.1,thn-2,F32H5.1,clec-65,clec-66,hrg-4,F44G3.2,lipl-2,F49E12.9,lipl-1,F55G11.4,F58G6.3,dod-17,R03G8.3,fil-1,T05E12.6,clec-47,T16G1.7,T19C9.8,ttr-23,T24B8.5,clec-50,Y39G8B.7,hmit-1.1,Y51H4A.5,ugt-18,ugt-16,clec-60,ZK970.7,clec-52,B0286.3,C14C6.5,C17F4.7,C1…	http://www.ncbi.nlm.nih.gov/pubmed/20686661
Other	changed between CB4856 and N2 by eQTL	91	4.64472e-49	1.06503e-45	asp-5,cdh-10,cpr-4,ech-6,fat-7,glc-1,hsp-60,kat-1,mel-32,nnt-1,pgp-5,pgp-6,pmp-5,srh-237,pho-11,C11E4.7,C29F3.7,C32H11.4,dct-3,D1086.3,F08A8.2,F08G5.6,clec-54,F11C1.5,F15D4.5,thn-2,mltn-1,lipl-2,scl-2,F54D5.3,ctg-1,sodh-1,T05E12.6,clec-47,T16G1.7,Y37A1B.5,Y37D8A.3,Y38F1A.6,Y69H2.3,Y87G2A.16,clec-60,BE0003N10.3,C04E12.4,ugt-25,ugt-26,C14C6.2,C14C6.5,C17H12.8,C23H5.8,C29F9.3,C30G12.2,C34D10.2,C34H4…	http://www.ncbi.nlm.nih.gov/pubmed/20610403
Microbes	down D. coniospora 12 h, RNASeq	209	4.73637e-49	1.08605e-45	bca-1,cdh-7,col-101,col-149,col-158,cpr-2,daf-12,dhs-25,dys-1,ech-7,elo-2,elo-5,elo-6,gfi-1,gst-28,ins-12,lbp-8,let-805,lys-5,mdl-1,mua-3,mup-4,nas-3,ncx-6,nhr-68,nhr-114,blmp-1,pept-1,pcp-2,pcp-3,pcp-4,pes-9,pgp-5,pgp-6,pgp-9,pho-1,pmp-5,pqn-25,ketn-1,ram-2,srr-2,srx-58,sym-1,tag-10,tag-147,tnt-3,ver-4,C01G10.4,cyp-35C1,ugt-60,ugt-17,fbxa-136,C29F3.7,C29F7.3,oac-5,cytb-5.1,ugt-21,C35A5.3,sams-1,…	http://www.ncbi.nlm.nih.gov/pubmed/21602919
Mutants	up rde-4 mutant	89	7.79823e-49	1.78813e-45	ctl-1,dhs-21,fmo-1,ges-1,gln-3,gst-28,lbp-7,lys-2,mdl-1,blmp-1,pcp-2,ketn-1,spp-8,tag-147,tsp-10,ugt-2,acs-7,pho-11,fbxa-156,ugt-22,C08F11.13,C27D8.3,C32H11.4,cyp-36A1,cdr-2,D1086.3,cyp-37A1,oac-14,F22B8.7,F27E5.1,thn-2,clec-62,clec-63,scl-2,F55G11.2,F55G11.4,F55G11.8,R03G8.3,mnk-1,T02B5.3,T04B2.5,T21C9.6,ttr-23,T24B8.5,T28B8.1,T28F3.8,T28H10.3,W04A4.2,lips-15,Y47H10A.5,ttr-26,Y69H2.3,ZK550.6,C06…	http://www.ncbi.nlm.nih.gov/pubmed/17526642
Development/Dauer/Aging	dauer recovery	196	8.46945e-49	1.94205e-45	alh-1,cyp-14A5,cdh-7,ckb-4,cnc-3,col-77,col-149,ctl-1,ctl-2,dhs-19,dhs-20,ech-6,eff-1,elo-2,elo-6,fmo-2,ges-1,mdl-1,mel-32,mtl-1,mtm-3,nas-3,ncx-6,nhr-23,nnt-1,pept-1,pcp-2,pcp-3,pes-9,pgp-6,pgp-11,pho-1,pmp-5,ptr-10,ram-2,srr-2,srr-4,sym-1,sym-2,tag-10,mtrr-1,tba-8,tsp-10,zig-3,acs-7,ugt-22,C08F11.13,C29F3.7,C29F7.3,C32H11.4,fipr-23,sams-1,C50F4.8,cdr-2,C55A6.6,gcsh-1,DH11.2,pho-13,F08G5.6,clec-…	http://www.ncbi.nlm.nih.gov/pubmed/12620986
Microbes	up treated by RPW-24	74	1.4914e-48	3.41978e-45	alh-5,cpr-3,dhs-23,fat-7,gbh-2,gst-6,lys-2,mtl-1,nhr-11,pgp-6,prx-11,srr-4,ugt-1,cyp-35C1,ugt-22,C15C8.3,C29F3.7,C29F7.3,cytb-5.1,C32H11.1,C32H11.4,ugt-21,cyp-36A1,fipr-23,C50B6.7,cyp-13B1,F08G5.6,oac-14,F35E12.5,F35E12.6,F35E12.10,hrg-4,F45D3.4,dct-18,cdr-4,T01D3.6,T01G5.1,T16G1.6,Y37A1B.5,nspe-1,Y38E10A.14,nspe-7,Y51A2D.13,ugt-16,ZK970.7,cyp-34A9,clec-52,ugt-25,C14C6.5,gba-2,C49C8.5,D1044.1,ugt…	http://www.ncbi.nlm.nih.gov/pubmed/22719261
Chemicals/stress	changed by chlorpyrifos + diazinon 24 °C	179	1.78778e-48	4.09939e-45	alh-5,asp-1,asp-3,asp-6,cnc-2,cnc-4,cpr-3,ctl-1,ctl-2,cuc-1,dao-3,dhs-19,dhs-20,dhs-27,ech-6,ech-9,eff-1,fat-5,fat-6,fmo-2,gst-6,hsp-12.3,kat-1,lbp-8,lea-1,let-805,lys-2,lys-4,lys-5,mtm-3,nhr-11,nlp-31,pcp-3,pqn-25,spp-17,tag-147,mtrr-1,zig-4,ugt-1,B0035.13,cyp-35C1,ugt-17,ugt-22,C11E4.7,C15C8.3,C29F3.7,best-7,cytb-5.1,C32H11.4,C32H11.9,dod-24,C35A5.3,gcsh-1,D1086.3,clec-17,cyp-37A1,din-1,F08G5.6…	http://www.ncbi.nlm.nih.gov/pubmed/21931806
Microbes	up by PA14 (Miller)	70	4.37389e-48	1.00293e-44	cat-4,cpr-3,gst-6,gst-20,lec-11,lys-2,pcp-2,pgp-5,pgp-6,pme-4,spp-8,acs-7,C32H11.4,C32H11.9,dod-24,cdr-2,clec-62,clec-66,F35E12.5,F35E12.6,dct-17,F55G11.2,F55G11.4,F55G11.6,F55G11.8,dod-17,M01G12.9,R03G8.3,T01D3.6,T16G1.5,T20B3.1,T24B8.5,comt-2,ugt-16,ZK896.5,valv-1,C14C6.5,C17H12.6,C17H12.8,C29F9.3,C34H4.1,clec-3,C49C8.5,C49G7.10,npr-8,aagr-1,F15E11.1,F15E11.12,F15E11.13,F15E11.14,F15E11.15,F31F…	http://www.ncbi.nlm.nih.gov/pubmed/26360906
Mutants	down by elt-2 RNAi L1	59	6.21401e-48	1.42487e-44	asp-1,asp-3,asp-5,cnc-2,cnc-6,cpr-2,ech-7,fat-6,lys-2,lys-4,mtl-2,pcp-2,pcp-3,rpl-21,spp-2,spp-3,spp-5,spp-8,pho-11,ugt-22,C32H11.4,clec-17,cyp-37A1,F17B5.1,cyp-37B1,clec-66,lipl-2,scl-2,F57F5.1,F58G6.3,F58G6.7,asah-1,sodh-1,M01G12.9,R10E8.6,clec-47,T16G1.5,T16G1.6,T21C9.6,clec-50,Y39B6A.1,Y49E10.18,ZK1320.2,clec-52,C14C6.2,C14C6.5,ilys-2,ilys-3,F28A12.4,F42A10.6,irg-3,sdz-24,K10C2.1,K10C2.3,hacd…	http://www.ncbi.nlm.nih.gov/pubmed/27070429
Mutants	up by tax-4 RNAi	53	6.41242e-48	1.47037e-44	aqp-1,asp-3,cpr-2,ech-9,gfi-1,gst-6,pho-1,spp-4,tag-10,acs-7,ugt-17,clec-48,C15C8.3,best-7,C48B4.1,F27E5.1,cyp-37B1,F32H5.1,clec-66,hrg-4,F44G3.2,F49C12.7,lipl-1,dct-18,asah-1,clec-258,R03G8.3,T05E12.3,Y16B4A.2,comt-2,Y49E10.18,ugt-18,clec-51,C45E5.1,F19C7.2,F21C10.9,F21F8.4,sptl-2,F48E3.2,F57F4.4,F58A6.1,H20E11.2,K10C2.1,hacd-1,clec-53,nep-22,W07B8.1,gba-4,Y40D12A.2,clec-70,clec-72,Y53G8AM.5,Y54…	http://www.ncbi.nlm.nih.gov/pubmed/26959186
Microbes	up Bacillus strain 67	88	9.20693e-48	2.11115e-44	cat-4,cpr-3,crn-6,ech-9,fmo-2,gbh-2,glc-1,lys-10,nnt-1,spp-2,spp-8,ugt-2,best-1,pho-11,fbxa-156,clec-48,C15A11.7,best-7,dod-24,C50F4.8,clec-17,F09A5.1,F10A3.4,cyp-37B1,F46C5.1,fbxa-185,fbxa-189,F55G11.4,K08F9.1,sodh-1,R10E8.6,T04B2.5,T05E12.3,lips-5,T20B3.1,T28H10.3,Y6G8.2,Y20C6A.1,clec-8,nspe-1,Y51H4A.5,Y53C12B.7,Y69H2.3,ugt-18,clec-60,cyp-34A9,clec-52,C04E12.4,C14C6.2,C14C6.5,hpo-15,C34D10.2,C4…	http://www.ncbi.nlm.nih.gov/pubmed/23028509
Chemicals/stress	up by high cadmium 8 h	107	1.3322e-47	3.05472e-44	alh-5,daf-5,ges-1,glc-1,gst-6,gst-20,kgb-2,lec-11,nhr-11,nhr-101,nlp-29,nuc-1,peb-1,pes-9,pqm-1,ugt-1,ugt-2,C01G10.4,C08E8.4,C08F11.13,C17H1.7,best-7,C32H11.1,C32H11.4,fipr-23,scl-5,C50F4.8,cdr-2,D2030.2,F08G5.6,oac-14,F11A5.9,F15B9.6,F15D4.5,F17B5.1,F17C11.11,F18E2.1,F19H8.2,F35B12.3,clec-65,F35E12.6,F45D3.4,F55G11.2,F58B4.5,cdr-4,K08D8.3,dod-17,R03G8.3,cyp-34A2,T12D8.5,T16G1.5,T16G1.6,ttr-23,Y1…	http://www.ncbi.nlm.nih.gov/geo/query/acc.cgi?acc=GSE42592
Microbes	up exposed to Vibrio cholerae with intact hemolysin A gene	73	1.94058e-47	4.44975e-44	cpr-3,daf-2,ech-9,fmo-2,glc-1,kgb-2,lec-11,mtl-1,nhr-101,pcp-2,pgp-5,C08F11.13,C15A11.7,C29F3.7,C32H11.9,dod-24,fipr-23,clec-17,cyp-13B1,F08G5.6,oac-14,clec-62,clec-66,F35E12.4,F35E12.5,F46C5.1,cnc-7,F55G11.4,F55G11.8,sodh-1,fil-1,T01D3.6,dhs-31,clec-47,lips-5,T12D8.5,T16G1.5,T24B8.5,T28H10.3,nspe-1,Y51A2D.13,Y105C5B.5,ugt-18,lips-6,ZK896.5,ugt-26,C17H12.6,C17H12.8,C29F9.3,C34D10.2,C34H4.1,C49G7.…	http://www.ncbi.nlm.nih.gov/pubmed/22675448
Chemicals/stress	up by hypoxia	155	2.77978e-47	6.37403e-44	alh-5,aqp-1,asp-1,asp-5,asp-6,cpr-3,dhs-14,dhs-18,dpy-17,ech-7,ech-9,elo-2,fmo-2,gbh-2,gst-6,hsp-12.3,ins-12,kgb-2,let-4,lys-2,lys-4,mtl-1,nhr-8,nhr-79,pcp-2,peb-1,pgp-11,pqm-1,spp-2,spp-3,spp-5,sym-1,tsp-10,zig-4,acs-7,cyp-35C1,fbxa-156,best-5,ugt-17,C08E8.4,C17H1.7,C18D11.6,best-7,ugt-21,C40H1.8,oac-14,F15B9.6,F27E5.1,F32H5.1,clec-62,clec-63,clec-66,fbxa-189,scl-2,F54B11.11,F54D5.3,F54F3.4,F57F…	http://www.ncbi.nlm.nih.gov/pubmed/25284791
Mutants	up by jmjd-3.1 expressed	275	2.8289e-47	6.48667e-44	asp-1,asp-5,asp-6,cdh-7,cpr-2,crn-6,daf-2,daf-12,dhs-19,dhs-27,eff-1,fat-5,fat-7,ges-1,gfi-1,glc-1,hbl-1,lbp-8,let-4,let-805,lys-2,lys-5,lys-10,mab-10,mtl-2,mtm-3,mup-4,nas-3,nhr-23,nhr-85,nhr-137,nuc-1,blmp-1,pept-1,pcp-2,pcp-3,pcp-4,peb-1,pgp-5,pgp-9,pgp-11,plx-1,pqn-25,pqn-47,pqn-71,ram-2,srr-4,tag-10,tag-147,tba-8,ver-4,zig-4,ssl-1,ugt-1,ugt-2,C01G10.4,C05B5.8,ugt-60,C07A9.9,ugt-17,ugt-22,C08…	http://www.ncbi.nlm.nih.gov/pubmed/27133168
Chemicals/stress	up dpy-9 mutant	177	2.83055e-47	6.49045e-44	alh-5,aqp-1,cyp-14A5,cnc-2,cnc-3,cnc-4,col-77,col-149,ctl-2,dao-3,dhs-14,dhs-18,dhs-21,dhs-23,fmo-1,gbh-2,ges-1,gfi-1,gst-6,gst-28,gst-29,lbp-7,lys-2,mtl-1,mup-4,nhr-8,nhr-68,nlp-29,nlp-30,nlp-31,nnt-1,nuc-1,odc-1,pcp-2,pcp-3,pcp-4,pgp-6,pgp-9,pme-4,pmp-5,ketn-1,ram-2,sym-1,ugt-1,ugt-2,B0035.13,pho-11,fbxa-156,ugt-17,ugt-22,C08F11.13,clec-48,C15A11.7,C15C8.3,C29F3.7,ugt-21,sams-1,C50F4.8,cdr-2,D1…	http://www.ncbi.nlm.nih.gov/pubmed/20126308
Chemicals/stress	down by high salt (King)	48	3.06651e-47	7.0315e-44	cat-4,col-101,col-149,dhs-25,ech-7,elo-2,elo-5,elo-6,fat-7,lys-2,pgp-5,pgp-6,pgp-9,C11E4.7,C32H11.4,dod-24,gcsh-1,F10A3.4,F11A5.9,F17C11.11,F45D3.4,F58G6.3,F58G6.7,cdr-4,K02E11.7,dod-17,R07E5.13,clec-47,Y51A2D.18,catp-3,ugt-25,ugt-26,C18H9.5,C23G10.6,C29F9.4,C30G12.2,C49G7.10,ugt-41,msra-1,F43H9.4,oac-32,F59D6.3,hacd-1,T20D4.3,T20D4.5,W01B11.6,B0205.13,F59C6.16	https://www.ncbi.nlm.nih.gov/pubmed/27111894
Mutants	up by blmp-1(tm548) mutant	79	3.12901e-47	7.17482e-44	cyp-14A5,cnc-2,cnc-4,col-176,ins-4,lys-10,nhr-11,nhr-79,nlp-29,nlp-30,pgp-9,pqn-71,str-176,zig-4,best-1,C01G10.4,C07A9.9,C08E8.4,C15A11.7,C17H1.7,fipr-23,cdr-2,clec-17,cyp-13B1,F13D12.3,cyp-13A12,cyp-37B1,F35B12.3,F35E12.5,F44G3.2,F46C5.1,cnc-7,F55G11.4,cyp-34A2,T20B3.1,ttr-23,T28B8.1,Y44A6C.1,Y54G11A.4,Y69H2.3,ZK896.1,ZK970.7,nlp-34,tag-293,C05D11.7,C16E9.1,C17B7.5,C25E10.5,C33G8.2,C44E12.1,C45B…	http://www.ncbi.nlm.nih.gov/pubmed/24613396
DAF/Insulin/food	up fed by Comamonas DA1877 vs. OP50 gravid adult	144	6.10745e-47	1.40044e-43	cat-4,cyp-14A5,col-77,col-103,col-149,crn-6,dhs-18,dhs-21,ech-1,ech-9,fmo-1,gbh-2,gln-3,gst-6,gst-12,gst-20,gst-28,lbp-7,let-805,mua-3,mup-4,ncx-6,nlp-29,nlp-30,nlp-31,nlp-33,pcp-2,pcp-3,pcp-4,pgp-11,ram-2,spp-8,tsp-10,ugt-1,B0035.13,pho-11,cyp-35C1,C08F11.13,C11E4.7,C15A11.7,C32H11.4,dod-24,sams-1,C50B6.7,C50F4.8,cdr-2,C55A6.6,gcsh-1,D1086.3,cyp-13B1,F07A11.5,F09A5.1,F17C11.11,F25D1.5,F27E5.1,be…	http://www.ncbi.nlm.nih.gov/pubmed/23540701
Mutants	up by nhr-8(hd117) mutant	79	6.51869e-47	1.49474e-43	cpr-3,dhs-14,ech-9,glc-1,gst-20,lec-11,lys-2,pcp-4,srr-2,ugt-2,C01G10.4,C32H11.9,dod-24,cyp-36A1,ugt-15,C48B4.1,C50B6.7,dct-3,clec-17,F08G5.6,F15B9.6,clec-42,F27E5.1,clec-62,clec-66,F35E12.4,dct-17,F35E12.10,F47H4.2,F54D5.3,F55G11.4,F55G11.8,asah-1,R03G8.3,fil-1,cyp-13A4,T16G1.7,T19C9.8,ttr-23,T24B8.5,fbxa-127,srz-99,T28H10.3,arrd-8,Y38H6C.23,Y39B6A.24,Y47H10A.5,ugt-18,ZK896.1,ZK896.5,C17H12.6,C1…	http://www.ncbi.nlm.nih.gov/pubmed/23931753
Chemicals/stress	up by phenanthroline	103	6.99586e-47	1.60415e-43	alh-5,ckb-4,cnc-2,cnc-4,dhs-14,dhs-23,fmo-1,fmo-2,gbh-2,gst-6,gst-44,lea-1,nhr-11,nhr-53,nlp-29,nlp-30,nlp-31,nlp-33,pgp-5,pgp-9,prx-11,srr-4,ugt-1,ugt-2,cyp-35C1,C27D8.3,C29F7.3,ugt-21,cyp-36A1,fipr-23,cyp-13B1,F08G12.5,oac-14,F11C1.5,clec-221,F17H10.1,F25D1.5,gpdh-1,F53F1.4,F58B4.5,cdr-4,K01G5.9,K08D8.3,cyp-14A3,M01G12.9,lact-4,metr-1,R04B5.6,mnk-1,T16G1.5,T16G1.6,T16G1.7,T28B8.1,T28F4.4,Y44A6C…	https://www.ncbi.nlm.nih.gov/pubmed/28662060
Mutants	up by dpy-21(e428) mutant, L3 (Lau)	126	1.21418e-46	2.7841e-43	alh-5,cyp-14A5,cnc-2,cnc-4,cnc-6,col-98,col-101,col-103,col-176,cpr-4,dhs-27,fat-5,hbl-1,kgb-2,lys-10,mtl-1,nhr-91,peb-1,str-176,sym-1,tba-8,best-1,best-5,C08E8.4,C15A11.7,C18D11.6,C32H11.1,C32H11.4,C32H11.9,dod-24,fbxa-172,sams-1,cyp-13B1,F08G5.6,F11A5.9,F17C11.11,fipr-1,cyp-37B1,F35B12.3,F35E12.4,F35E12.5,F46C5.1,fbxa-185,fbxa-186,scl-2,F49H6.5,cdr-4,K10G4.5,sulp-5,M01G12.9,dhs-31,T14G8.4,ttr-2…	https://www.ncbi.nlm.nih.gov/pubmed/27777629
Mutants	up DBL-1 ++ vs. SMA-6 -	159	1.42557e-46	3.26883e-43	aqp-1,asp-3,asp-5,col-101,col-158,cpr-2,ctl-2,dao-3,dhs-14,ech-6,elo-2,elo-5,fmo-1,ges-1,gln-3,gst-6,lbp-6,let-805,lys-2,mel-32,nhr-79,nuc-1,pept-1,pcp-3,pcp-4,pes-9,pgp-5,pgp-6,pho-1,pme-4,pmp-5,pqm-1,ram-2,rpl-16,rpl-19,rpl-21,rps-30,spp-8,srh-237,srx-58,ugt-22,C08F11.13,C29F3.7,dod-24,sams-1,cdr-2,pho-13,F08A8.2,F17B5.1,clec-221,F18E2.1,F27D4.1,F31D4.8,clec-62,clec-63,clec-65,clec-66,F35E12.6,…	http://www.ncbi.nlm.nih.gov/pubmed/20529267
Chemicals/stress	down by fenamiphos high	122	1.73144e-46	3.97019e-43	alh-1,asp-3,bca-1,cpr-3,ddp-1,dhs-25,ech-6,ech-7,elo-2,gfi-1,gst-28,hsp-60,kat-1,lbp-6,lec-11,lys-4,lys-5,mel-32,nuc-1,blmp-1,pept-1,pcp-3,pes-9,pho-1,spp-4,tba-8,tsp-10,B0035.13,ugt-60,C32H11.9,dod-24,C35A5.3,sams-1,gcsh-1,F07A11.5,pho-13,F08A8.2,F15B9.6,rmo-1,F18E2.1,clec-65,clec-66,ent-4,fbxa-187,F49E12.9,F54B11.11,lipl-1,F55G11.8,F58G6.3,F58G6.7,cri-3,clec-13,M04C9.4,R07E5.13,R11.1,T01D3.6,T0…	http://www.ncbi.nlm.nih.gov/pubmed/19402892
Development/Dauer/Aging	down in abundance day 22 vs. day 1 under daf-2 mutant, proteomics	83	3.52878e-46	8.0915e-43	alh-5,asp-1,asp-3,asp-5,asp-6,cat-4,cyp-14A5,ckb-4,cpr-4,cuc-1,dhs-18,dhs-25,dhs-27,dys-1,ech-6,ech-7,ech-9,elo-2,elo-5,elo-6,fat-6,ges-1,gfi-1,gst-6,gst-20,gst-28,lbp-7,let-805,mua-3,pept-1,pes-9,pgp-6,pho-1,pmp-5,spp-3,spp-5,spp-17,sym-1,tag-147,tnt-3,ugt-2,C05C10.3,cyp-35C1,ugt-60,ugt-22,cytb-5.1,acs-19,C48B4.1,sams-1,cyp-37A1,cth-1,fasn-1,clec-63,clec-65,scl-2,dct-18,sodh-1,clec-50,Y38F1A.6,Z…	http://www.ncbi.nlm.nih.gov/pubmed/25957690
Microbes	down by heat-killed C. albicans (Pukkila-Worley)	57	4.56841e-46	1.04754e-42	cat-4,col-101,dhs-23,elo-2,fat-5,fat-6,gfi-1,gst-6,gst-28,lbp-7,pept-1,pcp-2,pgp-9,pho-1,pmp-5,spp-4,srh-237,ugt-1,cyp-35C1,ugt-60,ugt-22,C29F3.7,cytb-5.1,scl-5,C48B4.1,sams-1,pho-13,F25D1.5,F49C12.7,lipl-1,dct-18,F58G6.3,F58G6.7,cyp-14A3,fil-1,T05E12.6,Y37A1B.5,Y38F1A.6,ugt-16,C05D12.3,clec-52,C23H5.8,C49G7.3,phat-3,acdh-1,ugt-37,folt-2,msra-1,sptl-2,bcmo-2,F57F4.4,K03H6.2,math-34,M02H5.8,clec-5…	http://www.ncbi.nlm.nih.gov/pubmed/21731485
Mutants	up by pgl-1 mutant (Knutson)	233	8.45884e-46	1.93961e-42	asp-1,asp-3,asp-5,asp-6,bca-1,cat-4,cdh-7,cdh-10,cht-1,col-101,col-103,cpr-4,ctl-2,daf-5,daf-12,dao-3,dhs-19,dhs-21,dpy-17,ech-1,eff-1,elo-2,elo-5,elo-6,fat-5,fat-6,gbh-2,ges-1,gfi-1,gln-3,hbl-1,his-32,lbp-6,let-805,lys-2,mdl-1,mtl-2,mua-3,mup-4,nas-3,nhr-11,nhr-79,nhr-85,nhr-91,nnt-1,odc-1,blmp-1,pcp-3,peb-1,pgp-6,pgp-9,ketn-1,ptr-10,spp-2,spp-5,spp-8,spp-17,tag-10,tag-147,cyp-35C1,C08E8.4,ugt-2…	https://www.ncbi.nlm.nih.gov/pubmed/28258184
Microbes	up by B. thuringiensis at 6 h (BT247, 1:2) (Yang)	105	1.63587e-45	3.75106e-42	cht-1,ckb-4,cpr-3,dhs-14,ech-9,fmo-2,lec-11,mtl-1,pgp-5,pgp-6,pme-4,pqm-1,srr-2,best-1,C08E8.4,C17H1.7,C29F3.7,dct-3,oac-14,cyp-13A11,F15B9.6,F17C11.11,F22B8.4,F22G12.1,F31D4.8,clec-66,F35E12.4,F35E12.5,F35E12.10,F45D3.4,F46C5.1,F49H6.5,cyp-14A3,K10D11.2,sodh-1,M01G12.9,R03G8.3,T01D3.6,cyp-13A1,T12D8.5,T19H5.4,ttr-23,T24B8.5,T28H10.3,arrd-8,Y38H6C.23,Y39B6A.24,Y43F8B.14,Y47H10A.5,ttr-26,Y87G2A.16…	http://www.ncbi.nlm.nih.gov/pubmed/25720978
Microbes	up E. faecalis 24 h, TillingArray	285	2.04543e-45	4.69018e-42	alh-1,alh-5,aqp-1,cat-4,col-98,col-149,cpr-2,crn-6,dhs-18,dhs-21,dhs-23,dpy-17,dys-1,eff-1,elo-2,elo-5,elo-6,fat-5,fmo-1,fmo-2,gbh-2,gst-6,gst-20,gst-29,gst-44,hbl-1,hmr-1,hsp-12.3,lec-11,let-805,lys-4,lys-5,lys-10,mua-3,mup-4,ncx-6,nhr-85,nhr-91,nhr-137,nlp-31,pept-1,pcp-3,pcp-4,peb-1,pgp-6,pgp-9,pho-1,pme-4,pmp-5,pqm-1,ketn-1,pqn-71,spp-2,spp-4,spp-5,spp-8,srr-4,tag-10,tba-8,tnt-3,zig-4,ugt-2,b…	http://www.ncbi.nlm.nih.gov/pubmed/21602919
Mutants	up by aak-2 overexpressed and rsks-1 mutant	124	2.20116e-45	5.04727e-42	cdh-7,cdh-10,cht-1,cnc-2,cnc-3,cnc-4,col-77,col-98,col-101,col-103,col-149,col-158,col-176,dhs-21,dhs-27,dpy-17,ech-7,eff-1,elo-2,elo-6,fmo-1,mua-3,nlp-29,nlp-31,nlp-33,nuc-1,pcp-2,pcp-4,pgp-9,pme-4,ram-2,srr-4,sym-1,tnt-3,zig-4,ugt-2,pho-11,ugt-60,best-5,C08F11.13,clec-48,C17H1.3,ugt-21,D1086.3,F08A8.2,F17B5.1,F19H8.2,mltn-9,cth-1,F25D1.5,F44G3.2,gpdh-1,scl-2,F49E12.9,F53F1.4,cnc-7,K10D3.4,clec-…	http://www.ncbi.nlm.nih.gov/pubmed/26959186
Mutants	up by jmjd-1.2 expressed	203	3.38067e-45	7.75187e-42	cnc-4,col-176,crn-6,daf-2,daf-5,dhs-27,eff-1,elo-6,fat-5,gbh-2,ges-1,gfi-1,glc-1,his-59,let-4,let-805,lys-10,mtm-3,mup-4,nhr-11,nhr-23,nhr-85,nhr-137,nuc-1,blmp-1,pcp-3,pgp-5,pgp-9,pgp-11,plx-1,pqn-71,srr-4,tag-10,tag-147,tba-8,zig-3,zig-4,ssl-1,ugt-1,ugt-2,C01G10.4,cyp-35C1,C07A9.9,ugt-17,ugt-22,C08F11.13,C09F9.2,best-7,ugt-21,C34F6.10,scl-5,C40H1.8,C48B4.1,cdr-2,DH11.2,E02H4.4,cyp-13B1,pho-13,F…	http://www.ncbi.nlm.nih.gov/pubmed/27133168
Microbes	up Y. pestis vs. E. coli	48	6.03415e-45	1.38363e-41	cpr-3,gst-20,gst-28,lec-11,spp-8,tsp-10,B0035.13,best-1,pho-11,fbxa-156,C32H11.4,dod-24,C50B6.7,F08G5.6,cth-1,F27E5.1,clec-62,clec-65,clec-66,F35E12.5,F35E12.6,lipl-1,F55F3.2,F55G11.8,asah-1,sodh-1,T01D3.6,T28F3.8,Y16B4A.2,clec-60,ZK896.5,C17H12.8,C49C8.5,F07C3.9,F21F8.4,F40F4.6,F41E6.5,F42A10.6,irg-3,clec-67,K03H6.2,sdz-24,K10C2.3,M02H5.8,Y46D2A.2,Y54G2A.10,Y65B4BR.1,clec-69	http://www.ncbi.nlm.nih.gov/pubmed/20133945
Microbes	up by B. thuringiensis at 6 h (BT247, 1:10) (Yang)	112	1.02577e-44	2.35209e-41	cht-1,ckb-4,cnc-4,cpr-3,dhs-14,ech-9,fmo-2,lea-1,lec-11,mtl-1,pgp-5,pgp-6,pme-4,pqm-1,srr-2,best-1,C08E8.4,C17H1.7,fipr-23,scl-5,dct-3,oac-14,cyp-13A11,F17C11.11,F22B8.4,F22G12.1,F31D4.8,clec-66,F35C11.6,F35E12.4,F35E12.10,F45D3.4,F46C5.1,gpdh-1,F49H6.5,cyp-14A3,K10D11.2,sodh-1,M01G12.9,nhr-208,T01D3.6,T01G5.1,cyp-13A1,T12D8.5,T19H5.4,ttr-23,T24B8.5,T28H10.3,arrd-8,Y38H6C.23,Y39B6A.24,Y43F8B.14,Y…	http://www.ncbi.nlm.nih.gov/pubmed/25720978
Mutants	up rde-4(ne337) mutant	63	1.02653e-44	2.35384e-41	dhs-20,fmo-1,gfi-1,gst-6,lbp-7,lys-2,mdl-1,mup-4,pcp-2,pgp-6,ugt-2,pho-11,C08F11.13,C32H11.4,dod-24,fipr-23,cdr-2,D1086.3,cyp-37A1,F08G5.6,F17C11.11,F25D1.5,thn-2,F35B12.3,F45D3.4,F49C12.7,scl-2,F55G11.2,F55G11.4,F55G11.8,cdr-4,dod-17,T02B5.3,clec-47,T24B8.5,T28H10.3,ugt-25,ugt-26,C17H12.8,C25E10.8,clec-3,acs-22,aagr-1,ugt-37,ugt-41,F15E11.1,F15E11.12,F15E11.13,F15E11.14,F15E11.15,F31F7.1,F41E6.5…	http://www.ncbi.nlm.nih.gov/pubmed/17526642
Chemicals/stress	down by 1 ng/ml ivermectin	88	1.15797e-44	2.65523e-41	bca-1,dhs-25,ech-6,elo-2,elo-5,elo-6,fat-5,fat-6,fat-7,gst-28,lbp-6,lbp-8,pcp-2,spp-4,xrn-2,C05C10.3,cyp-35C1,ugt-60,C15C8.3,cytb-5.1,dod-24,C35A5.3,pho-13,F11C1.5,F17C11.6,F25D1.5,F32D8.12,hrg-4,ent-4,F54D5.12,F55G11.2,F57F5.1,F58G6.3,F58G6.7,cri-3,M04C9.4,R07E5.13,mrps-14,comt-2,Y38H6C.19,ZK822.5,C05D12.3,C04G6.6,ugt-64,C09B8.4,C17C3.1,acdh-2,C17H12.6,C23H5.8,C44C1.5,C50A2.3,C53A3.2,D1005.1,DC2…	http://www.ncbi.nlm.nih.gov/pubmed/22348077
Chemicals/stress	down by mercury high 8 h	129	1.36431e-44	3.12837e-41	aqp-1,asp-5,col-77,col-101,col-149,cpr-4,dhs-19,dhs-20,ech-6,elo-2,elo-5,elo-6,fat-6,ges-1,gst-28,gst-29,hsp-60,kat-1,lbp-6,lys-4,nhr-68,nuc-1,pept-1,pcp-3,pes-9,pmp-5,ketn-1,ram-2,spp-4,spp-5,spp-8,srx-58,B0035.13,pho-11,fbxa-156,ugt-17,ugt-22,clec-48,best-7,acs-19,C50B6.7,gcsh-1,D1086.3,F07A11.5,clec-54,F09A5.1,F17B5.1,F18E2.1,cyp-37B1,F35B12.3,ent-4,lipl-2,F46C5.1,fbxa-187,F49E12.9,F54D5.3,lip…	http://www.ncbi.nlm.nih.gov/geo/query/acc.cgi?acc=GSE42592
Mutants	down xpa-1 mutant	131	1.56809e-44	3.59563e-41	cnc-3,cnc-4,col-158,cpr-2,cpr-3,ech-9,gst-20,lec-11,mab-10,mdl-1,mtl-1,nlp-29,nlp-31,spp-2,spp-3,tsp-10,zig-3,ugt-1,C05B5.8,pho-10,fbxa-156,C08E8.4,clec-48,C15A11.7,C17H1.7,fbxa-136,C29F3.7,C32H11.1,fbxa-172,scl-5,C50F4.8,dct-3,D1086.3,clec-17,F15D4.5,clec-221,F17C11.6,clec-62,clec-65,F35C11.6,F35E12.5,F44G3.2,lipl-2,F47H4.2,fbxa-185,F49H6.5,cnc-7,F54D5.3,clec-13,clec-258,fil-1,T04B2.5,T05E12.3,c…	http://www.ncbi.nlm.nih.gov/pubmed/20382984
DAF/Insulin/food	up food vs. starve 15 h	105	3.01633e-44	6.91645e-41	ckb-4,cnc-4,cuc-1,dhs-25,ech-1,fat-7,hsp-60,kat-1,lec-11,lys-2,mua-3,nlp-29,nlp-30,nlp-31,nlp-33,odc-1,pcp-2,pgp-5,pho-1,sym-1,tnt-3,zig-4,C05C10.3,cyp-35C1,ugt-22,C15C8.3,C29F3.7,ugt-21,cyp-13B1,F08A8.2,F08G5.6,oac-14,F13D12.3,F17C11.11,cth-1,F27D4.1,F31D4.5,F35B12.4,clec-66,F35E12.4,F35E12.5,F35E12.6,F35E12.10,F44G3.2,F53F1.4,F55A11.7,F55G11.4,dct-18,cri-3,dod-17,M28.5,R07E5.4,T01G5.1,T05E12.6,…	http://www.ncbi.nlm.nih.gov/pubmed/19251593
Microbes	up exposed to Vibrio cholerae E7946	71	3.49805e-44	8.02102e-41	cpr-3,ech-9,fmo-2,glc-1,lec-11,nhr-11,nhr-101,pgp-5,best-1,C08E8.4,C08F11.13,C15A11.7,C29F3.7,C32H11.9,dod-24,fipr-23,C50F4.8,clec-17,cyp-13B1,F08G5.6,oac-14,F11A5.9,F17C11.11,clec-66,F35E12.5,F46C5.1,F55G11.2,F55G11.8,K10D11.2,sodh-1,fil-1,dhs-31,clec-47,T15D6.12,T16G1.5,T19C9.8,T24B8.5,T28H10.3,Y105C5B.5,ugt-18,lips-6,ZK896.5,cyp-34A7,C17H12.6,C17H12.8,C29F9.3,C34D10.2,C34H4.1,C49G7.10,F10D2.10…	http://www.ncbi.nlm.nih.gov/pubmed/22675448
Mutants	down eri-1 mutant	74	3.76147e-44	8.62504e-41	cdh-10,cpr-3,dhs-27,ech-1,eff-1,gst-20,lys-2,nhr-91,pcp-2,peb-1,pqn-47,ptr-10,sym-2,best-5,C09F9.2,C29F3.7,C32H11.4,C32H11.9,dod-24,D1086.3,cyp-13B1,F08A8.2,F08G5.6,F19H8.2,clec-66,F35E12.6,F55G11.4,ctg-1,K02E11.7,dod-17,T20B3.1,T24B8.5,dkf-2,Y37D8A.3,Y38E10A.14,Y39A1A.9,Y47H10A.5,Y69H2.3,ugt-16,ZK1307.1,clec-52,C01F1.3,C04E12.4,C05C8.7,C17H12.6,C17H12.8,C49C8.5,F10D2.10,F22E5.1,F44E2.4,F53B3.5,i…	http://www.ncbi.nlm.nih.gov/pubmed/17919598
Chemicals/stress	up by quercetin 50 µm	84	1.42634e-43	3.2706e-40	aqp-1,col-101,col-103,col-149,cpr-2,dhs-18,dhs-20,dhs-25,elo-2,elo-5,gst-29,hsp-12.3,lbp-6,lbp-7,lys-2,lys-4,lys-5,lys-10,nhr-68,pcp-2,ugt-1,clec-48,C15C8.3,C35A5.3,acs-19,D1086.3,DH11.2,cyp-13B1,pho-13,F17B5.1,cept-1,F35E12.6,F44G3.2,F49E12.9,lipl-1,F54F3.4,F55G11.4,F58B4.5,metr-1,R07E5.4,R07E5.13,T25B9.9,T28D6.3,Y37D8A.3,Y38F1A.6,Y38H6C.21,Y39G8B.7,ugt-18,ZK550.6,ZK593.3,clec-60,clec-51,clec-52…	http://www.ncbi.nlm.nih.gov/pubmed/22493606
Mutants	down by ham-3 RNAi	95	1.47253e-43	3.37652e-40	col-176,ech-9,fmo-1,lbp-6,pcp-2,ram-2,str-7,ugt-2,C08E8.4,C11E4.7,C15A11.7,C17H1.7,C18D11.6,C32H11.9,dod-24,fipr-23,C50F4.8,dct-3,clec-17,F08G12.5,F13D12.3,F15B9.6,F31D4.8,F35E12.5,F44G3.2,F53F1.4,F55G11.2,F55G11.4,dod-17,M01G12.9,M7.12,cyp-34A2,T14G8.4,T19H5.4,T20B3.1,ttr-23,fbxa-127,T28B8.1,T28H10.3,W01C9.2,clec-50,Y38E10A.14,Y39G8B.7,Y43F8B.14,Y47H10A.5,Y69H2.3,ugt-18,lips-6,ZK896.5,B0361.9,B0…	http://www.ncbi.nlm.nih.gov/pubmed/26739451
DAF/Insulin/food	repressed by daf-16 (Heimbucher)	79	1.53042e-43	3.50926e-40	asp-1,crn-6,gbh-2,gfi-1,glc-1,gst-28,ncx-6,pept-1,pcp-2,pcp-3,pcp-4,pgp-5,pgp-6,pho-1,mtrr-1,tsp-10,ugt-22,best-7,C29F7.3,sams-1,pho-13,F08G5.6,F11C1.5,F17C11.6,F18E2.1,fasn-1,F33A8.4,clec-66,F35E12.5,hrg-4,F49E12.9,F53F1.4,F55G11.2,F55G11.4,F55G11.8,F58B4.5,dct-18,F58G6.3,F58G6.7,K08D8.3,dod-17,scav-5,T01D3.6,T16G1.6,T16G1.7,T28D6.3,Y16B4A.2,nspe-1,Y47H10A.5,ugt-16,clec-51,C17H12.8,C36C5.5,DC2.5…	https://www.ncbi.nlm.nih.gov/pubmed/26154057
DAF/Insulin/food	down food vs. starve 3 h	81	2.62042e-43	6.00863e-40	alh-1,alh-5,col-98,col-103,cpr-2,ctl-2,daf-5,dhs-21,fmo-1,ges-1,gln-3,gst-20,gst-29,lbp-7,lys-4,mtl-2,nhr-101,nnt-1,ram-2,spp-8,C08F11.13,C50F4.8,D1086.9,D2030.2,DH11.2,cyp-37A1,clec-54,clec-62,clec-66,F44A6.5,ent-4,lipl-2,F46C5.1,F47H4.2,scl-2,lipl-1,F56H9.2,cyp-14A3,asah-1,sulp-5,sodh-1,hmit-1.3,R07A4.3,R09D1.10,dhs-31,T19H5.4,T20B3.1,Y6G8.2,Y12A6A.1,Y20C6A.1,clec-8,Y39B6A.1,Y43F8A.3,Y43F8B.14,…	http://www.ncbi.nlm.nih.gov/pubmed/19251593
Microbes	down by P. aeruginosa PA14 (Head)	40	4.54566e-43	1.04232e-39	aqp-1,ech-7,elo-5,elo-6,nhr-68,nhr-114,pmp-5,srh-237,tag-10,ugt-17,C35A5.3,sams-1,DH11.2,pho-13,F17B5.1,F44A6.5,gpdh-1,R07E5.4,T05E12.6,Y38F1A.6,Y38H6C.21,hmit-1.1,ZK593.3,C23G10.6,C44C1.5,C45E5.1,C55B7.3,acdh-1,F15E6.4,F18E3.11,F28A12.3,F28A12.4,fbxa-72,folt-2,sdz-24,hacd-1,ugt-53,T23F4.3,Y34F4.2,poml-3	https://www.ncbi.nlm.nih.gov/pubmed/27600703
Mutants	EGF/EOR-1-downregulated	63	5.06199e-43	1.16071e-39	asp-6,col-101,ctl-2,dhs-18,dhs-20,ech-1,ech-7,fat-7,lys-10,nhr-79,prx-11,spp-2,spp-4,acs-7,C11E4.7,dod-24,C48B4.1,gcsh-1,D1086.3,cyp-37A1,F09A5.1,F17C11.11,F35E12.5,lipl-2,F49C12.7,scl-2,F54F3.4,F55G11.4,cdr-4,asah-1,R11D1.3,T01D3.6,T01G5.1,T16G1.7,T24B8.5,Y39B6A.1,Y51A2D.13,ZK550.6,B0507.8,B0507.10,C17H12.8,ilys-2,acs-22,F15E11.1,F15E11.12,F15E11.15,F21C10.11,F23F12.3,F43H9.4,F58A6.1,F58F9.7,K05…	http://www.ncbi.nlm.nih.gov/pubmed/21673654
Chemicals/stress	up by mid cadmium 8 h	79	5.46584e-43	1.25332e-39	cpr-3,gbh-2,ges-1,gst-6,lec-11,mtl-1,mtl-2,ncx-6,pcp-4,pgp-9,pqm-1,ugt-1,ugt-2,C01G10.4,C29F3.7,C32H11.1,fipr-23,F08G5.6,oac-14,F15D4.5,F17H10.1,F18E2.1,thn-2,clec-65,F45D3.4,scl-2,F55G11.2,F55G11.8,F58B4.5,K08D8.3,mak-1,R03G8.3,nhr-208,fil-1,cyp-34A2,T16G1.5,Y12A6A.1,Y37A1B.5,Y37D8A.3,Y39B6A.1,ttr-26,clec-143,ZK822.5,ZK970.7,cyp-34A9,fbxa-166,C14C6.2,C17F4.7,C17H12.6,C17H12.8,C23G10.6,C34H4.1,cl…	http://www.ncbi.nlm.nih.gov/geo/query/acc.cgi?acc=GSE42592
Chemicals/stress	up by lactoferrin-based product	58	5.67636e-43	1.30159e-39	alh-5,cat-4,dhs-18,dhs-20,gbh-2,gst-6,lbp-7,nhr-11,nnt-1,pcp-4,prx-11,ugt-1,acs-7,C32H11.4,dod-24,C50B6.7,cdr-2,D1086.3,cyp-13B1,oac-14,thn-2,F35B12.3,clec-66,F35E12.5,scl-2,F54F3.4,F55G11.2,F55G11.8,dod-17,T12D8.5,T20B3.1,Y39B6A.24,hmit-1.1,cyp-34A9,C17C3.1,C17H12.6,gba-2,ugt-37,F21F8.4,F43H9.4,irg-3,clec-67,F58A6.1,H20E11.2,H20E11.3,K03H6.2,K05B2.4,K10B2.2,K10C2.3,cpt-4,T24C4.4,nep-22,cyp-32B1,…	https://www.ncbi.nlm.nih.gov/pubmed/28265360
DAF/Insulin/food	down by daf-16 mutant (Mueller)	56	5.72059e-43	1.31173e-39	cnc-4,lys-2,lys-4,lys-10,nhr-11,nlp-29,nlp-31,pgp-11,C29F3.7,C32H11.1,clec-17,cyp-13B1,F08A8.2,F08G5.6,clec-42,F17B5.1,fasn-1,F35E12.5,F35E12.10,F45D3.3,F45D3.4,F47H4.2,scl-2,F55G11.4,F55G11.8,M7.12,R03G8.3,T24B8.5,Y6G8.2,Y44A6C.1,ttr-26,Y51A2D.13,Y69H2.3,clec-52,tag-293,C05C8.7,C05D11.7,C14C6.5,C25E10.8,C30G12.2,clec-3,phat-3,C53A3.2,ugt-40,ugt-41,F15E11.15,F31F7.1,F44E2.4,F44E7.2,F45D11.1,F48D6…	http://www.ncbi.nlm.nih.gov/pubmed/25419847
Mutants	up by sir-2.1(O/E)	93	6.06951e-43	1.39174e-39	alh-1,alh-5,ctl-1,dhs-18,elo-2,elo-5,fat-5,ges-1,gst-20,gst-29,lea-1,mtl-1,nhr-11,nhr-79,nnt-1,spp-2,spp-8,best-1,acs-7,best-5,ugt-17,C11E4.7,fipr-23,gcsh-1,D1086.3,D2030.2,DH11.2,F08A8.2,clec-54,F15B9.6,cyp-37B1,ent-4,F45D3.3,F45D3.4,lipl-2,fbxa-189,lipl-1,F54F3.4,F57F5.1,mak-1,asah-1,sodh-1,R11.1,T07G12.5,T12D8.5,T20B3.1,ttr-23,W01C9.2,Y6G8.2,Y20C6A.1,Y39B6A.1,ZK550.6,pyk-2,ZK1307.1,cyp-34A9,cl…	http://www.ncbi.nlm.nih.gov/pubmed/21909281
Microbes	down by B. licheniformis 141	126	6.86678e-43	1.57455e-39	bca-1,cnc-6,col-101,col-158,daf-2,dhs-25,ech-6,elo-5,elo-6,gln-3,hmr-1,hsp-60,lbp-8,lrg-1,mdl-1,mel-32,mua-3,mup-4,nhr-23,nhr-68,nhr-101,nhr-114,nhr-137,pgp-6,pme-4,pmp-5,ketn-1,srh-237,mtrr-1,tnt-3,ssl-1,C05C10.3,pho-11,ugt-17,C35A5.3,acs-19,sams-1,DH11.2,din-1,pho-13,F08A8.2,F11A5.9,F11C1.5,cth-1,F31D4.8,F32D8.12,fasn-1,F44A6.5,gpdh-1,F58G6.3,F58G6.7,K08D8.3,mak-1,dod-17,M03B6.2,metr-1,R07E5.4,…	http://www.ncbi.nlm.nih.gov/pubmed/26541069
Chemicals/stress	up osm-8 mutant	118	1.03898e-42	2.38237e-39	alh-5,aqp-1,cyp-14A5,cnc-2,cnc-3,cnc-4,col-77,col-98,col-103,col-149,dhs-21,gfi-1,gst-6,gst-28,lbp-7,mtl-1,mtl-2,mup-4,nhr-68,nlp-29,nlp-30,nlp-31,nuc-1,odc-1,pcp-2,pcp-3,pcp-4,ram-2,spp-3,spp-8,sym-1,tsp-10,B0035.13,pho-11,fbxa-156,ugt-17,clec-48,C15A11.7,sams-1,C50B6.7,C50F4.8,D1086.3,cyp-13B1,F08G5.6,cth-1,F22B8.7,cept-1,thn-2,cyp-37B1,best-14,clec-62,clec-63,F35E12.5,F35E12.6,F44A6.5,F44G3.2,…	http://www.ncbi.nlm.nih.gov/pubmed/20126308
Chemicals/stress	down by hF-hQ 2.0 3D	99	1.11455e-42	2.55566e-39	cnc-3,col-77,col-98,col-101,col-103,col-158,dhs-25,fat-5,hsp-60,mua-3,mup-4,nhr-114,odc-1,pmp-5,ketn-1,str-7,tag-10,tag-147,tnt-3,xrn-2,cyp-35C1,C07A9.9,ugt-17,ugt-22,C11E4.7,clec-48,C15C8.3,C29F3.7,C32H11.9,C35A5.3,gcsh-1,D1086.3,pho-13,F08A8.2,F11C1.5,F19H8.2,mltn-9,cth-1,F22B8.7,F31D4.8,best-14,fasn-1,F35E12.10,F44G3.2,gpdh-1,F58G6.3,K08D8.3,dod-17,M03B6.2,metr-1,R11.1,T05E12.6,clec-47,T24B8.5…	http://www.ncbi.nlm.nih.gov/pubmed/22529848
DAF/Insulin/food	down by daf-16 mutant (McElwee)	95	1.35579e-42	3.10883e-39	ctl-1,dao-3,dhs-20,elo-2,fat-5,ges-1,gst-29,his-32,his-59,hsp-12.3,lbp-8,lea-1,mtl-1,nnt-1,pmp-5,sod-1,best-5,C08E8.4,C17H1.7,acs-19,fipr-23,cdr-2,D1086.3,D1086.9,D2030.2,DH11.2,clec-17,cyp-13B1,F08G12.5,F13D12.3,cyp-13A11,cyp-13A12,F15B9.6,F17B5.1,thn-2,F35B12.3,F35B12.4,F44A6.5,fbxa-187,clec-13,cyp-14A3,R04B5.6,R07A4.3,T02B5.1,T12D8.5,ttr-23,Y6G8.2,clec-8,lips-15,Y43F8A.3,ttr-26,Y69H2.3,ZK593.3…	http://www.ncbi.nlm.nih.gov/pubmed/15308663
DAF/Insulin/food	down by daf-16 mutant under daf-2;rsks-1 mutant	112	1.72781e-42	3.96186e-39	cpr-2,ctl-1,dao-3,dhs-20,dpy-17,ges-1,gfi-1,gst-20,gst-29,hsp-12.3,ins-12,kgb-2,lea-1,let-4,mtl-1,nhr-85,nhr-91,nnt-1,spp-2,sym-1,ugt-1,best-5,C08B6.2,C08E8.4,C09F9.2,C17H1.7,fipr-23,cdr-2,dct-3,D1086.9,DH11.2,clec-17,cyp-13B1,F08G12.5,F15B9.6,F17B5.1,F22G12.1,thn-2,cyp-37B1,F47H4.2,fbxa-189,F55G11.4,clec-13,fozi-1,cdr-4,K08F9.1,sodh-1,R04B5.6,R07A4.3,T02B5.1,T07G12.5,cyp-13A1,cyp-34A2,T12D8.5,T1…	http://www.ncbi.nlm.nih.gov/pubmed/24332851
Mutants	down by sek-1 mutant (Wu)	48	3.32983e-42	7.63531e-39	asp-5,asp-6,cnc-4,cpr-2,lys-2,odc-1,pcp-2,ugt-1,C08F11.13,C29F3.7,C32H11.4,dod-24,fipr-23,D1086.3,oac-14,F15B9.6,mltn-9,clec-65,clec-66,F35E12.5,F55G11.4,F55G11.8,T02B5.1,T05E12.6,T24B8.5,T28F4.4,ttr-26,ZK970.7,cyp-34A9,faah-2,ugt-64,catp-3,ugt-25,C14C6.5,C17H12.6,C17H12.8,acdh-1,F15E11.1,folt-2,oac-32,F56C3.9,F59A7.2,K10C2.3,asns-2,daao-1,acp-6,ZK6.11,H39E23.3	https://www.ncbi.nlm.nih.gov/geo/query/acc.cgi?acc=GSE92902
Mutants	up by met-2 mutant (eemb)	247	3.36976e-42	7.72686e-39	aqp-1,asp-1,asp-3,asp-5,asp-6,cyp-14A5,cdh-10,cnc-3,col-77,cpr-4,daf-12,dhs-19,dhs-20,dhs-21,dhs-27,dpy-17,dys-1,eff-1,elo-5,elo-6,fat-5,fat-6,fmo-1,ges-1,gfi-1,glc-1,gst-6,gst-28,hmr-1,hsp-12.3,lbp-6,lbp-7,lec-11,let-4,let-805,lys-2,mua-3,mup-4,nhr-8,nlp-29,nlp-30,nlp-33,nnt-1,nuc-1,blmp-1,pept-1,pcp-2,pcp-3,pgp-6,pho-1,plx-1,pmp-5,ketn-1,pqn-71,ptr-10,ram-2,spp-3,spp-5,spp-8,srr-4,tag-10,tnt-3,…	https://www.ncbi.nlm.nih.gov/geo/query/acc.cgi?acc=GSE100726
DAF/Insulin/food	up by rapamycin under eat-2 mutant	65	3.61661e-42	8.29288e-39	cyp-14A5,col-98,col-101,col-103,fat-7,gst-20,gst-28,lys-2,mup-4,pcp-2,pho-1,spp-4,ugt-22,C32H11.1,C32H11.4,dod-24,C35A5.3,D1086.3,F08G5.6,cept-1,gpdh-1,F49C12.7,F49E12.9,F55G11.4,R07E5.4,T05E12.6,T16G1.5,T24B8.5,T28D6.3,Y16B4A.2,Y37D8A.3,Y39B6A.1,Y39B6A.24,hmit-1.1,Y51H4A.5,ZK512.7,C05D12.3,B0454.5,ugt-64,C14C6.5,C17H12.6,C23H5.8,C34H4.1,C49C8.5,C53A3.2,clec-160,F15E11.12,F15E11.15,folt-2,F40F4.6…	http://www.ncbi.nlm.nih.gov/pubmed/26676933
Mutants	down by ife-1 mutant non-polysome	119	3.73039e-42	8.55378e-39	aqp-1,cat-4,col-77,col-98,col-103,col-149,col-158,col-176,dao-3,dhs-18,dhs-21,dhs-25,eff-1,fmo-1,gbh-2,gst-6,lbp-6,lbp-7,let-805,mtl-1,mtl-2,nhr-137,nlp-33,nnt-1,pept-1,pcp-3,pho-1,pqn-25,pqn-71,ram-2,spp-4,sym-1,tag-10,tba-8,tsp-10,fbxa-156,ugt-17,C15A11.7,C35A5.3,C50F4.8,clec-17,cyp-13B1,oac-14,F15B9.6,clec-42,F17B5.1,F19H8.2,F32D8.12,best-14,F35B12.4,clec-66,F55G11.8,dct-18,clec-13,K10D3.4,asa…	http://www.ncbi.nlm.nih.gov/pubmed/26542024
Microbes	up by S. aureus, dependent on hlh-30 (Visvikis)	100	4.65355e-42	1.06706e-38	cht-1,cpr-2,dhs-18,fmo-1,gbh-2,glc-1,gln-3,ins-12,lys-5,lys-10,mdl-1,nhr-101,nnt-1,nuc-1,pqm-1,spp-2,spp-8,spp-17,tsp-10,best-1,fbxa-156,best-5,C15A11.7,C18D11.6,C50F4.8,D2030.2,DH11.2,cyp-37A1,cyp-13B1,oac-14,F11A5.9,F27E5.1,thn-2,cyp-37B1,F32D8.12,clec-65,F35E12.6,F40F8.5,F45D3.3,lipl-2,F49H6.5,F54F3.4,F56H9.2,K01G5.9,R09D1.11,mnk-1,T01D3.6,T07G12.5,T12D8.5,T16G1.7,T19H5.4,T20B3.1,T28B8.1,T28H1…	http://www.ncbi.nlm.nih.gov/pubmed/24882217
DAF/Insulin/food	up by daf-2 mutant (Sonoda)	133	5.2095e-42	1.19454e-38	cht-1,cnc-4,ctl-1,ctl-2,daf-2,dao-3,dhs-18,dhs-20,ech-7,fat-5,fat-6,ges-1,gst-29,his-32,hsp-12.3,ins-12,lbp-8,lea-1,mtl-1,nnt-1,odc-1,pgp-9,spp-2,ugt-1,acs-7,C01G10.4,best-5,C08E8.4,C08F11.13,ugt-21,fipr-23,cdr-2,dct-3,C55A6.6,D1086.3,D1086.9,cyp-13B1,cyp-13A11,cyp-13A12,F15B9.6,F15D4.5,F17B5.1,thn-2,F31D4.8,clec-62,F35E12.6,lipl-2,F49C12.7,fip-6,F54D5.3,clec-13,asah-1,R07A4.3,T02B5.1,T04C12.8,T0…	https://www.ncbi.nlm.nih.gov/pubmed/27320929
Microbes	up to PA14	67	5.86645e-42	1.34518e-38	cat-4,cyp-14A5,cnc-2,cnc-4,cpr-3,dhs-18,ech-9,gbh-2,glc-1,lec-11,pgp-6,pme-4,prx-11,cyp-35C1,C08E8.4,C15A11.7,C29F3.7,C32H11.4,dod-24,C48B4.1,cdr-2,cyp-13B1,F15B9.6,F17C11.11,cyp-37B1,F35E12.6,dct-17,F45D3.4,F54F3.4,F55G11.6,F55G11.8,cdr-4,K10D11.2,M01G12.9,R03G8.3,fil-1,T01D3.6,T20B3.1,ttr-23,comt-2,Y51A2D.13,ZK550.6,clec-143,ZK896.5,ZK970.7,cyp-34A9,faah-2,valv-1,C17H12.8,C29F9.3,C34H4.1,C49C8.…	http://www.ncbi.nlm.nih.gov/pubmed/17096597
DAF/Insulin/food	up food vs. starve 24 h	113	9.02667e-42	2.06982e-38	ckb-4,cnc-4,crn-6,cuc-1,ddp-1,fat-7,gst-6,hsp-60,kat-1,lbp-7,lys-2,lys-5,mua-3,nlp-30,nlp-33,pcp-2,pcp-3,pes-9,pho-1,ptr-10,spp-4,sym-1,xrn-2,zig-4,C05C10.3,cyp-35C1,ugt-22,C29F3.7,dod-24,ugt-21,cyp-13B1,pho-13,F08A8.2,F08G5.6,F13D12.3,F17C11.11,cth-1,cept-1,F31D4.8,F32H5.1,clec-66,F35E12.5,F35E12.6,F35E12.10,F43D9.1,F44G3.2,gpdh-1,F49E12.9,F53F1.4,F55F3.2,F55G11.2,F55G11.4,F58B4.5,dct-18,cri-3,K…	http://www.ncbi.nlm.nih.gov/pubmed/19251593
[truncated: 842 more rows]
